# Supplementary material for: The genetic consequences of dog breed formation—Accumulation of deleterious genetic variation and fixation of mutations associated with myxomatous mitral valve disease in cavalier King Charles spaniels
Source: PLoS Genet. 2021 Sep 2;17(9):e1009726. doi: 10.1371/journal.pgen.1009726 (PMC8412370; doi:10.1371/journal.pgen.1009726)
Supplement: S1 Data — Location (chr, start, end) and size (length in bp) of large deletions detected in the 160 dog genomes and found to be segregating in at least two of the sequenced individuals. For deletions overlapping genes, gene name (gene_name), ensemble gene id (gene), ensemble transcript id (transcript), gene description (description) and gene ontology terms (GO-annotations) associated with the gene are reported. deletions overlapping conserved elements are flagged as conserved (phastcon) and the highest phastcon lod score within the boundaries of the deletions is reported (phastcon_lod). Average allele frequency of reference (breed_name_A) and deletion (breed_name_B) allele, total number of chromosomes sampled per breed (breed_name_sz) and average pairwise breed differentiation for the deletion (breed_name_fst) is reported for each breed. Total differentiation across the entire sample (total_FST) is also reported for each deletion. (TXT) [file pgen.1009726.s002.txt]

chr	start	end	length	id	gene_name	gene	transcript	effect	description	phastcon	phastcon_lod	beagle_fst	ckKCs_fst	German_s_fst	golden_r_fst	Labrador_r_fst	s_poodle_fst	Rottweiler_fst	WHwt_fst	total_FST	GO-annotation	beagle_A	beagle_B	beagle_sz	cCKs_A	cKCs_B	cKCs_sz	German_s_A	German_s_B	German_s_sz	golden_r_A	golden_r_B	golden_r_sz	Labrador_r_A	Labrador_r_B	Labrador_r_sz	s_poodle_A	s_poodle_B	s_poodle_sz	Rottweiler_A	Rottweiler_B	Rottweiler_sz	WHwt_A	WHwt_B	WHwt_sz
chr1	452641	453386	745	DEL_P0001_38				intergenic				0.0610761512757746	0.0638897912760731	0.0625185203209345	0.0595554738140097	0.0610761512757746	0.316391527508136	0.0887150704586136	0.0610761512757746	0.21687675516383		1	0	34	1	0	38	1	0	36	1	0	32	1	0	34	0.7	0.3	20	0.916666666666667	0.0833333333333333	24	1	0	34
chr1	476376	476593	217	DEL_P0001_40				intergenic				0.193164202782584	0.193164202782584	0.153389331160283	0.128135469808962	0.21840369219341	0.21840369219341	0.132346635186783	0.0879291805710048	0.208074215600687		1	0	6	1	0	6	1	0	4	0.916666666666667	0.0833333333333333	12	0.5	0.5	8	0.5	0.5	8	0.6	0.4	10	0.75	0.25	4
chr1	1392636	1392868	232	DEL_P0001_136				intergenic				0.0679289243851055	0.0513678800307974	0.0979510503146067	0.0513678800307974	0.00591099827942001	0.0670109378990677	0.00420885845576283	0.0130402833777823	0.0232387571292342		0.5	0.5	6	0.833333333333333	0.166666666666667	6	1	0	2	0.833333333333333	0.166666666666667	6	0.642857142857143	0.357142857142857	14	0.5	0.5	12	0.625	0.375	8	0.6	0.4	20
chr1	2537406	2538805	1399	DEL_P0001_256				intergenic				0.0185998953533393	0.0198982746245709	0.0180033124872066	0.0173826977424622	0.0173826977424622	0.101242120783272	0.0173826977424622	0.0180033124872066	0.0868874343718268		1	0	40	0.972222222222222	0.0277777777777778	36	1	0	38	1	0	36	1	0	36	0.875	0.125	40	1	0	36	1	0	38
chr1	3219718	3221520	1802	DEL_P0001_350				intergenic				0.0125602900140624	0.0125602900140624	0.0125602900140624	0.067454579414583	0.0137926584983825	0.0125602900140624	0.0125602900140624	0.0125602900140624	0.0512097944302283		1	0	40	1	0	40	1	0	40	0.916666666666667	0.0833333333333333	36	0.975	0.025	40	1	0	40	1	0	40	1	0	40
chr1	4070726	4073109	2383	DEL_P0001_448				intergenic				0.103479546849641	0.269170102992677	0.168297872020512	0.12883323251322	0.104053723648879	0.318057986240558	0.101762471781195	0.0903416405545262	0.214391356133737		0.785714285714286	0.214285714285714	14	0.933333333333333	0.0666666666666667	30	0.875	0.125	16	0.5	0.5	18	0.555555555555556	0.444444444444444	18	0.269230769230769	0.730769230769231	26	0.5625	0.4375	16	0.727272727272727	0.272727272727273	22
chr1	4167591	4169345	1754	DEL_P0001_457				intergenic				0.0166540912139504	0.0171428571428571	0.0176134647593421	0.0176134647593421	0.0171428571428571	0.119454944845619	0.0161453526844134	0.0171428571428571	0.114360389675408		1	0	36	1	0	38	1	0	40	1	0	40	1	0	38	0.868421052631579	0.131578947368421	38	1	0	34	1	0	38
chr1	5047833	5049293	1460	DEL_P0002_4	C18orf63	ENSCAFG00000023159.2	ENSCAFT00000035442.2	intron	chromosome 18 open reading frame 63 [Source:HGNC Symbol;Acc:HGNC:40037]	conserved	14	0.0783648439595688	0.0799658268636084	0.0766859404091113	0.156170121176304	0.336991108831388	0.0783648439595688	0.0783648439595688	0.0783648439595688	0.251249966665662	NO GO-ANNOTATION	1	0	36	1	0	38	1	0	34	0.823529411764706	0.176470588235294	34	0.625	0.375	32	1	0	36	1	0	36	1	0	36
chr1	5349959	5352547	2588	DEL_P0002_50		ENSCAFG00000000030.2	ENSCAFT00000000048.2	noncoding transcript		conserved	1256	0.0116499769115519	0.0116499769115519	0.0116499769115519	0.0116499769115519	0.0116499769115519	0.0614571708467391	0.0116499769115519	0.0132571285456015	0.0477016559620403	NO GO-ANNOTATION	1	0	40	1	0	40	1	0	40	1	0	40	1	0	40	0.921052631578947	0.0789473684210526	38	1	0	40	0.975	0.025	40
chr1	5543882	5546021	2139	DEL_P0002_83				intergenic		conserved	12	0.0258331684093972	0.0258331684093972	0.0258331684093972	0.0258331684093972	0.0258331684093972	0.15308935880074	0.0235706976323244	0.0272915267272045	0.132226174102592		1	0	40	1	0	40	1	0	40	1	0	40	1	0	40	0.825	0.175	40	1	0	34	0.972222222222222	0.0277777777777778	36
chr1	5898309	5900315	2006	DEL_P0002_129				intergenic		conserved	16	0.00992241322581534	0.0156511798041118	0.0136382828118713	0.0150083866278924	0.0143384294622514	0.010676448671902	0.0156511798041118	0.0634818383828685	0.0402251121676985		0.975	0.025	40	1	0	40	1	0	34	1	0	38	1	0	36	0.973684210526316	0.0263157894736842	38	1	0	40	0.911764705882353	0.0882352941176471	34
chr1	5964872	5965241	369	DEL_P0002_142				intergenic				0.0633723660245545	0.0118449389806174	0.00925083409159842	0.0106329747310483	0.00436427116671516	0.0106329747310483	0.00667959491488904	0.00996677740863789	0.0677843025561855		0.909090909090909	0.0909090909090909	22	1	0	28	1	0	20	1	0	24	1	0	10	1	0	24	1	0	14	1	0	22
chr1	6313445	6314254	809	DEL_P0002_180				intergenic				0.214303912615751	0.124479963316755	0.16982912994768	0.266164156521955	0.374898523793045	0.116101515656246	0.123469585195513	0.203403368143079	0.220293324152407		0.4	0.6	40	0.583333333333333	0.416666666666667	36	0.84375	0.15625	32	0.9375	0.0625	32	0.235294117647059	0.764705882352941	34	0.705882352941177	0.294117647058824	34	0.59375	0.40625	32	0.882352941176471	0.117647058823529	34
chr1	6453027	6453409	382	DEL_P0002_203				intergenic				0.109720556083725	0.102166597359051	0.27018268526404	0.236877235392583	0.127104280041823	0.231526702806883	0.111550617101634	0.272665209583805	0.191129765704275		0.394736842105263	0.605263157894737	38	0.5	0.5	36	0.8	0.2	30	0.766666666666667	0.233333333333333	30	0.6	0.4	30	0.194444444444444	0.805555555555556	36	0.388888888888889	0.611111111111111	36	0.157894736842105	0.842105263157895	38
chr1	6818818	6825143	6325	DEL_P0002_266				intergenic				0.0129735211061306	0.151610984005016	0.0120815537586035	0.0252298969547508	0.031873793580798	0.0621637218804004	0.0494671121975814	0.058928240326011	0.0467598742951839		0.653846153846154	0.346153846153846	26	0.875	0.125	16	0.611111111111111	0.388888888888889	18	0.722222222222222	0.277777777777778	18	0.75	0.25	12	0.5	0.5	22	0.5	0.5	6	0.5	0.5	10
chr1	7069534	7069756	222	DEL_P0002_303				intergenic				0.0989458230668212	0.216047116725679	0.152248545583108	0.0806574452473976	0	0.0806574452473976	0.0578241700062422	0.152248545583108	0.139958175376498		0.916666666666667	0.0833333333333333	24	0.5	0.5	6	1	0	8	0.6875	0.3125	16	0	0	0	0.6875	0.3125	16	0.8	0.2	10	1	0	8
chr1	7176235	7176460	225	DEL_P0002_323				intergenic				0.198344386426785	0.420250859961106	0.220823968931367	0.226199837724537	0.174954409279769	0.239601350602875	0.13872876428422	0.137942365498632	0.270792950742411		0.35	0.65	20	1	0	12	0.875	0.125	8	0.333333333333333	0.666666666666667	6	0.8	0.2	10	0.291666666666667	0.708333333333333	24	0.714285714285714	0.285714285714286	14	0.5	0.5	10
chr1	7252433	7253685	1252	DEL_P0002_340				intergenic				0.139665984613417	0.148664814726916	0.091047212193509	0.170654548047954	0.121729783517214	0.0897319342338132	0.274851999997626	0.235922356320726	0.176277403572009		0.6	0.4	40	0.921052631578947	0.0789473684210526	38	0.818181818181818	0.181818181818182	22	0.555555555555556	0.444444444444444	36	0.888888888888889	0.111111111111111	36	0.8	0.2	40	1	0	38	0.472222222222222	0.527777777777778	36
chr1	7378758	7379484	726	DEL_P0002_360				intergenic				0.133745550440986	0.114079211428696	0.0888313883887251	0.146259097504136	0.12653440124324	0.0805025124592992	0.0805025124592992	0.189871068636018	0.13783671868081		1	0	34	1	0	24	0.966666666666667	0.0333333333333333	30	0.730769230769231	0.269230769230769	26	1	0	30	0.84375	0.15625	32	0.84375	0.15625	32	0.666666666666667	0.333333333333333	30
chr1	7676148	7676368	220	DEL_P0002_415				intergenic				0.19815343762104	0.274691802867441	0.107232562081809	0.148760180934315	0.0885841660277515	0.0663276984662407	0.173644176672924	0.173644176672924	0.153783824812584		1	0	8	0.5	0.5	2	0.642857142857143	0.357142857142857	14	0.583333333333333	0.416666666666667	12	0.9	0.1	10	0.8	0.2	10	1	0	6	1	0	6
chr1	7683516	7684777	1261	DEL_P0002_417				intergenic				0.175724435886592	0.12318123568698	0.19584459785919	0.115714326913101	0.0890132554666521	0.113908694457523	0.191390966705337	0.0972876027632986	0.142177774538291		0.611111111111111	0.388888888888889	36	0.7	0.3	30	1	0	36	0.705882352941177	0.294117647058824	34	0.9	0.1	30	0.941176470588235	0.0588235294117647	34	1	0	34	0.75	0.25	32
chr1	8782289	8782594	305	DEL_P0002_609	DOK6	ENSCAFG00000000039.3	ENSCAFT00000036237.2	intron	docking protein 6 [Source:HGNC Symbol;Acc:HGNC:28301]			0.0841055484418527	0.168446899004723	0.0134402293837503	0.127400181755409	0.079877712000544	0.0305196772310192	0.158966973886329	0.136474972574494	0.190565890817625	NO GO-ANNOTATION	0.571428571428571	0.428571428571429	14	1	0	4	0.75	0.25	4	0.928571428571429	0.0714285714285714	14	1	0	2	0.833333333333333	0.166666666666667	6	0.5	0.5	2	0.5	0.5	16
chr1	10591679	10593587	1908	DEL_P0003_83				intergenic				0.0910825461883442	0.184113871414729	0.123374798591618	0.145845423375506	0.184113871414729	0.0894136183141714	0.16530097475712	0.227100060235904	0.165444956653563		0.125	0.875	40	0	1	40	0.275	0.725	40	0.025	0.975	40	0	1	40	0.15	0.85	40	0.342105263157895	0.657894736842105	38	0.425	0.575	40
chr1	10704365	10705619	1254	DEL_P0003_103				intergenic				0.0161769265420913	0.0161769265420913	0.0156182300399575	0.0150374895301283	0.0312758864057452	0.0628744105838011	0.0161769265420913	0.0161769265420913	0.0487520838531806		1	0	40	1	0	40	1	0	38	1	0	36	0.95	0.05	40	0.916666666666667	0.0833333333333333	36	1	0	40	1	0	40
chr1	10944852	10945145	293	DEL_P0003_143				intergenic				0.0692208525624111	0.173171634227979	0.171119382110542	0.119563927280915	0.263801484180005	0.102983052378632	0.07327043208893	0.0921568886752257	0.139033847822093		0.235294117647059	0.764705882352941	34	0.5	0.5	24	0.5	0.5	28	0.428571428571429	0.571428571428571	28	0.0263157894736842	0.973684210526316	38	0.15	0.85	40	0.208333333333333	0.791666666666667	24	0.166666666666667	0.833333333333333	36
chr1	10974665	10974881	216	DEL_P0003_147				intergenic				0.0812212559819571	0.0583109011687228	0.179520488872065	0.0348765994211255	0.157821992693338	0.0951281998051637	0.0492419109921757	0.165727407866897	0.12774605359587		0.210526315789474	0.789473684210526	38	0.392857142857143	0.607142857142857	28	0.6	0.4	20	0.3	0.7	10	0.125	0.875	40	0.1875	0.8125	32	0.307692307692308	0.692307692307692	26	0.583333333333333	0.416666666666667	24
chr1	11240398	11241228	830	DEL_P0003_207				intergenic				0.0393507225477943	0.111366044650312	0.0688225229701796	0.0554712531321107	0.249579717457252	0.042394154332551	0.103173822404848	0.0554712531321107	0.0989425972173913		0.318181818181818	0.681818181818182	22	0.15625	0.84375	32	0.208333333333333	0.791666666666667	24	0.25	0.75	32	0.666666666666667	0.333333333333333	24	0.333333333333333	0.666666666666667	36	0.5	0.5	30	0.25	0.75	32
chr1	11585880	11586095	215	DEL_P0003_270				intergenic				0.5176514950515	0.0998190101122446	0.0639332913364011	0.121633717379135	0.077607345504781	0.0639332913364011	0.12962074162252	0.0472175961971412	0.326558772292344		0.136363636363636	0.863636363636364	22	0.833333333333333	0.166666666666667	12	0.75	0.25	8	0.875	0.125	8	0.785714285714286	0.214285714285714	14	0.75	0.25	8	0.5	0.5	8	0.666666666666667	0.333333333333333	6
chr1	12133201	12133697	496	DEL_P0003_383				intergenic				0.02648287022081	0.0606142351417713	0.0606142351417713	0.0656519608138418	0.0192124440624824	0.100276157492656	0.0461076406935918	0.0308080447208469	0.0589645160070474		0.764705882352941	0.235294117647059	34	0.916666666666667	0.0833333333333333	24	0.916666666666667	0.0833333333333333	24	0.923076923076923	0.0769230769230769	26	0.833333333333333	0.166666666666667	24	0.625	0.375	32	0.714285714285714	0.285714285714286	14	0.75	0.25	32
chr1	12336001	12342297	6296	DEL_P0003_414				intergenic				0.0390954201675633	0.0223034901648945	0.0350406097090807	0.018019565243117	0.152623682428816	0.0400226229966889	0.024462306146352	0.0390954201675633	0.036823608084197		0.5	0.5	38	0.653846153846154	0.346153846153846	26	0.7	0.3	20	0.566666666666667	0.433333333333333	30	0.85	0.15	20	0.5	0.5	26	0.533333333333333	0.466666666666667	30	0.5	0.5	38
chr1	12343394	12343801	407	DEL_P0003_417				intergenic				0.181040823108075	0.14911477651883	0.291578092411296	0.200679333526774	0.23059213240043	0.423766380350498	0.182445160941541	0.290930958150847	0.250463906769737		0.416666666666667	0.583333333333333	36	0.607142857142857	0.392857142857143	28	0.909090909090909	0.0909090909090909	22	0.382352941176471	0.617647058823529	34	0.823529411764706	0.176470588235294	34	1	0	26	0.428571428571429	0.571428571428571	28	0.264705882352941	0.735294117647059	34
chr1	12526162	12526370	208	DEL_P0003_445				intergenic				0.055750281134814	0.100032168209422	0.095156541416976	0.15465887099592	0.114503039828278	0.0262742535469858	0.095156541416976	0.0335004491994331	0.0762085125483667		0.875	0.125	16	0.6	0.4	10	0.625	0.375	8	1	0	6	1	0	4	0.8	0.2	10	0.625	0.375	8	0.833333333333333	0.166666666666667	12
chr1	14001355	14004265	2910	DEL_P0003_656				intergenic				0.248414423091951	0.56268348832786	0.271443558081326	0.246058141592679	0.302930166198629	0.186730516666471	0.164161736357529	0.172259495205491	0.302169805451428		0.575	0.425	40	0.894736842105263	0.105263157894737	38	0.075	0.925	40	0.1	0.9	40	0.05	0.95	40	0.45	0.55	40	0.289473684210526	0.710526315789474	38	0.4	0.6	40
chr1	14441870	14445284	3414	DEL_P0003_726				intergenic		conserved	47	0.0583890251202876	0.0583890251202876	0.349223104345618	0.0583890251202876	0.0583890251202876	0.0583890251202876	0.0716227037559674	0.0560759060650015	0.284416101095098		1	0	40	1	0	40	0.625	0.375	40	1	0	40	1	0	40	1	0	40	0.947368421052632	0.0526315789473684	38	1	0	36
chr1	14799550	14801091	1541	DEL_P0003_777				intergenic		conserved	13	0.189642941195023	0.0274554390690153	0.0268191559969943	0.0268191559969943	0.0268191559969943	0.0274554390690153	0.0268191559969943	0.0274554390690153	0.172748961287582		0.805555555555556	0.194444444444444	36	1	0	40	1	0	38	1	0	38	1	0	38	1	0	40	1	0	38	1	0	40
chr1	15164267	15164670	403	DEL_P0004_27				intergenic				0.255317120628598	0.361827157201132	0.275797935135786	0.150253567049634	0.326754084909964	0.218345386721031	0.154250670138948	0.184595635763826	0.280170691117106		0.59375	0.40625	32	0.71875	0.28125	32	0.615384615384615	0.384615384615385	26	0.233333333333333	0.766666666666667	30	0.0263157894736842	0.973684210526316	38	0.105263157894737	0.894736842105263	38	0.214285714285714	0.785714285714286	28	0.147058823529412	0.852941176470588	34
chr1	16454670	16454886	216	DEL_P0004_236				intergenic				-0.0351039202606843	-0.0278191417558923	0.0235180560122615	-0.039458317316061	0.0197640668587585	-0.0351039202606843	-0.0263678062182247	-0.0337696469733183	-0.0324257933460608		0.75	0.25	8	0.8	0.2	10	0.5	0.5	2	0.666666666666667	0.333333333333333	6	0.875	0.125	8	0.75	0.25	8	0.833333333333333	0.166666666666667	6	0.7	0.3	10
chr1	17291810	17292033	223	DEL_P0004_352				intergenic				0.161694640642009	0.160350475883949	0.290527270800248	0.194599879256436	0.34265256845902	0.217195767195767	0.100510552832643	0.217195767195767	0.249896591277516		0.625	0.375	8	1	0	4	0.5	0.5	6	1	0	6	0.5	0.5	2	1	0	8	0.875	0.125	8	1	0	8
chr1	18130160	18130801	641	DEL_P0004_492				intergenic				0.362689584838764	0.302856116571743	0.216403757599614	0.332355729030656	0.453151615447808	0.272954638016904	0.478893166033698	0.220022509505161	0.366237106671808		0.769230769230769	0.230769230769231	26	0.131578947368421	0.868421052631579	38	0.470588235294118	0.529411764705882	34	0.1	0.9	40	0.861111111111111	0.138888888888889	36	0.633333333333333	0.366666666666667	30	0	1	40	0.3125	0.6875	32
chr1	18619416	18619644	228	DEL_P0004_554				intergenic				0.166031415279587	0.133163663792164	0.207014013419691	0.248314837424846	0.24373005407262	0.226404680631776	0.133599357777333	0.243080363136551	0.242820068850563		0.8	0.2	10	0.454545454545455	0.545454545454545	22	0.333333333333333	0.666666666666667	12	0.9	0.1	10	0.875	0.125	16	0.291666666666667	0.708333333333333	24	0.75	0.25	8	0.285714285714286	0.714285714285714	14
chr1	19106995	19107202	207	DEL_P0004_620	WDR7	ENSCAFG00000000133.4	ENSCAFT00000000221.3	intron	WD repeat domain 7 [Source:HGNC Symbol;Acc:HGNC:13490]			0.225933331417293	0.117767252995053	0.185788995661571	0.181048622537586	0.396994085364286	0.143642543543245	0.124590468331894	0.105800766185106	0.220447305432218	hematopoietic progenitor cell differentiation,	0.433333333333333	0.566666666666667	30	0.105263157894737	0.894736842105263	38	0.0263157894736842	0.973684210526316	38	0.0277777777777778	0.972222222222222	36	0.615384615384615	0.384615384615385	26	0.0588235294117647	0.941176470588235	34	0.264705882352941	0.735294117647059	34	0.157894736842105	0.842105263157895	38
chr1	20749657	20750810	1153	DEL_P0005_89	RAB27B	ENSCAFG00000000145.3	ENSCAFT00000000237.3	intron	RAB27B, member RAS oncogene family [Source:HGNC Symbol;Acc:HGNC:9767]			0.0653653319072131	0.0653653319072131	0.0653653319072131	0.0653653319072131	0.457557323350491	0.0653653319072131	0.0653653319072131	0.0653653319072131	0.375063094298226	signal transduction, vesicle docking involved in exocytosis, Rab protein signal transduction, protein transport, small GTPase mediated signal transduction, nucleocytoplasmic transport, intracellular protein transport, intracellular protein transport, positive regulation of exocytosis, melanosome transport, protein secretion, metabolic process, positive regulation of exocytosis, multivesicular bod…	1	0	40	1	0	40	1	0	40	1	0	40	0.5625	0.4375	32	1	0	40	1	0	40	1	0	40
chr1	21093360	21094263	903	DEL_P0005_144				intergenic		conserved	18	0.00969352446861099	0.0100603621730383	0.0714244425684179	0.0107519717500479	0.0104127257850236	0.0100603621730383	0.00969352446861099	0.0107519717500479	0.0689097216853551		1	0	34	1	0	36	0.916666666666667	0.0833333333333333	36	1	0	40	1	0	38	1	0	36	1	0	34	1	0	40
chr1	21127689	21128338	649	DEL_P0005_153		ENSCAFG00000030508.1	ENSCAFT00000046268.1	coding		conserved	2841	0.0716276697354915	0.0139129893761024	0.0175397290635533	0.0144394648420863	0.0139129893761024	0.0133649969819555	0.0144394648420863	0.0144394648420863	0.0552467136820452	sequestering of actin monomers, actin filament organization, actin cytoskeleton organization, sequestering of actin monomers, actin filament organization, actin cytoskeleton organization, sequestering of actin monomers, actin filament organization, actin cytoskeleton organization, sequestering of actin monomers, actin filament organization, actin cytoskeleton organization, sequestering of actin m…	0.911764705882353	0.0882352941176471	34	1	0	38	0.970588235294118	0.0294117647058824	34	1	0	40	1	0	38	1	0	36	1	0	40	1	0	40
chr1	21179179	21181004	1825	DEL_P0005_158	POLI	ENSCAFG00000000150.3	ENSCAFT00000000242.3	coding	polymerase (DNA directed) iota [Source:HGNC Symbol;Acc:HGNC:9182]	conserved	284	0.0978894790169721	0.663129072374105	0.0969124840433343	0.0978894790169721	0.101064827297488	0.0978894790169721	0.0978894790169721	0.0978894790169721	0.51846923134818	DNA repair, DNA biosynthetic process, cellular response to UV-C, translesion synthesis,	1	0	40	0.325	0.675	40	1	0	38	1	0	40	0.973684210526316	0.0263157894736842	38	1	0	40	1	0	40	1	0	40
chr1	21356791	21359524	2733	DEL_P0005_180				intergenic		conserved	46	0.0623217094394492	0.0623217094394492	0.0612403911824113	0.0623217094394492	0.0631826676303369	0.0623217094394492	0.0612403911824113	0.410942351940265	0.333860266163656		1	0	40	1	0	40	1	0	38	1	0	40	0.973684210526316	0.0263157894736842	38	1	0	40	1	0	38	0.583333333333333	0.416666666666667	36
chr1	21381873	21382081	208	DEL_P0005_183				intergenic				0.154224703217712	0.336677400268033	0.11787402722938	0.209873651227882	0.300620293493314	0.108031059753583	0.109865196397133	0.142808854955846	0.217881849577734		0.5	0.5	38	0.7	0.3	20	0.1875	0.8125	16	0.0882352941176471	0.911764705882353	34	0.03125	0.96875	32	0.35	0.65	20	0.227272727272727	0.772727272727273	22	0.454545454545455	0.545454545454545	22
chr1	22442797	22443708	911	DEL_P0005_330	DCC	ENSCAFG00000000157.4	ENSCAFT00000000254.3	intron	DCC netrin 1 receptor [Source:HGNC Symbol;Acc:HGNC:2701]			0.232377236451454	0.433935386157817	0.208144467316465	0.232377236451454	0.373778697654273	0.494301694536913	0.287501355580484	0.289144831611032	0.370451265065003	regulation of neuron death, dorsal/ventral axon guidance, anterior/posterior axon guidance, spinal cord ventral commissure morphogenesis, neuron migration,	0.777777777777778	0.222222222222222	36	0.157894736842105	0.842105263157895	38	0.666666666666667	0.333333333333333	30	0.777777777777778	0.222222222222222	36	0.947368421052632	0.0526315789473684	38	0.105263157894737	0.894736842105263	38	0.875	0.125	32	0.342105263157895	0.657894736842105	38
chr1	23129706	23129923	217	DEL_P0005_456				intergenic				0.259687780018737	0.230713224409201	0.215203954137282	0.547752171872416	0.277203780905087	0.323650651944779	0.351457646433119	0.1834190680396	0.344209836554145		0.0789473684210526	0.921052631578947	38	0.111111111111111	0.888888888888889	36	0.133333333333333	0.866666666666667	30	0.863636363636364	0.136363636363636	22	0.541666666666667	0.458333333333333	24	0.0294117647058824	0.970588235294118	34	0.65	0.35	20	0.25	0.75	32
chr1	24234745	24234994	249	DEL_P0005_641				intergenic				0.0952089147906585	0.37122080428532	0.121597841950379	0.121597841950379	0.121597841950379	0.129490145745022	0.334207626712657	0.0646335859582716	0.134493756043844		0.5	0.5	20	1	0	8	0.5	0.5	8	0.5	0.5	8	0.5	0.5	8	0.5	0.5	6	1	0	6	0.6	0.4	10
chr1	24298195	24298635	440	DEL_P0005_653				intergenic				0.160452055949632	0.380442435258216	0.326337066651896	0.174436800318895	0.167037719776281	0.224981974840825	0.36772342616965	0.272167518451457	0.282494883375133		0.289473684210526	0.710526315789474	38	0.78125	0.21875	32	0.0555555555555556	0.944444444444444	36	0.470588235294118	0.529411764705882	34	0.433333333333333	0.566666666666667	30	0.15	0.85	40	0.769230769230769	0.230769230769231	26	0.1	0.9	40
chr1	24344864	24345080	216	DEL_P0005_661				intergenic				0.135271299545514	0.187369720940021	0.225743068815874	0.41669274171237	0.107307357248117	0.102668046128314	0.229920249979687	0.123005646862051	0.202496132077907		0.3	0.7	20	0.6875	0.3125	16	0.166666666666667	0.833333333333333	12	0.0454545454545455	0.954545454545455	22	0.5	0.5	16	0.5	0.5	24	0.75	0.25	8	0.571428571428571	0.428571428571429	14
chr1	24768914	24771239	2325	DEL_P0005_724	LDLRAD4	ENSCAFG00000031536.1	ENSCAFT00000049713.1	intron	low density lipoprotein receptor class A domain containing 4 [Source:HGNC Symbol;Acc:HGNC:1224]			0.0878608121537538	0.0126582278481012	0.0122848364566238	0.0126582278481012	0.0126582278481012	0.0126582278481012	0.0126582278481012	0.0122848364566238	0.0851524855869685	negative regulation of pathway-restricted SMAD protein phosphorylation, negative regulation of epithelial to mesenchymal transition, negative regulation of SMAD protein complex assembly, negative regulation of cell migration, negative regulation of transforming growth factor beta receptor signaling pathway,	0.9	0.1	40	1	0	40	1	0	38	1	0	40	1	0	40	1	0	40	1	0	40	1	0	38
chr1	24821058	24822026	968	DEL_P0005_731	LDLRAD4	ENSCAFG00000031536.1	ENSCAFT00000049713.1	intron	low density lipoprotein receptor class A domain containing 4 [Source:HGNC Symbol;Acc:HGNC:1224]			0.107679817718195	0.10399287443531	0.226645895496416	0.376137422610082	0.10624073071297	0.201881285870502	0.197962662462171	0.108480505284028	0.227628535242673	negative regulation of pathway-restricted SMAD protein phosphorylation, negative regulation of epithelial to mesenchymal transition, negative regulation of SMAD protein complex assembly, negative regulation of cell migration, negative regulation of transforming growth factor beta receptor signaling pathway,	0.727272727272727	0.272727272727273	22	0.708333333333333	0.291666666666667	24	1	0	6	0.21875	0.78125	32	0.722222222222222	0.277777777777778	18	0.382352941176471	0.617647058823529	34	0.916666666666667	0.0833333333333333	12	0.6	0.4	20
chr1	25551055	25551291	236	DEL_P0006_108				intergenic				0.0170255016966572	0.0114492093494636	0	0.0125727305140749	0.00937449984290226	0.0470173596382347	0.112357892999286	0.111959094063379	0.0692315256256233		0.777777777777778	0.222222222222222	18	0.7	0.3	10	0	0	0	0.8	0.2	10	0.833333333333333	0.166666666666667	6	0.6	0.4	20	0.5	0.5	10	0.928571428571429	0.0714285714285714	14
chr1	26310409	26310809	400	DEL_P0006_240	EYA4	ENSCAFG00000000196.4	ENSCAFT00000046541.2	intron	EYA transcriptional coactivator and phosphatase 4 [Source:HGNC Symbol;Acc:HGNC:3522]			0.0777614159786926	0.191537053721977	0.130000113949563	0.0670538318374981	0.0830050023744383	0.0925327210465889	0.0607673983403587	0.294997838438501	0.132606346237982	multicellular organismal development, regulation of transcription, DNA-templated, dephosphorylation, sensory perception of sound, peptidyl-tyrosine dephosphorylation, metabolic process, multicellular organismal development, regulation of transcription, DNA-templated, middle ear morphogenesis, sensory perception of sound, dephosphorylation, peptidyl-tyrosine dephosphorylation, metabolic process, m…	0.533333333333333	0.466666666666667	30	0.357142857142857	0.642857142857143	28	0.875	0.125	8	0.6	0.4	20	0.75	0.25	20	0.5	0.5	28	0.666666666666667	0.333333333333333	6	1	0	10
chr1	26379777	26379997	220	DEL_P0006_257	EYA4	ENSCAFG00000000196.4	ENSCAFT00000046541.2	intron	EYA transcriptional coactivator and phosphatase 4 [Source:HGNC Symbol;Acc:HGNC:3522]			0.114285714285714	0.0864696438375322	0.0449425272385608	0.0198034769463341	0.0685574635907751	0.0449425272385608	0.128836325412565	0.29989018668264	0.199707897157414	multicellular organismal development, regulation of transcription, DNA-templated, dephosphorylation, sensory perception of sound, peptidyl-tyrosine dephosphorylation, metabolic process, multicellular organismal development, regulation of transcription, DNA-templated, middle ear morphogenesis, sensory perception of sound, dephosphorylation, peptidyl-tyrosine dephosphorylation, metabolic process, m…	1	0	8	0.75	0.25	8	0.875	0.125	8	1	0	2	1	0	4	0.875	0.125	8	1	0	10	0.5	0.5	8
chr1	27118142	27118353	211	DEL_P0006_379	SGK1	ENSCAFG00000000217.4	ENSCAFT00000000342.3	intron	serum/glucocorticoid regulated kinase 1 [Source:HGNC Symbol;Acc:HGNC:10810]			0.0522190979032054	0.232947744178887	0.0698129919454038	0.265599650888746	0.1612236138899	0.0889175151260907	0.1612236138899	0.0571642364942246	0.111818109219212	phosphorylation, protein phosphorylation, phosphorylation, protein phosphorylation, cellular response to DNA damage stimulus,	0.714285714285714	0.285714285714286	14	1	0	6	0.8	0.2	10	1	0	8	0.5	0.5	6	0.571428571428571	0.428571428571429	14	0.5	0.5	6	0.75	0.25	8
chr1	27238213	27238478	265	DEL_P0006_397				intergenic				0.0576127307004455	0.174151893681863	0.0999665572199732	0.053075147990131	0.0299772119375036	0.100276651733008	0.0752165691485688	0.0394022274196259	0.0884861547044602		0.714285714285714	0.285714285714286	14	1	0	12	0.666666666666667	0.333333333333333	6	0.916666666666667	0.0833333333333333	12	0.8	0.2	10	0.642857142857143	0.357142857142857	14	1	0	4	0.9	0.1	10
chr1	27457727	27457947	220	DEL_P0006_431				intergenic				0.0948944327060465	0.105194343162275	0.160715955617298	0.128713041542542	0.327309145837962	0.17657614974361	0.208301363733319	0.112971675377748	0.193984409216715		0.166666666666667	0.833333333333333	36	0.0882352941176471	0.911764705882353	34	0.025	0.975	40	0.0526315789473684	0.947368421052632	38	0.53125	0.46875	32	0.361111111111111	0.638888888888889	36	0	1	40	0.25	0.75	40
chr1	27768347	27769030	683	DEL_P0006_495	HBS1L	ENSCAFG00000000226.3	ENSCAFT00000000360.3	intron	HBS1-like translational GTPase [Source:HGNC Symbol;Acc:HGNC:4834]	conserved	17	0.103583474348928	0.125035072745679	0.239159337961004	0.0544142188287331	0.0662181290905304	0.0550292220293618	0.0581513720216732	0.140308933157153	0.134251124508418	metabolic process,	0.764705882352941	0.235294117647059	34	1	0	28	0.615384615384615	0.384615384615385	26	0.916666666666667	0.0833333333333333	24	0.944444444444444	0.0555555555555556	36	0.911764705882353	0.0882352941176471	34	0.875	0.125	24	1	0	36
chr1	27850440	27851299	859	DEL_P0006_508				intergenic				0.119100244526706	0.119100244526706	0.296303669770954	0.11339536718403	0.0852005663638917	0.0867865917243522	0.258975277757111	0.121721876175471	0.223417268479		1	0	34	1	0	34	0.65	0.35	20	1	0	30	0.961538461538462	0.0384615384615385	26	0.9375	0.0625	32	0.681818181818182	0.318181818181818	22	1	0	36
chr1	27866301	27867605	1304	DEL_P0006_514				intergenic		conserved	18	0.0054249547920434	0.00520550425493392	0.0054249547920434	0.0054249547920434	0.0054249547920434	0.0375357824700849	0.0054249547920434	0.00520550425493392	0.037060203520049		1	0	40	1	0	38	1	0	40	1	0	40	1	0	40	0.95	0.05	40	1	0	40	1	0	38
chr1	28013284	28013500	216	DEL_P0006_531	AHI1	ENSCAFG00000000234.3	ENSCAFT00000000373.3	intron	Abelson helper integration site 1 [Source:HGNC Symbol;Acc:HGNC:21575]			0.00738518155563975	0.0106709068859552	0.188986260914676	0.0188129598705226	0.00953763951929936	0.0126863614692813	0.0787256544738753	0.0853119281652899	0.0340837246466384	vesicle-mediated transport, cilium assembly, retina development in camera-type eye, positive regulation of gene expression, vesicle targeting, cilium morphogenesis, protein localization to organelle, photoreceptor cell outer segment organization,	0.666666666666667	0.333333333333333	12	0.7	0.3	20	0.928571428571429	0.0714285714285714	14	0.75	0.25	16	0.714285714285714	0.285714285714286	14	0.722222222222222	0.277777777777778	18	0.5	0.5	6	0.5	0.5	8
chr1	28228846	28232911	4065	DEL_P0006_560				intergenic				0.0935799138444024	0.19043006840963	0.193353762009542	0.183397693421328	0.133911796092202	0.138867435559967	0.223992419782385	0.102220235667997	0.19513457748516		0.833333333333333	0.166666666666667	30	1	0	22	0.6	0.4	20	1	0	20	1	0	10	0.681818181818182	0.318181818181818	22	0.535714285714286	0.464285714285714	28	0.916666666666667	0.0833333333333333	12
chr1	28409852	28410131	279	DEL_P0006_590				intergenic				0.0171726786828632	0.0179316223950666	0.0131896837774952	0.018660024287478	0.0179316223950666	0.0145117150709567	0.0684823381450767	0.0179316223950666	0.0448332754596329		1	0	36	1	0	38	0.970588235294118	0.0294117647058824	34	1	0	40	1	0	38	0.96875	0.03125	32	0.90625	0.09375	32	1	0	38
chr1	28619921	28625630	5709	DEL_P0006_623	PDE7B	ENSCAFG00000000239.3	ENSCAFT00000000378.3	intron	phosphodiesterase 7B [Source:HGNC Symbol;Acc:HGNC:8792]			0.108911985173479	0.0325129552851893	0.0680108890322266	0.156701997861228	0.0817170354826101	0.033070260554679	0.0331214131905435	0.210334697288992	0.0936288325902126	signal transduction, metabolic process,	0.583333333333333	0.416666666666667	12	0.833333333333333	0.166666666666667	6	0.666666666666667	0.333333333333333	6	1	0	6	0.611111111111111	0.388888888888889	18	0.785714285714286	0.214285714285714	14	0.8	0.2	10	1	0	10
chr1	29852968	29853191	223	DEL_P0006_792				intergenic				0.0535380636397701	0.147071691301712	0.0411393591150365	0.243894114250574	0.0506895971983148	0.0411393591150365	0.0572755966723988	0.213681968920037	0.0785638879650867		0.75	0.25	8	1	0	6	0.8	0.2	10	0.5	0.5	4	0.75	0.25	12	0.8	0.2	10	0.9	0.1	10	1	0	12
chr1	30029021	30030793	1772	DEL_P0007_4				intergenic		conserved	21	0.112576191967119	0.0153706253078546	0.0158312447786132	0.0162748643761302	0.0162748643761302	0.0162748643761302	0.0162748643761302	0.0162748643761302	0.1084277076265		0.875	0.125	40	1	0	36	1	0	38	1	0	40	1	0	40	1	0	40	1	0	40	1	0	40
chr1	30051480	30051711	231	DEL_P0007_7				intergenic				0.0316625079665479	0.032536520486098	0.0764519230604799	0.0764519230604799	0.0393708565019569	0.0883259587189665	0.14108734198215	0.230134034885642	0.0890788573568656		0.75	0.25	20	0.7	0.3	10	0.875	0.125	8	0.875	0.125	8	0.666666666666667	0.333333333333333	6	0.555555555555556	0.444444444444444	18	0.5	0.5	8	1	0	8
chr1	30541958	30542421	463	DEL_P0007_76	ARFGEF3	ENSCAFG00000000272.4	ENSCAFT00000000423.3	intron	ARFGEF family member 3 [Source:HGNC Symbol;Acc:HGNC:21213]	conserved	12	0.0842519159880833	0.244775862165483	0.149156913325275	0.0920008462468865	0.11670542095043	0.261934825540591	0.142145654312275	0.120674192437282	0.164549954010045	positive regulation of GTPase activity, vesicle-mediated transport, regulation of ARF protein signal transduction, positive regulation of GTPase activity, vesicle-mediated transport, regulation of ARF protein signal transduction, negative regulation of phosphatase activity,	0.277777777777778	0.722222222222222	36	0.025	0.975	40	0.441176470588235	0.558823529411765	34	0.184210526315789	0.815789473684211	38	0.131578947368421	0.868421052631579	38	0.583333333333333	0.416666666666667	36	0.1	0.9	40	0.394736842105263	0.605263157894737	38
chr1	30840580	30840816	236	DEL_P0007_130	NHSL1	ENSCAFG00000000275.4	ENSCAFT00000043400.1	intron	NHS-like 1 [Source:HGNC Symbol;Acc:HGNC:21021]			0.0841380969999009	0.0275100797790612	0.0219983942016652	0.0532245144191533	0.0228755023062899	0.0331196358719874	0.0695069719832171	0.109863317602623	0.0540563831717639	NO GO-ANNOTATION	0.34375	0.65625	32	0.15	0.85	40	0.176470588235294	0.823529411764706	34	0.1	0.9	40	0.175	0.825	40	0.25	0.75	36	0.325	0.675	40	0.05	0.95	40
chr1	31795879	31796486	607	DEL_P0007_290				intergenic		conserved	15	0.0152274777302771	0.0139117831189321	0.0262349323495981	0.0152274777302771	0.0329895470634994	0.0089518164320821	0.0139117831189321	0.0152274777302771	0.0252771782101237		1	0	40	1	0	36	0.947368421052632	0.0526315789473684	38	1	0	40	0.941176470588235	0.0588235294117647	34	0.973684210526316	0.0263157894736842	38	1	0	36	1	0	40
chr1	32773534	32773752	218	DEL_P0007_467				intergenic				0.204321030599305	0.338523986881137	0.271919502977494	0.447226617683064	0.254897875628209	0.241697525101823	0.249395113996499	0.310489284907704	0.324808956927617		0.5	0.5	28	0.733333333333333	0.266666666666667	30	0.636363636363636	0.363636363636364	22	0	1	38	0.138888888888889	0.861111111111111	36	0.15625	0.84375	32	0.142857142857143	0.857142857142857	28	0.7	0.3	30
chr1	32833713	32834403	690	DEL_P0007_481				intergenic				0.0291361448820905	0.0733288436304554	0.0185197114396575	0.00322945285590416	-0.0198995561857514	0.00261483049686933	0.0252508374143558	0.00311907898606145	0.0236912076286427		0.9	0.1	10	0.928571428571429	0.0714285714285714	14	0.681818181818182	0.318181818181818	22	0.714285714285714	0.285714285714286	14	0.75	0.25	4	0.75	0.25	12	0.666666666666667	0.333333333333333	18	0.833333333333333	0.166666666666667	18
chr1	32855460	32857921	2461	DEL_P0007_482				intergenic		conserved	35	0.0978766817718593	0.0797531189395022	0.12447020630907	0.24132046946214	0.118166585285404	0.139434920471763	0.0885216868658172	0.0774806097555066	0.159024734306739		0.975	0.025	40	0.95	0.05	40	0.75	0.25	40	0.605263157894737	0.394736842105263	38	0.763157894736842	0.236842105263158	38	1	0	40	0.970588235294118	0.0294117647058824	34	0.947368421052632	0.0526315789473684	38
chr1	32887440	32888018	578	DEL_P0007_494				intergenic		conserved	15	0.269077931632005	0.39792488073214	0.230675510505532	0.422866970597034	0.499235070613297	0.230685762671992	0.260418258559465	0.457302734633317	0.368983836108143		0.735294117647059	0.264705882352941	34	0.15	0.85	40	0.46875	0.53125	32	0.958333333333333	0.0416666666666667	24	1	0	32	0.631578947368421	0.368421052631579	38	0.342105263157895	0.657894736842105	38	0.1	0.9	40
chr1	35161645	35161924	279	DEL_P0008_29		ENSCAFG00000032743.1	ENSCAFT00000048717.1	intron	Uncharacterized protein [Source:UniProtKB/TrEMBL;Acc:J9P132]			0.136685351906768	0.294757634903526	0.188450758814554	0.3042068766797	0.137704692681265	0.126022301879054	0.188397248270801	0.354131317281165	0.229444371253389	NO GO-ANNOTATION	0.175	0.825	40	0	1	36	0.4375	0.5625	32	0	1	40	0.176470588235294	0.823529411764706	34	0.225	0.775	40	0.441176470588235	0.558823529411765	34	0.647058823529412	0.352941176470588	34
chr1	35186258	35187221	963	DEL_P0008_40				intergenic		conserved	18	0.195280351894401	0.291551985603101	0.270440729373757	0.110900416665567	0.134045888102791	0.137691594981485	0.234630101786928	0.155771775517243	0.20635730585872		0.941176470588235	0.0588235294117647	34	1	0	34	0.433333333333333	0.566666666666667	30	0.735294117647059	0.264705882352941	34	0.866666666666667	0.133333333333333	30	0.868421052631579	0.131578947368421	38	0.470588235294118	0.529411764705882	34	0.59375	0.40625	32
chr1	35671006	35677327	6321	DEL_P0008_119				intergenic				0.0348753392367667	0.0552024717997571	0.0190280414995296	0.0165799390523147	0.0152000288682511	0.0497794341363267	0.0378526778386639	0.0863376498656665	0.0390784746251084		0.558823529411765	0.441176470588235	34	0.8	0.2	20	0.607142857142857	0.392857142857143	28	0.708333333333333	0.291666666666667	24	0.6875	0.3125	32	0.526315789473684	0.473684210526316	38	0.55	0.45	20	0.833333333333333	0.166666666666667	24
chr1	35898179	35901624	3445	DEL_P0008_159	UTRN	ENSCAFG00000000326.4	ENSCAFT00000000501.4	coding	utrophin [Source:HGNC Symbol;Acc:HGNC:12635]	conserved	203	0.0408022989591542	0.0408022989591542	0.0408022989591542	0.0408022989591542	0.0408022989591542	0.0408022989591542	0.285616092714079	0.0408022989591542	0.254130365640009	vesicle-mediated transport, muscle attachment, positive regulation of cell-matrix adhesion,	1	0	40	1	0	40	1	0	40	1	0	40	1	0	40	1	0	40	0.710526315789474	0.289473684210526	38	1	0	40
chr1	36300361	36303467	3106	DEL_P0008_236				intergenic		conserved	18	0.0237569874675964	0.0237569874675964	0.102265457788382	0.0361663652802894	0.0600408778835512	0.0350121223849945	0.0361663652802894	0.0361663652802894	0.0737862029215418		0.975	0.025	40	0.975	0.025	40	0.85	0.15	40	1	0	40	0.9	0.1	40	1	0	38	1	0	40	1	0	40
chr1	36510058	36510331	273	DEL_P0008_271				intergenic		conserved	15	0.0896733914682593	0.155437835437423	0.164724665455512	0.313563366895126	0.130833064431091	0.164724665455512	0.130833064431091	0.103875642260846	0.17920230052778		0.833333333333333	0.166666666666667	18	1	0	14	1	0	16	0.5	0.5	14	0.722222222222222	0.277777777777778	18	1	0	16	0.722222222222222	0.277777777777778	18	0.9375	0.0625	16
chr1	36959751	36959982	231	DEL_P0008_363	EPM2A	ENSCAFG00000000329.3	ENSCAFT00000035347.2	intron	epilepsy, progressive myoclonus type 2A, Lafora disease (laforin) [Source:HGNC Symbol;Acc:HGNC:3413]			0.173431555233459	0.575300838331615	0.279471815942308	0.180509399836451	0.374107965168708	0.176926613196783	0.265923845570496	0.194286308485926	0.409084890312921	inositol phosphate dephosphorylation, protein dephosphorylation, dephosphorylation, peptidyl-tyrosine dephosphorylation, habituation, nervous system development,	0.785714285714286	0.214285714285714	14	0.15	0.85	20	1	0	12	0.714285714285714	0.285714285714286	14	0.333333333333333	0.666666666666667	18	0.833333333333333	0.166666666666667	12	1	0	10	1	0	4
chr1	37419801	37425988	6187	DEL_P0008_441	GRM1	ENSCAFG00000000338.3	ENSCAFT00000000528.3	intron	glutamate receptor, metabotropic 1 [Source:HGNC Symbol;Acc:HGNC:4593]			0.0689587129324351	0.219696587433978	0.0306254205555021	0.0359560561593086	0.0401514610172963	0.0708768025914552	0.0443444062947813	0.161614560755464	0.102844299393581	signal transduction, G-protein coupled receptor signaling pathway, activation of MAPK activity, locomotory behavior, regulation of MAPK cascade, activation of MAPKK activity, sensory perception of pain, cellular response to electrical stimulus, regulation of sensory perception of pain, regulation of synaptic transmission, glutamatergic, G-protein coupled glutamate receptor signaling pathway, prot…	0.55	0.45	20	0.928571428571429	0.0714285714285714	28	0.666666666666667	0.333333333333333	12	0.65	0.35	20	0.625	0.375	16	0.545454545454545	0.454545454545455	22	0.6	0.4	10	0.9	0.1	20
chr1	37720202	37720519	317	DEL_P0008_507	RAB32	ENSCAFG00000030384.1	ENSCAFT00000048400.1	3UTR	RAB32, member RAS oncogene family [Source:HGNC Symbol;Acc:HGNC:9772]			0.0275407473484612	0.114020319133848	0.208335681458908	0.0396506141096259	0.0685697252910346	0.113109653968243	0.063853065064468	0.0716130943121478	0.123671369627894	signal transduction, Rab protein signal transduction, protein transport, small GTPase mediated signal transduction, intracellular protein transport, melanosome organization, metabolic process, phagosome maturation, melanosome assembly, endosome to melanosome transport, antigen processing and presentation,	0.833333333333333	0.166666666666667	6	0.666666666666667	0.333333333333333	6	1	0	18	0.9	0.1	10	0.714285714285714	0.285714285714286	14	0.642857142857143	0.357142857142857	14	0.928571428571429	0.0714285714285714	14	1	0	4
chr1	37994117	37996242	2125	DEL_P0008_554				intergenic		conserved	224	0.037307405572241	0.0054249547920434	0.0054249547920434	0.0054249547920434	0.0054249547920434	0.0054249547920434	0.00497712735709004	0.00520550425493392	0.0369547638732572		0.95	0.05	40	1	0	40	1	0	40	1	0	40	1	0	40	1	0	40	1	0	36	1	0	38
chr1	38681051	38681270	219	DEL_P0008_674				intergenic				0.0312299640350414	0.0139185282293015	0.0293833471761457	0.0139185282293015	0.0292567017643082	0.0292567017643082	0.0450075278432391	0.265459090683166	0.0444127680719906		0.6	0.4	10	0.75	0.25	8	0.833333333333333	0.166666666666667	6	0.75	0.25	8	0.625	0.375	8	0.625	0.375	8	0.571428571428571	0.428571428571429	14	1	0	8
chr1	38688900	38689208	308	DEL_P0008_676				intergenic				0.193449567389538	0.122132699175416	0.0840404116658117	0.0616697371529679	0.0597867367962516	0.157765752342024	0.118491022167946	0.109849418751519	0.150252789026728		0.6	0.4	20	1	0	12	0.8	0.2	10	0.916666666666667	0.0833333333333333	12	0.85	0.15	20	1	0	20	0.7	0.3	20	1	0	10
chr1	39174615	39174855	240	DEL_P0008_768				intergenic				0.45176197888681	0.154593013916788	0.130544078151972	0.0429824371060513	0.146641507328929	0.109223405310288	0.154593013916788	0.157413067351972	0.411883875292985		0.318181818181818	0.681818181818182	22	1	0	12	1	0	8	1	0	2	0.75	0.25	12	0.944444444444444	0.0555555555555556	18	1	0	12	0.75	0.25	8
chr1	39450667	39450908	241	DEL_P0008_806	SASH1	ENSCAFG00000000366.3	ENSCAFT00000000575.3	intron	SAM and SH3 domain containing 1 [Source:HGNC Symbol;Acc:HGNC:19182]			0.19178334028219	0.166163249744621	0.135690157593767	0.210594649774552	0.141305288974559	0.141305288974559	0.254330358266303	0.337910880357842	0.214793034238061	positive regulation of NIK/NF-kappaB signaling, positive regulation of p38MAPK cascade, positive regulation of lipopolysaccharide-mediated signaling pathway, regulation of protein K63-linked ubiquitination, regulation of protein autoubiquitination, positive regulation of angiogenesis, positive regulation of JUN kinase activity, positive regulation of endothelial cell migration, protein polyubiqui…	0.472222222222222	0.527777777777778	36	0.1	0.9	40	0.147058823529412	0.852941176470588	34	0.0526315789473684	0.947368421052632	38	0.375	0.625	40	0.375	0.625	40	0.025	0.975	40	0.647058823529412	0.352941176470588	34
chr1	40046978	40047185	207	DEL_P0009_9				intergenic				0.136973511114501	0.201748470156685	0.0421690571114899	0.0195278408303647	0.102762407677965	0.0317229500654255	0.079394870691215	0.0394738420397198	0.0926274754277916		1	0	6	1	0	12	0.75	0.25	8	0.833333333333333	0.166666666666667	6	0.625	0.375	8	1	0	2	0.666666666666667	0.333333333333333	6	0.75	0.25	12
chr1	40588624	40589957	1333	DEL_P0009_109	LRP11	ENSCAFG00000000398.3	ENSCAFT00000000626.3	intron	low density lipoprotein receptor-related protein 11 [Source:HGNC Symbol;Acc:HGNC:16936]	conserved	30	0.105777125811732	0.129637370823681	0.41145454866115	0.105086284994885	0.132240310524775	0.129637370823681	0.132240310524775	0.231115469867897	0.275244672469748	response to cold, response to starvation, response to heat, response to mechanical stimulus, multicellular organismal response to stress, response to water deprivation, response to immobilization stress,	0.925	0.075	40	1	0	34	0.5	0.5	30	0.944444444444444	0.0555555555555556	36	1	0	36	1	0	34	1	0	36	0.7	0.3	30
chr1	41502016	41503518	1502	DEL_P0009_228				intergenic				0.211672697752176	0.158195780317369	0.0866943669907459	0.0996963604486586	0.136044046129666	0.150228362618014	0.288174148195146	0.122736239526085	0.161209401341598		0.394736842105263	0.605263157894737	38	0.861111111111111	0.138888888888889	36	0.6875	0.3125	32	0.588235294117647	0.411764705882353	34	0.5	0.5	38	0.852941176470588	0.147058823529412	34	0.96875	0.03125	32	0.529411764705882	0.470588235294118	34
chr1	42144760	42145114	354	DEL_P0009_336	ESR1	ENSCAFG00000000430.3	ENSCAFT00000000680.3	intron	estrogen receptor 1 [Source:HGNC Symbol;Acc:HGNC:3467]			0.0260968925426249	0.18118650528694	0.0520260271982883	0.027451014081802	0.0260968925426249	0.0449989966950131	-0.0122544310981228	0.0869061982222209	0.0552959247226687	steroid hormone mediated signaling pathway, regulation of transcription, DNA-templated, transcription, DNA-templated, positive regulation of fibroblast proliferation, male gonad development, epithelial cell development, regulation of apoptotic process, mammary gland alveolus development, vagina development, cellular response to estrogen stimulus, regulation of branching involved in prostate gland…	0.625	0.375	8	1	0	4	0.833333333333333	0.166666666666667	12	0.8	0.2	10	0.625	0.375	8	0.5625	0.4375	16	0.75	0.25	4	0.5	0.5	10
chr1	42762004	42764084	2080	DEL_P0009_448	SYNE1	ENSCAFG00000000445.4	ENSCAFT00000000809.3	intron	spectrin repeat containing, nuclear envelope 1 [Source:HGNC Symbol;Acc:HGNC:17089]	conserved	53	0.373064456693569	0.062104687181213	0.0745872745862801	0.062104687181213	0.0597449507373477	0.062104687181213	0.060952380952381	0.060952380952381	0.299144755820677	cytoskeletal anchoring at nuclear membrane, cytoskeletal anchoring at nuclear membrane, Golgi organization, nuclear matrix anchoring at nuclear membrane, muscle cell differentiation, establishment of nucleus localization, cytoskeletal anchoring at nuclear membrane, cytoskeletal anchoring at nuclear membrane,	0.605263157894737	0.394736842105263	38	1	0	40	0.947368421052632	0.0526315789473684	38	1	0	40	1	0	36	1	0	40	1	0	38	1	0	38
chr1	43342078	43348334	6256	DEL_P0009_532				intergenic				0.0732732731719819	0.113625540707229	0.0322939529597504	0.0427843584511805	0.039426722487153	0.0594693894837647	0.0353920816209617	0.0178990460878422	0.0674923394353272		0.6	0.4	30	0.916666666666667	0.0833333333333333	36	0.681818181818182	0.318181818181818	22	0.666666666666667	0.333333333333333	18	0.666666666666667	0.333333333333333	12	0.875	0.125	24	0.857142857142857	0.142857142857143	14	0.769230769230769	0.230769230769231	26
chr1	43731703	43731958	255	DEL_P0009_592				intergenic				0.0889862659010401	0.0969548123399026	0.10962429102072	0.0797060365993986	0.214964180370734	0.103729633961766	0.321862052479796	0.0969548123399026	0.237150170261689		1	0	10	1	0	12	1	0	16	0.9375	0.0625	16	0.666666666666667	0.333333333333333	18	1	0	14	0.6	0.4	10	1	0	12
chr1	43760314	43761106	792	DEL_P0009_597				intergenic				0.288730359381504	0.0598268916161369	0.0704781163032612	0.0579713671238744	0.0545153446981541	0.148812569058867	0.0839080917367166	0.262626898411152	0.111483845972772		1	0	10	0.666666666666667	0.333333333333333	6	0.625	0.375	8	0.75	0.25	8	0.75	0.25	16	0.5	0.5	6	0.583333333333333	0.416666666666667	12	1	0	8
chr1	43822539	43823341	802	DEL_P0009_610				intergenic				0.00766201461147868	0.00899860957787292	0.0177963663927479	0.0186650528101933	0.0186650528101933	0.0072410032078931	0.0194980063547403	0.0615941379905259	0.032924409235331		0.973684210526316	0.0263157894736842	38	0.970588235294118	0.0294117647058824	34	1	0	36	1	0	38	1	0	38	0.975	0.025	40	1	0	40	0.90625	0.09375	32
chr1	44774014	44774234	220	DEL_P0009_750				intergenic				0.0197751141998204	0.0197751141998204	0.0197751141998204	0.0197751141998204	0.0197751141998204	0.0197751141998204	0.138425799398743	0.0197751141998204	0.120097817083901		1	0	40	1	0	40	1	0	40	1	0	40	1	0	40	1	0	40	0.866666666666667	0.133333333333333	30	1	0	40
chr1	45110949	45113237	2288	DEL_P0010_19				intergenic		conserved	24	0.0232999538231038	0.0232999538231038	0.021448207170214	0.0114919219891868	0.0428851148501894	0.0428851148501894	0.021448207170214	0.0114919219891868	0.0329832523376003		1	0	40	1	0	40	1	0	36	0.975	0.025	40	0.921052631578947	0.0789473684210526	38	0.921052631578947	0.0789473684210526	38	1	0	36	0.975	0.025	40
chr1	46815577	46815840	263	DEL_P0010_289				intergenic				0.0593725781604438	0.217248002289667	0.102116480531201	0.0342136696644928	0.0413474769843852	0.046852306526802	0.179062920074131	0.0357625657870737	0.0704218187253492		0.714285714285714	0.285714285714286	14	1	0	18	0.666666666666667	0.333333333333333	6	0.833333333333333	0.166666666666667	12	0.8	0.2	10	0.727272727272727	0.272727272727273	22	1	0	12	0.8	0.2	20
chr1	47648945	47649168	223	DEL_P0010_372	SERAC1	ENSCAFG00000000647.3	ENSCAFT00000000999.3	intron	serine active site containing 1 [Source:HGNC Symbol;Acc:HGNC:21061]			0.0558690865470974	0.0763295994069036	0.0492644668928013	0.0891367367561309	0.0763295994069036	0.37490158402075	0.0862146433942964	0.115641456465565	0.219299448032732	intracellular protein transport, extracellular matrix organization, GPI anchor metabolic process,	0.7	0.3	20	0.8125	0.1875	16	0.666666666666667	0.333333333333333	6	0.583333333333333	0.416666666666667	12	0.8125	0.1875	16	0.25	0.75	20	1	0	2	0.9	0.1	10
chr1	47711864	47712231	367	DEL_P0010_381				intergenic				0.174046539268837	0.0670740232992797	0.212221699796324	0.105418302991236	0.141789165767217	0.112293475793314	0.144479711911473	0.0665766787940278	0.124009749902958		1	0	8	0.785714285714286	0.214285714285714	14	1	0	12	0.625	0.375	16	0.571428571428571	0.428571428571429	14	0.916666666666667	0.0833333333333333	12	0.555555555555556	0.444444444444444	18	0.75	0.25	16
chr1	47733510	47734414	904	DEL_P0010_383				intergenic				0.126152936151615	0.0186283840173355	0.0181086519114688	0.0170026983384286	0.0186283840173355	0.0181086519114688	0.0175675140441094	0.0181086519114688	0.120486165783054		0.861111111111111	0.138888888888889	36	1	0	38	1	0	36	1	0	32	1	0	38	1	0	36	1	0	34	1	0	36
chr1	47750491	47753914	3423	DEL_P0010_384				intergenic				-0.0123563301272512	-0.00354261673401221	0.0022520984497208	0.041772664661854	-0.0121495277458988	-0.0127568740618921	0.00493652404033058	-0.0113722313554467	-0.00519560252043233		0.590909090909091	0.409090909090909	22	0.5	0.5	10	0.5	0.5	16	0.722222222222222	0.277777777777778	18	0.6	0.4	20	0.545454545454545	0.454545454545455	22	0.5	0.5	22	0.571428571428571	0.428571428571429	28
chr1	48637745	48637956	211	DEL_P0010_492				intergenic				-0.00676000133142511	0.0815952526232381	0.00244428861124083	0.0159770300159087	-0.00120199598576417	0.0834466917384492	0.0790248130473695	0.00244428861124083	0.0330978292992865		0.7	0.3	10	0.5	0.5	14	0.75	0.25	8	0.8	0.2	10	0.714285714285714	0.285714285714286	14	0.5	0.5	10	1	0	2	0.75	0.25	8
chr1	49443969	49444361	392	DEL_P0010_592	SLC22A3	ENSCAFG00000023358.2	ENSCAFT00000001165.3	intron	solute carrier family 22 (organic cation transporter), member 3 [Source:HGNC Symbol;Acc:HGNC:10967]			0.0507648918751327	0.0774439841075084	0.0792617903534595	0.0437836780452266	0.04447071858274	0.0719848664274065	0.223826185405567	0.0833776624982655	0.0846566953493106	transmembrane transport, ion transmembrane transport, organic cation transport, quaternary ammonium group transport, activation of mitophagy in response to mitochondrial depolarization, monoamine transport, regulation of appetite, histamine transport, histamine uptake,	0.214285714285714	0.785714285714286	28	0.428571428571429	0.571428571428571	28	0.166666666666667	0.833333333333333	36	0.333333333333333	0.666666666666667	24	0.333333333333333	0.666666666666667	30	0.176470588235294	0.823529411764706	34	0.611111111111111	0.388888888888889	18	0.15	0.85	20
chr1	49734388	49734601	213	DEL_P0010_628	AGPAT4	ENSCAFG00000000765.3	ENSCAFT00000001195.3	intron	1-acylglycerol-3-phosphate O-acyltransferase 4 [Source:HGNC Symbol;Acc:HGNC:20885]			0.161248545403475	0.183290691046863	0.119131007241606	0.144523079916338	0.419493314285657	0.183290691046863	0.121429869167782	0.222821113558129	0.250758735246372	metabolic process,	1	0	8	1	0	12	1	0	4	1	0	6	0.5	0.5	2	1	0	12	0.75	0.25	12	0.6	0.4	10
chr1	49882380	49882614	234	DEL_P0010_646				intergenic				0.00769005791961779	0.0204180378566746	0.0757012841064199	0.020013459219385	0.0371052259613862	0.0220122174627841	0.00656180012713645	0.020013459219385	0.0261288129587452		0.382352941176471	0.617647058823529	34	0.4375	0.5625	32	0.194444444444444	0.805555555555556	36	0.289473684210526	0.710526315789474	38	0.475	0.525	40	0.441176470588235	0.558823529411765	34	0.361111111111111	0.638888888888889	36	0.289473684210526	0.710526315789474	38
chr1	50169644	50169894	250	DEL_P0011_26				intergenic				0.0765240356871868	0.218498740633847	0.174145239600192	0.164094393492782	0.294105043522848	0.0986281322383338	0.123641325227358	0.116715765906862	0.171721732781229		0.857142857142857	0.142857142857143	14	1	0	14	1	0	8	0.625	0.375	8	0.5	0.5	4	0.916666666666667	0.0833333333333333	12	0.666666666666667	0.333333333333333	12	1	0	4
chr1	50864189	50870765	6576	DEL_P0011_148		ENSCAFG00000000769.3	ENSCAFT00000001196.3	intron	Uncharacterized protein [Source:UniProtKB/TrEMBL;Acc:F1Q402]			0.0996694017181458	0.0920168068177378	0.0719591905309486	0.105227275160512	0.0788984730505494	0.277313043617707	0.0976971638821608	0.0949336530336485	0.180250346182531	protein ubiquitination,	0.833333333333333	0.166666666666667	36	1	0	28	0.911764705882353	0.0882352941176471	34	1	0	38	0.875	0.125	40	0.605263157894737	0.394736842105263	38	1	0	32	1	0	30
chr1	51055459	51059036	3577	DEL_P0011_172				intergenic				0.0235439456311842	0.008549495295419	0.01775739670931	0.0363076721532245	0.0178207837531075	0.00688673872364238	0.067447652446657	0.0209860307499487	0.0231649221884425		0.225	0.775	40	0.175	0.825	40	0.210526315789474	0.789473684210526	38	0.25	0.75	36	0.105263157894737	0.894736842105263	38	0.157894736842105	0.842105263157895	38	0.05	0.95	40	0.1	0.9	40
chr1	52253002	52254637	1635	DEL_P0011_353				intergenic				0.0243101095844936	0.313866125120474	0.0225097310487831	0.0225097310487831	0.0186374616508938	0.0213674833843008	0.0537905364928096	0.0533911437805435	0.0307840191478879		0.666666666666667	0.333333333333333	18	1	0	8	0.611111111111111	0.388888888888889	18	0.611111111111111	0.388888888888889	18	0.6	0.4	20	0.566666666666667	0.433333333333333	30	0.5	0.5	18	0.5	0.5	4
chr1	52555977	52562727	6750	DEL_P0011_388				intergenic		conserved	340	0.0176134647593421	0.0176134647593421	0.0176134647593421	0.0176134647593421	0.123294253315395	0.0176134647593421	0.0176134647593421	0.0176134647593421	0.11556812260248		1	0	40	1	0	40	1	0	40	1	0	40	0.868421052631579	0.131578947368421	38	1	0	40	1	0	40	1	0	40
chr1	52681604	52682286	682	DEL_P0011_413				intergenic				0.0889129414976668	0.18494002879173	0.0774840289799579	0.112531103804766	0.0877953436382044	0.170434914285046	0.147110959861417	0.211610169843426	0.117749553972387		0.590909090909091	0.409090909090909	22	1	0	6	0.75	0.25	12	0.583333333333333	0.416666666666667	12	0.611111111111111	0.388888888888889	18	0.5	0.5	10	1	0	4	1	0	8
chr1	52837842	52843832	5990	DEL_P0011_443				intergenic				0.00896306772478703	0.0702761992749321	-0.000628179220384155	-0.00312892796024061	-0.00231838090091418	0.00896306772478703	6.01985733915757e-05	0.00896306772478703	0.00847467829245862		0.5	0.5	40	0.733333333333333	0.266666666666667	30	0.529411764705882	0.470588235294118	34	0.538461538461538	0.461538461538462	26	0.5625	0.4375	32	0.5	0.5	40	0.583333333333333	0.416666666666667	36	0.5	0.5	40
chr1	53353691	53360011	6320	DEL_P0011_539				intergenic				0.0157172057243843	0.0360074583999502	0.0133695183111426	0.00102222603620614	0.0157591495197075	0.0157484797363635	-0.0025477799788154	0.0595681335033576	0.0106707662228961		0.5	0.5	38	0.692307692307692	0.307692307692308	26	0.5	0.5	16	0.535714285714286	0.464285714285714	28	0.5	0.5	34	0.5	0.5	36	0.55	0.45	20	0.75	0.25	12
chr1	53750528	53751686	1158	DEL_P0011_585	PDE10A	ENSCAFG00000000795.4	ENSCAFT00000001259.3	intron	phosphodiesterase 10A [Source:HGNC Symbol;Acc:HGNC:8772]	conserved	15	0.0196247850913382	0.0196247850913382	0.0196247850913382	0.0227593759218936	0.111339593565693	0.0202586790855365	0.0202586790855365	0.0196247850913382	0.0934855828877777	signal transduction, metabolic process, signal transduction, metabolic process, regulation of protein kinase A signaling, regulation of cAMP-mediated signaling,	1	0	38	1	0	38	1	0	38	0.970588235294118	0.0294117647058824	34	0.868421052631579	0.131578947368421	38	1	0	40	1	0	40	1	0	38
chr1	53933136	53934793	1657	DEL_P0011_608				intergenic		conserved	77	0.0336076530445101	0.0113727502559114	0.0113727502559114	0.0113727502559114	0.0304846682260352	0.0113727502559114	0.0113727502559114	0.0109197899692197	0.0317300138506446		0.947368421052632	0.0526315789473684	38	1	0	40	1	0	40	1	0	40	0.95	0.05	40	1	0	40	1	0	40	1	0	38
chr1	54140049	54146306	6257	DEL_P0011_631				intergenic				0.089226465943535	0.0606153119944202	0.0155294196578891	0.0580936386224704	0.0132886979772019	0.0230118012995076	0.0608542391477616	0	0.0406423561914492		0.875	0.125	8	0.5	0.5	14	0.681818181818182	0.318181818181818	22	0.8	0.2	20	0.666666666666667	0.333333333333333	18	0.583333333333333	0.416666666666667	24	0.5	0.5	16	0	0	0
chr1	54203881	54205246	1365	DEL_P0011_639				intergenic		conserved	15	0.142293027336978	0.470612191765364	0.181266169419662	0.158010851863173	0.131647090994735	0.17137599541668	0.124158788684649	0.204309859831322	0.273969314378887		0.925	0.075	40	0.3	0.7	40	0.638888888888889	0.361111111111111	36	0.947368421052632	0.0526315789473684	38	0.911764705882353	0.0882352941176471	34	0.65	0.35	40	0.888888888888889	0.111111111111111	36	1	0	24
chr1	54234070	54235545	1475	DEL_P0011_647				intergenic				0.118044032711382	0.259512590221965	0.140473581266627	0.226102668862253	0.135673878881163	0.145593437574785	0.503585043384526	0.153891701877121	0.241623439674474		0.325	0.675	40	0.075	0.925	40	0.210526315789474	0.789473684210526	38	0.588235294117647	0.411764705882353	34	0.421052631578947	0.578947368421053	38	0.2	0.8	40	0.861111111111111	0.138888888888889	36	0.184210526315789	0.815789473684211	38
chr1	54382121	54382602	481	DEL_P0011_673				intergenic				0.0463416883967397	0.118538162389085	0.0459119386309624	0.0659957660784663	0.0952957014483373	0.0873558165809132	0.0956538485367332	0.103003572918011	0.0974894453387398		0.928571428571429	0.0714285714285714	28	0.736842105263158	0.263157894736842	38	0.916666666666667	0.0833333333333333	24	0.833333333333333	0.166666666666667	30	0.785714285714286	0.214285714285714	28	1	0	22	1	0	26	1	0	30
chr1	55021653	55027907	6254	DEL_P0012_5				intergenic				0.0651906351256898	0.0307331677476214	0.0358002305198189	0.030922338037992	0.0391848188486399	0.115216833432629	0.0992304515430906	0.10269182026166	0.0637701544346226		0.8125	0.1875	32	0.90625	0.09375	32	0.875	0.125	32	0.916666666666667	0.0833333333333333	36	0.944444444444444	0.0555555555555556	36	0.75	0.25	28	1	0	30	1	0	32
chr1	55086318	55087957	1639	DEL_P0012_15	UNC93A	ENSCAFG00000000858.3	ENSCAFT00000001339.3	intron	unc-93 homolog A (C. elegans) [Source:HGNC Symbol;Acc:HGNC:12570]	conserved	1272	0.160702754833386	0.217255323736374	0.208939661077545	0.166481255110039	0.257909563169922	0.280840402351898	0.447308656491821	0.384658802030051	0.277668319021822	transmembrane transport,	0.558823529411765	0.441176470588235	34	0.8	0.2	40	0.40625	0.59375	32	0.676470588235294	0.323529411764706	34	0.857142857142857	0.142857142857143	28	0.294117647058824	0.705882352941177	34	1	0	32	0.1875	0.8125	32
chr1	55144598	55148780	4182	DEL_P0012_20				intergenic				0.0547723885922586	0.0547723885922586	0.0536670219610329	0.0547723885922586	0.0547723885922586	0.322979900131615	0.0525110994167461	0.0676658359624264	0.264265249675589		1	0	40	1	0	40	1	0	38	1	0	40	1	0	40	0.65	0.35	40	1	0	36	0.947368421052632	0.0526315789473684	38
chr1	56178320	56181205	2885	DEL_P0012_124				intergenic				0.0194217830233566	0.0194217830233566	0.0201203946607143	0.0194217830233566	0.11495127363268	0.0194217830233566	0.0194217830233566	0.0194217830233566	0.0939207020802041		1	0	40	1	0	40	0.975	0.025	40	1	0	40	0.868421052631579	0.131578947368421	38	1	0	40	1	0	40	1	0	40
chr1	57228688	57228906	218	DEL_P0012_275				intergenic				0.0809340554313878	0.0414198068572965	0.0868320315945931	0.207698387796236	0.0429148291221081	0.0837836274480006	0.211676154594593	0.0413838855305903	0.0938959323253876		0.464285714285714	0.535714285714286	28	0.583333333333333	0.416666666666667	24	0.5	0.5	8	0.916666666666667	0.0833333333333333	12	0.666666666666667	0.333333333333333	12	0.5	0.5	12	1	0	4	0.625	0.375	8
chr1	57707556	57708130	574	DEL_P0012_360				intergenic				0.0320747355280697	0.0329839508075534	0.0329839508075534	0.196494582556581	0.0332609622204013	0.0329839508075534	0.0329839508075534	0.0329839508075534	0.145262106955922		1	0	36	1	0	38	1	0	38	0.807692307692308	0.192307692307692	26	0.96875	0.03125	32	1	0	38	1	0	38	1	0	38
chr1	58084885	58085257	372	DEL_P0012_418				intergenic				0.0871272075520803	0.120164757948791	0.137071628106482	0.0850216298000888	0.0803952985023223	0.103222897361486	0.29993776542391	0.242099739333407	0.130792119578586		0.55	0.45	20	0.5	0.5	18	0.5	0.5	8	0.583333333333333	0.416666666666667	12	0.625	0.375	8	0.8	0.2	20	1	0	10	1	0	6
chr1	58657051	58657669	618	DEL_P0012_510				intergenic				0.213636885391154	0.0787240460595575	0.0874107284188297	0.181456888568206	0.0852801672508054	0.0832611380163367	0.106127648775583	0.265911737057371	0.157846804583037		1	0	36	0.807692307692308	0.192307692307692	26	0.769230769230769	0.230769230769231	26	1	0	24	0.766666666666667	0.233333333333333	30	0.764705882352941	0.235294117647059	34	0.928571428571429	0.0714285714285714	28	0.5	0.5	32
chr1	58708973	58709739	766	DEL_P0012_524				intergenic				0.052592436850346	0.0267760396955154	0.0126427999348167	0.0144030799084579	0.0357695258921715	0.0154113124563242	0.0518835337752401	0.0501349034699506	0.0354545741365404		0.875	0.125	32	0.911764705882353	0.0882352941176471	34	0.966666666666667	0.0333333333333333	30	0.970588235294118	0.0294117647058824	34	0.894736842105263	0.105263157894737	38	0.972222222222222	0.0277777777777778	36	1	0	40	1	0	38
chr1	59807401	59807755	354	DEL_P0012_711				intergenic				0.0787211055027996	0.0901436877455527	0.0789466804503314	0.151289706943068	0.204589014506918	0.160191702796242	0.0819147881389058	0.0551505854790344	0.128533896931453		0.692307692307692	0.307692307692308	26	0.714285714285714	0.285714285714286	28	0.7	0.3	20	0.34375	0.65625	32	0.285714285714286	0.714285714285714	28	0.807692307692308	0.192307692307692	26	0.454545454545455	0.545454545454545	22	0.571428571428571	0.428571428571429	28
chr1	61132642	61133631	989	DEL_P0013_205				intergenic		conserved	12	0.237910308631304	0.247769586503198	0.232464163462593	0.361843890573528	0.165923795669411	0.188333231854969	0.286358179220895	0.205011172371024	0.28904457573356		1	0	28	1	0	32	1	0	26	0.388888888888889	0.611111111111111	36	0.766666666666667	0.233333333333333	30	0.933333333333333	0.0666666666666667	30	0.473684210526316	0.526315789473684	38	0.617647058823529	0.382352941176471	34
chr1	61454203	61454760	557	DEL_P0013_260				intergenic				0.120622101694588	0.0661362495486356	0.171489948887245	0.062265030554357	0.0371483005720385	0.0744368067280839	0.1363131845004	0.0397960559436742	0.0849637829190559		0.611111111111111	0.388888888888889	18	0.9	0.1	20	1	0	12	0.714285714285714	0.285714285714286	14	0.8125	0.1875	16	0.7	0.3	10	1	0	8	0.785714285714286	0.214285714285714	14
chr1	62244528	62244770	242	DEL_P0013_390	CLVS2	ENSCAFG00000001006.2	ENSCAFT00000001550.2	intron	clavesin 2 [Source:HGNC Symbol;Acc:HGNC:23046]			0.0684578866141356	0.312367821648356	0.0873455816933875	0.0341183059653487	0.0412156978307417	0.0470234281193793	0.0532533046347143	0.086249346241559	0.0766363146145026	lysosome organization, transport,	0.777777777777778	0.222222222222222	18	1	0	10	0.5	0.5	14	0.666666666666667	0.333333333333333	18	0.6	0.4	10	0.75	0.25	8	0.555555555555556	0.444444444444444	18	0.5	0.5	16
chr1	62389525	62390009	484	DEL_P0013_412				intergenic				0.0586619569726784	0.128494657202077	0.0648472083459644	0.0797340252087671	0.0361847777340634	0.0393961464914405	0.103688015333439	0.105388280842241	0.0714218144692079		0.933333333333333	0.0666666666666667	30	1	0	20	0.772727272727273	0.227272727272727	22	0.75	0.25	20	0.857142857142857	0.142857142857143	28	0.892857142857143	0.107142857142857	28	0.708333333333333	0.291666666666667	24	1	0	14
chr1	63916229	63918210	1981	DEL_P0013_672				intergenic				0.0318395725918868	0.105435969763768	0.0327516744447273	0.0656126892966382	0.0327277883278046	0.0675099930311793	0.149320684386313	0.0510907766955771	0.055564895976123		0.85	0.15	40	0.973684210526316	0.0263157894736842	38	0.868421052631579	0.131578947368421	38	0.75	0.25	40	0.852941176470588	0.147058823529412	34	0.75	0.25	36	1	0	34	0.775	0.225	40
chr1	64060626	64062786	2160	DEL_P0013_690	RNF217	ENSCAFG00000001028.4	ENSCAFT00000001581.3	intron	ring finger protein 217 [Source:HGNC Symbol;Acc:HGNC:21487]			0.0742046811575227	0.0719016763083031	0.0387154224675344	0.0387154224675344	0.0341277528075848	0.150615034015704	0.0590449029165384	0.122804989887776	0.0745809286755368	NO GO-ANNOTATION	0.815789473684211	0.184210526315789	38	0.552631578947368	0.447368421052632	38	0.725	0.275	40	0.725	0.275	40	0.7	0.3	40	0.894736842105263	0.105263157894737	38	0.578947368421053	0.421052631578947	38	0.475	0.525	40
chr1	65235901	65238227	2326	DEL_P0014_36				intergenic		conserved	18	0.118403459939844	0.096569241568092	0.112516984789314	0.0975070027169781	0.182423186492226	0.349659385740492	0.275916126038308	0.176818364402091	0.180992630322192		0.710526315789474	0.289473684210526	38	0.6	0.4	40	0.5	0.5	40	0.575	0.425	40	0.815789473684211	0.184210526315789	38	0.95	0.05	40	0.263157894736842	0.736842105263158	38	0.375	0.625	40
chr1	66078896	66079409	513	DEL_P0014_186				intergenic				0.265696656565175	0.0743799926790113	0.102181723410268	0.158952782891669	0.0850592409176888	0.116167640534339	0.0840017308204541	0.156555265617846	0.195529905151779		0.529411764705882	0.470588235294118	34	0.916666666666667	0.0833333333333333	24	0.772727272727273	0.227272727272727	22	0.681818181818182	0.318181818181818	22	0.933333333333333	0.0666666666666667	30	0.96875	0.03125	32	0.95	0.05	20	1	0	24
chr1	66286245	66287010	765	DEL_P0014_217				intergenic				0.117449784749288	0.187838480010871	0.127491764882694	0.105511936611238	0.179292864461181	0.0928878131405507	0.408440296845663	0.100812232986214	0.196072989103684		0.611111111111111	0.388888888888889	36	0.933333333333333	0.0666666666666667	30	0.875	0.125	24	0.647058823529412	0.352941176470588	34	0.928571428571429	0.0714285714285714	28	0.766666666666667	0.233333333333333	30	0.264705882352941	0.735294117647059	34	0.657894736842105	0.342105263157895	38
chr1	67090307	67090532	225	DEL_P0014_336				intergenic				0.158705180695746	0.155103300316797	0.142784688987833	0.459116185120583	0.129064979505275	0.126346007556997	0.20238354811806	0.127955147200717	0.259314081542105		0.025	0.975	40	0.0263157894736842	0.973684210526316	38	0.25	0.75	32	0.638888888888889	0.361111111111111	36	0.0555555555555556	0.944444444444444	36	0.225	0.775	40	0	1	40	0.222222222222222	0.777777777777778	36
chr1	67332102	67338330	6228	DEL_P0014_382				intergenic				0.0265920396765399	0.122322564193736	0.0249136356917156	0.0498365386347606	0.0625568554116593	0.0258443603085382	0.0512356813253107	0.0625568554116593	0.0706047285929856		0.933333333333333	0.0666666666666667	30	0.785714285714286	0.214285714285714	28	0.958333333333333	0.0416666666666667	24	0.875	0.125	32	1	0	30	0.9375	0.0625	32	1	0	22	1	0	30
chr1	69496124	69496443	319	DEL_P0014_662				intergenic		conserved	15	0.118420498518879	0.129499557741371	0.140135444465128	0.106868669255808	0.243375708252478	0.206566846983716	0.198477722231592	0.288163766256762	0.212764333687568		0.0882352941176471	0.911764705882353	34	0.263157894736842	0.736842105263158	38	0.0526315789473684	0.947368421052632	38	0.15	0.85	40	0.444444444444444	0.555555555555556	36	0	1	38	0	1	34	0.5	0.5	38
chr1	69588507	69592217	3710	DEL_P0014_675				intergenic				0.0847860374279981	0.314570154046276	0.101887688989531	0.0848229806466555	0.205434947560062	0.101887688989531	0.101887688989531	0.0998295714947837	0.235429792050735		0.975	0.025	40	0.605263157894737	0.394736842105263	38	1	0	40	0.947368421052632	0.0526315789473684	38	0.725	0.275	40	1	0	40	1	0	40	1	0	38
chr1	69596835	69598092	1257	DEL_P0014_684				intergenic				0.0529386332001063	0.071467106685135	0.0293148806117543	0.0548903080576391	0.0813563750444061	0.0529386332001063	0.0567567391613875	0.0340452951743848	0.0612579410019515		1	0	32	0.875	0.125	24	0.9375	0.0625	32	1	0	34	0.857142857142857	0.142857142857143	28	1	0	32	1	0	36	0.928571428571429	0.0714285714285714	28
chr1	69685153	69686524	1371	DEL_P0014_694				intergenic		conserved	17	0.0198915009041591	0.0198915009041591	0.0193821593373523	0.136674016078402	0.0198915009041591	0.0193821593373523	0.0193821593373523	0.0188530353538675	0.131080689192096		1	0	40	1	0	40	1	0	38	0.85	0.15	40	1	0	40	1	0	38	1	0	38	1	0	36
chr1	69854554	69854774	220	DEL_P0014_728				intergenic				0.327802727532505	0.162578689502248	0.383454516661399	0.246381627933216	0.201469141019539	0.266627835402347	0.305455906295455	0.149697000180599	0.286144340063147		0.176470588235294	0.823529411764706	34	0.611111111111111	0.388888888888889	18	1	0	8	0.285714285714286	0.714285714285714	14	0.727272727272727	0.272727272727273	22	0.25	0.75	20	1	0	4	0.545454545454545	0.454545454545455	22
chr1	70005505	70005723	218	DEL_P0015_2				intergenic				0.124863590401361	0.218480285685479	0.108092121202773	0.116830959791808	0.13071990442043	0.178969037932916	0.218480285685479	0.389272197045509	0.209100741507314		0.25	0.75	36	0	1	40	0.175	0.825	40	0.222222222222222	0.777777777777778	36	0.275	0.725	40	0.025	0.975	40	0	1	40	0.59375	0.40625	32
chr1	70749357	70749942	585	DEL_P0015_104				intergenic				0.0773718856228344	0.170337159751156	0.0607830503524569	0.0590733003727545	0.0643471922400873	0.113454461067525	0.313577184153524	0.0579370892340648	0.105768880162955		0.694444444444444	0.305555555555556	36	0.342105263157895	0.657894736842105	38	0.638888888888889	0.361111111111111	36	0.625	0.375	32	0.529411764705882	0.470588235294118	34	0.416666666666667	0.583333333333333	36	0.954545454545455	0.0454545454545455	22	0.607142857142857	0.392857142857143	28
chr1	70801437	70802508	1071	DEL_P0015_108	ERCC6L2	ENSCAFG00000001219.4	ENSCAFT00000001889.3	intron	excision repair cross-complementation group 6-like 2 [Source:HGNC Symbol;Acc:HGNC:26922]	conserved	14	0.0838346073058305	0.11376031765997	0.0930613844386364	0.130535461530405	0.130535461530405	0.0813940902945867	0.0737930481561626	0.178425368485298	0.144558451527887	NO GO-ANNOTATION	0.975	0.025	40	1	0	36	1	0	24	0.764705882352941	0.235294117647059	34	0.764705882352941	0.235294117647059	34	0.973684210526316	0.0263157894736842	38	0.96875	0.03125	32	0.694444444444444	0.305555555555556	36
chr1	70881666	70883065	1399	DEL_P0015_129	ERCC6L2	ENSCAFG00000001219.4	ENSCAFT00000001906.3	intron	excision repair cross-complementation group 6-like 2 [Source:HGNC Symbol;Acc:HGNC:26922]			0.140256137804245	0.267888211099055	0.11428048510537	0.396771872282369	0.11113931655892	0.140793251158742	0.208216260853227	0.15199785366602	0.2169760505543	NO GO-ANNOTATION	0.65	0.35	40	1	0	38	0.823529411764706	0.176470588235294	34	0.333333333333333	0.666666666666667	36	0.763157894736842	0.236842105263158	38	0.894736842105263	0.105263157894737	38	0.970588235294118	0.0294117647058824	34	0.625	0.375	40
chr1	70895975	70896662	687	DEL_P0015_131	ERCC6L2	ENSCAFG00000001219.4	ENSCAFT00000001906.3	intron	excision repair cross-complementation group 6-like 2 [Source:HGNC Symbol;Acc:HGNC:26922]	conserved	14	0.11108623995319	0.0814005397655683	0.0769272289257559	0.220776675056888	0.0814005397655683	0.0574126104748711	0.0719857675936173	0.0552253782935461	0.159987749961441	NO GO-ANNOTATION	0.823529411764706	0.176470588235294	34	1	0	36	1	0	32	0.684210526315789	0.315789473684211	38	1	0	36	0.933333333333333	0.0666666666666667	30	1	0	28	0.944444444444444	0.0555555555555556	36
chr1	71431904	71432462	558	DEL_P0015_204	FANCC	ENSCAFG00000001286.4	ENSCAFT00000036406.3	intron	Fanconi anemia, complementation group C [Source:HGNC Symbol;Acc:HGNC:3584]	conserved	13	0.104203009263157	0.0149465560828492	0.0145236727660622	0.0149465560828492	0.0149465560828492	0.0149465560828492	0.0149465560828492	0.0149465560828492	0.0968304223047179	DNA repair, DNA repair, activation of mitophagy in response to mitochondrial depolarization, gamete generation, germ cell development, removal of superoxide radicals, nucleotide-excision repair, myeloid cell homeostasis,	0.888888888888889	0.111111111111111	36	1	0	40	1	0	38	1	0	40	1	0	40	1	0	40	1	0	40	1	0	40
chr1	71457423	71458300	877	DEL_P0015_208	FANCC	ENSCAFG00000001286.4	ENSCAFT00000036406.3	intron	Fanconi anemia, complementation group C [Source:HGNC Symbol;Acc:HGNC:3584]			0.121003379440423	0.294072086671578	0.0921383531759375	0.0965361564771993	0.164546184656021	0.111771039688655	0.112999864184079	0.110047288313159	0.207147789903251	DNA repair, DNA repair, activation of mitophagy in response to mitochondrial depolarization, gamete generation, germ cell development, removal of superoxide radicals, nucleotide-excision repair, myeloid cell homeostasis,	1	0	38	0.59375	0.40625	32	1	0	20	0.973684210526316	0.0263157894736842	38	0.75	0.25	32	0.833333333333333	0.166666666666667	36	1	0	32	1	0	30
chr1	72703351	72706430	3079	DEL_P0015_378				intergenic				0.104448923357501	0.230526348337719	0.121867998060375	0.0966112063867628	0.329407563613441	0.0966112063867628	0.121867998060375	0.276183083281216	0.192103354092673		0.75	0.25	36	0.375	0.625	40	0.789473684210526	0.210526315789474	38	0.65	0.35	40	0.275	0.725	40	0.65	0.35	40	0.789473684210526	0.210526315789474	38	0.947368421052632	0.0526315789473684	38
chr1	73071010	73071589	579	DEL_P0015_429				intergenic				0.125532011519009	0.396977764003089	0.0691891671149519	0.0816517643550702	0.0761163235232683	0.148372700479033	0.130450838175281	0.074898141777764	0.259250478705496		1	0	22	0.461538461538462	0.538461538461538	26	0.9375	0.0625	16	0.958333333333333	0.0416666666666667	24	0.923076923076923	0.0769230769230769	26	0.75	0.25	24	1	0	24	0.95	0.05	20
chr1	73124277	73124715	438	DEL_P0015_442				intergenic				0.257304195777798	0.0761896598487985	0.0604484494447095	0.0761896598487985	0.148634853195307	0.0761896598487985	0.0612473166860026	0.074440327320409	0.19322940123612		0.325	0.675	40	0	1	40	0.0263157894736842	0.973684210526316	38	0	1	40	0.2	0.8	40	0	1	40	0.025	0.975	40	0	1	38
chr1	73791926	73794470	2544	DEL_P0015_539		ENSCAFG00000001352.3	ENSCAFT00000002094.3	coding	Uncharacterized protein [Source:UniProtKB/TrEMBL;Acc:J9P7C7]	conserved	132	0.270475301568851	0.209181504021089	0.0996644822340955	0.140639917216681	0.100608496129715	0.185498115605485	0.214390577182916	0.154571503495121	0.186124891881468	NO GO-ANNOTATION	0.552631578947368	0.447368421052632	38	0.0263157894736842	0.973684210526316	38	0.225	0.775	40	0.375	0.625	40	0.2	0.8	40	0.447368421052632	0.552631578947368	38	0.025	0.975	40	0.075	0.925	40
chr1	75244278	75250648	6370	DEL_P0016_26				intergenic				0.0406509208099243	0.0501135722020895	0.0495743258928218	0.0495743258928218	0.0518379987016338	0.0396224616300883	0.367545178889913	0.0407859305215493	0.0653595595360276		0.53125	0.46875	32	0.5	0.5	38	0.5	0.5	40	0.5	0.5	40	0.5	0.5	32	0.525	0.475	40	0.961538461538462	0.0384615384615385	26	0.571428571428571	0.428571428571429	28
chr1	76281297	76281733	436	DEL_P0016_173				intergenic				0.0198412698412698	0.306058117229249	0.0417280314187531	0.0474270353302611	0.0517779164067374	0.0517779164067374	0.0517779164067374	0.0417280314187531	0.442954239157209		1	0	2	0.5	0.5	26	1	0	6	1	0	8	1	0	10	1	0	10	1	0	10	1	0	6
chr1	78545054	78545364	310	DEL_P0016_573				intergenic				0.00438739869227497	0.00771718924057265	0.0130233707220998	0.0205744934649545	0.0123297977076454	0.0108471996575187	0.0130233707220998	0.00438739869227497	0.0111651396840693		0.975	0.025	40	0.966666666666667	0.0333333333333333	30	1	0	40	0.947368421052632	0.0526315789473684	38	1	0	38	1	0	34	1	0	40	0.975	0.025	40
chr1	78904858	78905074	216	DEL_P0016_628				intergenic				0.0533529318290164	0.0740468745448013	0.172561301233636	0.0650677789363921	0.219610075938879	0.0650677789363921	0.0533529318290164	0.0812830810968961	0.17668888614173		1	0	6	1	0	10	0.75	0.25	8	1	0	8	0.75	0.25	4	1	0	8	1	0	6	1	0	12
chr1	78912209	78913409	1200	DEL_P0016_631				intergenic		conserved	16	0.0251043993396135	0.0244968657208842	0.171375940800228	0.0251043993396135	0.0244968657208842	0.0251043993396135	0.0238643844634628	0.0232046268761561	0.150134245545136		1	0	40	1	0	38	0.833333333333333	0.166666666666667	30	1	0	40	1	0	38	1	0	40	1	0	36	1	0	34
chr1	80619366	80619578	212	DEL_P0017_107				intergenic				0.0134995980700175	0.0929773818668765	-0.00624713852188818	0.00771486858434354	0.00771486858434354	-0.00220531322848304	0.0735571582522391	-0.00774995044716918	0.0065119157296676		0.75	0.25	8	1	0	6	0.8	0.2	10	0.9	0.1	10	0.9	0.1	10	0.875	0.125	16	0.666666666666667	0.333333333333333	6	0.857142857142857	0.142857142857143	14
chr1	81934975	81935279	304	DEL_P0017_318				intergenic				0.0694576816231382	0.0299782008603488	0.0594162678556432	0.107171762430015	0.0536285400008547	0.031334419865103	0.0694576816231382	0.174699951624461	0.0845202618086685		0.833333333333333	0.166666666666667	12	0.7	0.3	20	0.571428571428571	0.428571428571429	14	0.875	0.125	16	0.583333333333333	0.416666666666667	24	0.692307692307692	0.307692307692308	26	0.833333333333333	0.166666666666667	12	0.409090909090909	0.590909090909091	22
chr1	82174981	82175209	228	DEL_P0017_351	PCSK5	ENSCAFG00000001690.4	ENSCAFT00000002652.3	intron	proprotein convertase subtilisin/kexin type 5 [Source:HGNC Symbol;Acc:HGNC:8747]			0.227404166937536	0.330637950879889	0.0527245562207424	0.0643343052959694	0.0670757467423355	0.145562771989618	0.14368962434728	0.14368962434728	0.161384003523632	proteolysis, protein processing, proteolysis, protein processing, proteolysis, protein processing, anterior/posterior pattern specification, embryonic skeletal system development, embryonic digestive tract development, peptide biosynthetic process, renin secretion into blood stream, viral life cycle, peptide hormone processing, kidney development, signal peptide processing, protein processing, he…	0.9375	0.0625	16	1	0	10	0.666666666666667	0.333333333333333	6	0.75	0.25	8	0.75	0.25	12	0.5	0.5	4	0.5	0.5	10	0.5	0.5	10
chr1	82435019	82436295	1276	DEL_P0017_398	PCSK5	ENSCAFG00000001690.4	ENSCAFT00000049905.2	intron	proprotein convertase subtilisin/kexin type 5 [Source:HGNC Symbol;Acc:HGNC:8747]	conserved	15	0.00904159132007233	0.00874292579896157	0.00874292579896157	0.00874292579896157	0.0617862572554607	0.00904159132007233	0.00843270589835905	0.00904159132007233	0.0609335879768621	proteolysis, protein processing, proteolysis, protein processing, proteolysis, protein processing, anterior/posterior pattern specification, embryonic skeletal system development, embryonic digestive tract development, peptide biosynthetic process, renin secretion into blood stream, viral life cycle, peptide hormone processing, kidney development, signal peptide processing, protein processing, he…	1	0	40	1	0	38	1	0	38	1	0	38	0.925	0.075	40	1	0	40	1	0	36	1	0	40
chr1	83299595	83299828	233	DEL_P0017_549				intergenic				-0.0301352560164642	-0.0083971235312793	-0.0379883779420142	-0.0142942015216411	0.0406701240922861	-0.0261003390611924	0.00765841995838293	0.00765841995838293	-0.0020056989021294		0.583333333333333	0.416666666666667	12	0.666666666666667	0.333333333333333	18	0.5	0.5	2	0.607142857142857	0.392857142857143	28	0.75	0.25	20	0.571428571428571	0.428571428571429	14	0.5	0.5	12	0.5	0.5	12
chr1	83546807	83547041	234	DEL_P0017_580				intergenic				0.0198032610375416	0.0545814568592584	0.0890218864589531	-0.0107801565007629	0.0545814568592584	0.0304812194315252	0.0545814568592584	0.0974572568701229	0.103565179463254		0.875	0.125	8	1	0	8	0.75	0.25	16	1	0	2	1	0	8	0.954545454545455	0.0454545454545455	22	1	0	8	0.75	0.25	12
chr1	83556010	83557255	1245	DEL_P0017_581				intergenic		conserved	53	0.315444263532258	0.0729815516506757	0.0761904761904762	0.0776901590368479	0.0776901590368479	0.0746232124414105	0.0729815516506757	0.156469214138021	0.245549359167837		0.631578947368421	0.368421052631579	38	1	0	34	1	0	38	1	0	40	1	0	40	1	0	36	1	0	34	0.815789473684211	0.184210526315789	38
chr1	84405839	84407904	2065	DEL_P0017_724				intergenic				0.302026155498135	0.196160794786363	0.111787171621066	0.181793596455311	0.138839230868515	0.166332707474969	0.331049399927579	0.112196464022499	0.202917475000612		0.35	0.65	40	0.475	0.525	40	0.675	0.325	40	0.894736842105263	0.105263157894737	38	0.583333333333333	0.416666666666667	36	0.875	0.125	40	1	0	38	0.75	0.25	40
chr1	84456165	84456543	378	DEL_P0017_733				intergenic		conserved	16	0.134382409228756	0.142837486264494	0.0594595246601189	0.102810425944444	0.136915611742883	0.0968242481900696	0.0607734667339762	0.150707459739456	0.141312761418385		1	0	16	1	0	18	0.916666666666667	0.0833333333333333	12	0.727272727272727	0.272727272727273	22	0.666666666666667	0.333333333333333	24	0.958333333333333	0.0416666666666667	24	0.875	0.125	16	0.633333333333333	0.366666666666667	30
chr1	84856620	84857761	1141	DEL_P0017_805				intergenic		conserved	26	0.00761904761904762	0.0348645184448813	0.00799640648807343	0.00799640648807343	0.0115590724370443	0.00799640648807343	0.00799640648807343	0.00799640648807343	0.026617927963022		1	0	38	0.947368421052632	0.0526315789473684	38	1	0	40	1	0	40	0.973684210526316	0.0263157894736842	38	1	0	40	1	0	40	1	0	40
chr1	85267937	85269110	1173	DEL_P0018_52				intergenic		conserved	37	0.00884997647699333	0.00984165864753741	0.00984165864753741	0.00984165864753741	0.00984165864753741	0.00984165864753741	0.00952380952380953	0.0675820792384899	0.0652750787099133		1	0	34	1	0	40	1	0	40	1	0	40	1	0	40	1	0	40	1	0	38	0.921052631578947	0.0789473684210526	38
chr1	86132414	86134766	2352	DEL_P0018_203				intergenic				0.095714602097789	0.0133333333333333	0.0137302114607426	0.0137302114607426	0.0137302114607426	0.0137302114607426	0.0137302114607426	0.0137302114607426	0.0907434651068469		0.894736842105263	0.105263157894737	38	1	0	38	1	0	40	1	0	40	1	0	40	1	0	40	1	0	40	1	0	40
chr1	86334619	86335380	761	DEL_P0018_240				intergenic				0.036868504498022	0.0054249547920434	0.00520550425493392	0.00520550425493392	0.00497712735709004	0.0054249547920434	0.0054249547920434	0.00520550425493392	0.036703674484743		0.95	0.05	40	1	0	40	1	0	38	1	0	38	1	0	36	1	0	40	1	0	40	1	0	38
chr1	86421346	86421568	222	DEL_P0018_261				intergenic				0.162368616206735	0.173725180227767	0.269155687226851	0.134894513776047	0.104754454757333	0.173920491039328	0.0911785209003568	0.135481130840932	0.182106200162539		0	1	32	0	1	38	0.433333333333333	0.566666666666667	30	0.275	0.725	40	0.0588235294117647	0.941176470588235	34	0.307692307692308	0.692307692307692	26	0.111111111111111	0.888888888888889	36	0.025	0.975	40
chr1	86759194	86759408	214	DEL_P0018_311	TRPM3	ENSCAFG00000001849.3	ENSCAFT00000002939.3	intron	transient receptor potential cation channel, subfamily M, member 3 [Source:HGNC Symbol;Acc:HGNC:17992]			0.135399771157853	0.0245714656102438	0.0245714656102438	0.0238294798084293	0.0214888256818087	0.023849368934092	0.0223113287158615	0.023096990278902	0.101000274057661	cation transmembrane transport, cation transport, sensory perception of temperature stimulus, detection of temperature stimulus, transmembrane transport, ion transmembrane transport, ion transport, transport,	0.857142857142857	0.142857142857143	28	1	0	40	1	0	40	0.970588235294118	0.0294117647058824	34	1	0	32	1	0	38	1	0	34	1	0	36
chr1	87356367	87357188	821	DEL_P0018_393	MAMDC2	ENSCAFG00000001890.3	ENSCAFT00000002991.3	intron	MAM domain containing 2 [Source:HGNC Symbol;Acc:HGNC:23673]	conserved	14	0.158354807409676	0.453423497823564	0.393279091863317	0.167192371258741	0.243301171098663	0.183291520027596	0.186913789888388	0.289407813175027	0.280302492044951	NO GO-ANNOTATION	0.473684210526316	0.526315789473684	38	0.888888888888889	0.111111111111111	36	0.05	0.95	40	0.315789473684211	0.684210526315789	38	0.175	0.825	40	0.558823529411765	0.441176470588235	34	0.263157894736842	0.736842105263158	38	0.736842105263158	0.263157894736842	38
chr1	87551458	87554256	2798	DEL_P0018_428				intergenic		conserved	20	0.0774405759621985	0.0794001700292953	0.0651246851779354	0.052287590710195	0.112138710708215	0.0794001700292953	0.163036780508899	0.0794001700292953	0.120743490416289		1	0	38	1	0	40	0.894736842105263	0.105263157894737	38	0.947368421052632	0.0526315789473684	38	0.815789473684211	0.184210526315789	38	1	0	40	0.75	0.25	40	1	0	40
chr1	88167652	88168031	379	DEL_P0018_532	TJP2	ENSCAFG00000001902.4	ENSCAFT00000003012.3	intron	tight junction protein 2 [Source:HGNC Symbol;Acc:HGNC:11828]			0.121638149338513	0.166161394859465	0.33363819551436	0.13527364000013	0.142816440426988	0.204895765528368	0.132505239599564	0.467088651093336	0.241220634433478	intestinal absorption, establishment of endothelial intestinal barrier, regulation of membrane permeability,	0.545454545454545	0.454545454545455	22	0.3125	0.6875	32	0.875	0.125	16	0.384615384615385	0.615384615384615	26	0.625	0.375	24	0.733333333333333	0.266666666666667	30	0.4	0.6	20	0.0555555555555556	0.944444444444444	36
chr1	88347700	88348444	744	DEL_P0018_564				intergenic				0.101440579343875	0.145852616993408	0.141123033583018	0.154181332459397	0.284309974291415	0.107666660249416	0.143541553051344	0.0913666697272913	0.166972025655297		0.833333333333333	0.166666666666667	30	0.529411764705882	0.470588235294118	34	0.928571428571429	0.0714285714285714	14	0.916666666666667	0.0833333333333333	24	0.375	0.625	24	0.615384615384615	0.384615384615385	26	0.909090909090909	0.0909090909090909	22	0.666666666666667	0.333333333333333	24
chr1	88512903	88519259	6356	DEL_P0018_584	PIP5K1B	ENSCAFG00000001916.3	ENSCAFT00000003045.3	intron	phosphatidylinositol-4-phosphate 5-kinase, type I, beta [Source:HGNC Symbol;Acc:HGNC:8995]			0.114684746164682	0.223950430769588	0.145925000468367	0.204898330455681	0.278923552613102	0.111637736836516	0.228956974127069	0.111637736836516	0.196729999561828	phosphatidylinositol metabolic process, phosphatidylinositol phosphorylation,	0.125	0.875	32	0	1	28	0.0666666666666667	0.933333333333333	30	0	1	22	0.53125	0.46875	32	0.25	0.75	32	0.461538461538462	0.538461538461538	26	0.25	0.75	32
chr1	89036092	89038093	2001	DEL_P0018_653				intergenic				0.0506964376860435	0.0525305629336988	0.202420162867646	0.0525305629336988	0.03573607675253	0.0408971917319644	0.0525305629336988	0.0525305629336988	0.130201060238318		0.925	0.075	40	1	0	40	0.75	0.25	36	1	0	40	0.975	0.025	40	0.947368421052632	0.0526315789473684	38	1	0	40	1	0	40
chr1	89691053	89693243	2190	DEL_P0018_736	DMRT1	ENSCAFG00000001982.4	ENSCAFT00000003142.4	intron	doublesex and mab-3 related transcription factor 1 [Source:HGNC Symbol;Acc:HGNC:2934]	conserved	19	0.0762899112261962	0.0836746171220267	0.178672307466613	0.145726191374743	0.296458810091872	0.188841632470427	0.0862119440907117	0.0814565990957934	0.151838020958061	regulation of transcription, DNA-templated, positive regulation of meiosis I, oocyte development, negative regulation of meiotic nuclear division, male germ cell proliferation, sex differentiation, positive regulation of transcription from RNA polymerase II promoter, spermatogenesis, negative regulation of transcription from RNA polymerase II promoter, transcription from RNA polymerase II promote…	0.578947368421053	0.421052631578947	38	0.675	0.325	40	0.833333333333333	0.166666666666667	36	0.4	0.6	40	0.236842105263158	0.763157894736842	38	0.842105263157895	0.157894736842105	38	0.525	0.475	40	0.666666666666667	0.333333333333333	36
chr1	91010026	91012731	2705	DEL_P0019_157				intergenic		conserved	48	0.0292315356831486	0.0292315356831486	0.0285714285714286	0.0292315356831486	0.0292315356831486	0.0292315356831486	0.0292315356831486	0.20396064267032	0.186586882735815		1	0	40	1	0	40	1	0	38	1	0	40	1	0	40	1	0	40	1	0	40	0.789473684210526	0.210526315789474	38
chr1	91020374	91026673	6299	DEL_P0019_158				intergenic				0.00677900540271887	0.00735858932971765	0.152820908006523	0.00462445644340645	0.0434920863658009	0.0138164283956919	0.0577161182988725	0.00377263730405811	0.0396018100350108		0.583333333333333	0.416666666666667	12	0.714285714285714	0.285714285714286	14	0.9	0.1	10	0.6	0.4	10	0.8	0.2	10	0.6	0.4	20	0.5	0.5	18	0.5	0.5	2
chr1	92844119	92847935	3816	DEL_P0019_416				intergenic		conserved	15	0.06922800846529	0.4301211085223	0.06922800846529	0.0680626471120768	0.06922800846529	0.0813054357930693	0.0680626471120768	0.06922800846529	0.340329845377489		1	0	40	0.552631578947368	0.447368421052632	38	1	0	40	1	0	38	1	0	40	0.95	0.05	40	1	0	38	1	0	40
chr1	93255397	93256397	1000	DEL_P0019_467				intergenic				0.427788678696498	0.183363218751541	0.318609890064385	0.181214046271952	0.111352327668596	0.138892850133693	0.122966580677709	0.111922348400999	0.221854858477928		0.789473684210526	0.210526315789474	38	0.527777777777778	0.472222222222222	36	0.0263157894736842	0.973684210526316	38	0.131578947368421	0.868421052631579	38	0.315789473684211	0.684210526315789	38	0.194444444444444	0.805555555555556	36	0.4	0.6	40	0.305555555555556	0.694444444444444	36
chr1	93271181	93271403	222	DEL_P0019_468				intergenic				0.104261449487207	0.0768453322976862	0	0.00186317555715012	0.0181307021264647	0.0110438201994658	-0.00418788882564713	0.0273016060041861	0.0561639727619802		0.85	0.15	20	0.444444444444444	0.555555555555556	18	0	0	0	0.666666666666667	0.333333333333333	12	0.5625	0.4375	16	0.6	0.4	20	0.625	0.375	8	0.75	0.25	16
chr1	93710044	93710794	750	DEL_P0019_537				intergenic		conserved	13	0.0109197899692197	0.0113727502559114	0.0113727502559114	0.0336076530445101	0.0304846682260352	0.0113727502559114	0.0113727502559114	0.0113727502559114	0.0317367508822482		1	0	38	1	0	40	1	0	40	0.947368421052632	0.0526315789473684	38	0.95	0.05	40	1	0	40	1	0	40	1	0	40
chr1	93737096	93738965	1869	DEL_P0019_542				intergenic		conserved	23	0.0832052445307009	0.0867010406620053	0.169245117833562	0.0959694603336019	0.0728711515861866	0.127369331874857	0.160453643750236	0.0534274361201867	0.113728117249862		0.525	0.475	40	0.777777777777778	0.222222222222222	36	0.394736842105263	0.605263157894737	38	0.794117647058823	0.205882352941176	34	0.75	0.25	36	0.833333333333333	0.166666666666667	36	0.40625	0.59375	32	0.65	0.35	40
chr1	94044386	94044646	260	DEL_P0019_588				intergenic				0.0258086017310287	0.0557782510077784	0.00837790506324875	0.0277595133745606	0.0561837017230271	0.103597692239448	0.0523947512277321	0.0256311181804505	0.0386194535483885		0.722222222222222	0.277777777777778	18	0.5	0.5	22	0.666666666666667	0.333333333333333	12	0.555555555555556	0.444444444444444	18	0.5	0.5	20	0.875	0.125	8	0.785714285714286	0.214285714285714	14	0.558823529411765	0.441176470588235	34
chr1	95803312	95804926	1614	DEL_P0020_99				intergenic				0.011013344660913	0.0115010331087074	0.0115010331087074	0.011013344660913	0.011013344660913	0.02821850676119	0.0105046048295452	0.0346027928459222	0.031478786268125		1	0	36	1	0	38	1	0	38	1	0	36	1	0	36	0.95	0.05	40	1	0	34	0.944444444444444	0.0555555555555556	36
chr1	95848099	95848317	218	DEL_P0020_107				intergenic				0.186061027005804	0.0647986837699131	0.0554435718035494	0.0836370685371045	0.125360121696284	0.0577369545514377	0.263262043125481	0.0576802313727008	0.117865187156826		0.533333333333333	0.466666666666667	30	0.333333333333333	0.666666666666667	30	0.269230769230769	0.730769230769231	26	0.388888888888889	0.611111111111111	36	0.111111111111111	0.888888888888889	36	0.233333333333333	0.766666666666667	30	0.025	0.975	40	0.3	0.7	30
chr1	95902633	95902890	257	DEL_P0020_114				intergenic				0.0221071524511798	-0.011750130649975	0.0245774827363378	0.0260589424270207	-0.00620262807850803	0.0852147051802754	0.00127848505791888	0.0169653831246087	0.028329166115151		0.5625	0.4375	16	0.7	0.3	10	0.785714285714286	0.214285714285714	14	0.555555555555556	0.444444444444444	18	0.75	0.25	8	0.857142857142857	0.142857142857143	14	0.6	0.4	10	0.571428571428571	0.428571428571429	14
chr1	96288797	96290658	1861	DEL_P0020_162				intergenic				0.0958897370417268	0.161668894641962	0.221792727766174	0.148587960726425	0.161668894641962	0.183014965975864	0.131088770079987	0.172798286575962	0.182695776071287		0.785714285714286	0.214285714285714	14	1	0	12	0.625	0.375	8	1	0	10	1	0	12	0.625	0.375	16	0.75	0.25	8	1	0	14
chr1	96343959	96345729	1770	DEL_P0020_171				intergenic				0.525651503341449	0.117622102346965	0.0969764830210347	0.102235231140465	0.153049384697888	0.21945996783521	0.130434835870048	0.100707019991574	0.199497312627283		0.884615384615385	0.115384615384615	26	0.21875	0.78125	32	0.35	0.65	40	0.263157894736842	0.736842105263158	38	0.5	0.5	32	0.1	0.9	40	0.194444444444444	0.805555555555556	36	0.357142857142857	0.642857142857143	28
chr1	96428581	96429925	1344	DEL_P0020_180				intergenic				0.0552380952380952	0.386620980426115	0.056156891717345	0.0552380952380952	0.0552380952380952	0.0552380952380952	0.0552380952380952	0.0542736125182934	0.33698744175874		1	0	38	0.605263157894737	0.394736842105263	38	1	0	40	1	0	38	1	0	38	1	0	38	1	0	38	1	0	36
chr1	97537705	97543097	5392	DEL_P0020_275				intergenic		conserved	18	0.0828283227067254	0.0828283227067254	0.0828283227067254	0.0828283227067254	0.0828283227067254	0.0828283227067254	0.579798258947077	0.0828283227067254	0.472391629372479		1	0	40	1	0	40	1	0	40	1	0	40	1	0	40	1	0	40	0.421052631578947	0.578947368421053	38	1	0	40
chr1	97747840	97748641	801	DEL_P0020_297				intergenic				0.156323655303043	0.0253551908034346	0.0289163960058951	0.0289163960058951	0.0235048995384803	0.0289163960058951	0.0298176486786187	0.0298176486786187	0.121193773014553		0.815789473684211	0.184210526315789	38	0.970588235294118	0.0294117647058824	34	1	0	38	1	0	38	0.975	0.025	40	1	0	38	1	0	40	1	0	40
chr1	99240113	99240347	234	DEL_P0020_450		ENSCAFG00000002346.3	ENSCAFT00000003672.3	intron	Uncharacterized protein [Source:UniProtKB/TrEMBL;Acc:F1PLI9]			0.111982960297461	0.152382075492343	0.351964912941746	0.18264296790198	0.111290114019	0.11057769790782	0.314606938516065	0.122042551369402	0.193689589797188	transmembrane transport,	0.5	0.5	24	0.607142857142857	0.392857142857143	28	0.0625	0.9375	32	0.65	0.35	20	0.5	0.5	26	0.333333333333333	0.666666666666667	36	0.0882352941176471	0.911764705882353	34	0.541666666666667	0.458333333333333	24
chr1	99265339	99265607	268	DEL_P0020_455		ENSCAFG00000002346.3	ENSCAFT00000003672.3	intron	Uncharacterized protein [Source:UniProtKB/TrEMBL;Acc:F1PLI9]			0.265132835993477	0.234582355223933	0.48715785932982	0.186029891032034	0.180961596468536	0.209515384357877	0.479849427516633	0.317140120881386	0.344929012449339	transmembrane transport,	0.818181818181818	0.181818181818182	22	0.769230769230769	0.230769230769231	26	0.075	0.925	40	0.615384615384615	0.384615384615385	26	0.59375	0.40625	32	0.411764705882353	0.588235294117647	34	0.0789473684210526	0.921052631578947	38	0.875	0.125	24
chr1	100560296	100560511	215	DEL_P0021_66				intergenic				0.19780456126245	0.12151040998614	0.121298915514084	0.119877730394579	0.131938574141403	0.194968831220764	0.153735251236275	0.619101254378383	0.334862580821066		0.294117647058824	0.705882352941177	34	0.138888888888889	0.861111111111111	36	0.075	0.925	40	0.0789473684210526	0.921052631578947	38	0.05	0.95	40	0	1	38	0.025	0.975	40	0.75	0.25	32
chr1	101561444	101561655	211	DEL_P0021_199	ZNF582	ENSCAFG00000029312.1	ENSCAFT00000045011.1	intron	zinc finger protein 582 [Source:HGNC Symbol;Acc:HGNC:26421]			0.0321522182188094	0.188412194184226	0.0358232567909988	0.0701248856835714	0.0358232567909988	0.0321522182188094	0.0483854595688085	0.135784044929525	0.126657546009037	regulation of transcription, DNA-templated,	0.875	0.125	8	0.5	0.5	10	1	0	2	0.666666666666667	0.333333333333333	6	1	0	2	0.875	0.125	8	0.7	0.3	10	1	0	6
chr1	102565613	102571999	6386	DEL_P0021_316				intergenic				0.0372970883698946	0.0372970883698946	0.0372970883698946	0.0399317527849218	0.182502796450449	0.0292954353975086	0.0372970883698946	0.0372970883698946	0.126791714877297		1	0	40	1	0	40	1	0	40	0.95	0.05	40	0.794117647058823	0.205882352941176	34	0.973684210526316	0.0263157894736842	38	1	0	40	1	0	40
chr1	102581988	102584332	2344	DEL_P0021_321				intergenic				0.126931536311562	0.126300996632092	0.105058177301102	0.0276008175244085	0.0289484687204014	0.0403193430382795	0.0294890137367789	0.0743301668264529	0.0803391835182327		0.625	0.375	24	0.194444444444444	0.805555555555556	36	0.214285714285714	0.785714285714286	28	0.409090909090909	0.590909090909091	22	0.375	0.625	24	0.470588235294118	0.529411764705882	34	0.363636363636364	0.636363636363636	22	0.555555555555556	0.444444444444444	18
chr1	102647946	102654267	6321	DEL_P0021_327				intergenic				0.165414856051382	0.243592379164552	0.137279898840453	0.149948449050934	0.0690532761595419	0.0697742580540206	0.102786929349085	0.116979822779086	0.140861475546646		0.785714285714286	0.214285714285714	28	0.235294117647059	0.764705882352941	34	0.352941176470588	0.647058823529412	34	0.769230769230769	0.230769230769231	26	0.533333333333333	0.466666666666667	30	0.583333333333333	0.416666666666667	36	0.411764705882353	0.588235294117647	34	0.727272727272727	0.272727272727273	22
chr1	102789599	102792939	3340	DEL_P0021_334				intergenic				0.165431918740897	0.340613781199875	0.282705249140122	0.271771898639956	0.17344779709892	0.245435928668009	0.222730859022209	0.474310268601197	0.318136501742879		0.764705882352941	0.235294117647059	34	1	0	24	0.416666666666667	0.583333333333333	24	0.958333333333333	0.0416666666666667	24	0.75	0.25	12	0.928571428571429	0.0714285714285714	28	0.5	0.5	30	0.208333333333333	0.791666666666667	24
chr1	102915648	102916197	549	DEL_P0021_349		ENSCAFG00000002660.3	ENSCAFT00000004188.3	intron	Uncharacterized protein [Source:UniProtKB/TrEMBL;Acc:E2R7X7]			0.058373609178916	0.0616296647819579	0.0616296647819579	0.0376517580560978	0.210844533347733	0.0357411096343344	0.0594792417537972	0.0616296647819579	0.100957079772467	NO GO-ANNOTATION	1	0	36	1	0	40	1	0	40	0.947368421052632	0.0526315789473684	38	0.777777777777778	0.222222222222222	18	0.973684210526316	0.0263157894736842	38	0.916666666666667	0.0833333333333333	24	1	0	40
chr1	103004910	103008936	4026	DEL_P0021_357	MBOAT7	ENSCAFG00000002689.5	ENSCAFT00000043013.2	intron	membrane bound O-acyltransferase domain containing 7 [Source:HGNC Symbol;Acc:HGNC:15505]			0.189162076666554	0.436839395080254	0.22913049920343	0.183384512920431	0.189162076666554	0.189162076666554	0.721204099120824	0.271066470795434	0.443858674097424	layer formation in cerebral cortex, phosphatidylinositol metabolic process, ventricular system development,	0.9	0.1	40	0.394736842105263	0.605263157894737	38	0.975	0.025	40	0.875	0.125	40	0.9	0.1	40	0.9	0.1	40	0.1	0.9	40	1	0	40
chr1	103889548	103889926	378	DEL_P0021_426				intergenic				0.201143315472718	0.181229760403249	0.0961620421647878	0.150640295531145	0.0940910470907008	0.0988857932298762	0.29699430324022	0.24133753837321	0.177004830146701		0.552631578947368	0.447368421052632	38	0.1	0.9	40	0.323529411764706	0.676470588235294	34	0.131578947368421	0.868421052631579	38	0.305555555555556	0.694444444444444	36	0.35	0.65	40	0.653846153846154	0.346153846153846	26	0.0526315789473684	0.947368421052632	38
chr1	104527963	104532129	4166	DEL_P0021_531		ENSCAFG00000030310.1	ENSCAFT00000044538.1	intron	Uncharacterized protein [Source:UniProtKB/TrEMBL;Acc:J9JHW0]	conserved	15	0.0356960543346177	0.159162198984362	0.103356876593642	0.0382474752939331	0.121052234794032	0.126635489694151	0.0344966869743572	0.0438556237751931	0.124985560713946	regulation of transcription, DNA-templated,	0.8	0.2	20	0.944444444444444	0.0555555555555556	36	0.928571428571429	0.0714285714285714	14	0.875	0.125	8	0.571428571428571	0.428571428571429	14	0.5625	0.4375	16	0.75	0.25	16	0.7	0.3	10
chr1	104547169	104547388	219	DEL_P0021_533				intergenic				0.112246081369175	0.484638935213712	0.16326953171104	0.166090476208075	0.470975429693718	0.247739323568996	0.164544895044089	0.247739323568996	0.308924028723516		0.611111111111111	0.388888888888889	18	1	0	16	0.75	0.25	8	0.5	0.5	4	1	0	14	0.333333333333333	0.666666666666667	6	0.5	0.5	6	0.333333333333333	0.666666666666667	6
chr1	104708746	104710171	1425	DEL_P0021_559				intergenic				0.00442529554707404	0.00551667718075528	0.0166259602880918	0.0150500517265493	0.0158544455721619	0.0199526460528978	0.0227183008509082	0.0166259602880918	0.0160852452891129		0.975	0.025	40	0.972222222222222	0.0277777777777778	36	1	0	40	1	0	36	1	0	38	0.947368421052632	0.0526315789473684	38	0.944444444444444	0.0555555555555556	36	1	0	40
chr1	105083121	105089489	6368	DEL_P0022_8				intergenic				0.0504050063011836	0.0485125325950157	0.158254325352003	0.0597644756380899	0.136290213023183	0.0451738727587873	0.0167079673571747	0.154271916981068	0.153864394864976		0.85	0.15	20	0.791666666666667	0.208333333333333	24	0.535714285714286	0.464285714285714	28	0.888888888888889	0.111111111111111	18	1	0	10	0.857142857142857	0.142857142857143	14	1	0	2	0.529411764705882	0.470588235294118	34
chr1	105231548	105240852	9304	DEL_P0022_33	ZNF577	ENSCAFG00000030027.1	ENSCAFT00000049940.1	coding	zinc finger protein 577 [Source:HGNC Symbol;Acc:HGNC:28673]			0.0719120842327454	0.0705192006022744	0.064202568180419	0.0705192006022744	0.0696228701727972	0.0683971014017641	0.0719120842327454	0.383802874078064	0.276071399347541	regulation of transcription, DNA-templated,	1	0	40	1	0	38	1	0	30	1	0	38	0.947368421052632	0.0526315789473684	38	0.95	0.05	40	1	0	40	0.588235294117647	0.411764705882353	34
chr1	105558598	105558845	247	DEL_P0022_72				intergenic				0.148662434714342	0.167579782577307	0.388362078692995	0.220342902658542	0.274013528768084	0.144932537451586	0.154821990939424	0.393788163429051	0.247306464385003		0.230769230769231	0.769230769230769	26	0.464285714285714	0.535714285714286	28	0	1	36	0.545454545454545	0.454545454545455	22	0.611111111111111	0.388888888888889	18	0.233333333333333	0.766666666666667	30	0.4	0.6	20	0	1	38
chr1	105578430	105578651	221	DEL_P0022_75				intergenic				0.0329746669486544	0.106091860451571	0.027748884709612	0.104929297916907	0.287210424696948	0.032076369675041	0	0.112372119237787	0.142889325765593		0.642857142857143	0.357142857142857	14	0.5	0.5	8	0.75	0.25	4	1	0	2	1	0	10	0.666666666666667	0.333333333333333	6	0	0	0	0.5	0.5	4
chr1	105786137	105786345	208	DEL_P0022_102				intergenic				0.360642145967661	0.231980006165541	0.345286392574675	0.268947391942212	0.234878360998153	0.303209857813016	0.2721404078524	0.698185392600192	0.447481126705427		1	0	12	0.555555555555556	0.444444444444444	18	1	0	10	0.5	0.5	12	0.8125	0.1875	16	0.357142857142857	0.642857142857143	28	0.888888888888889	0.111111111111111	18	0.03125	0.96875	32
chr1	107228091	107228417	326	DEL_P0022_253				intergenic				0.0472184010630789	0.0436665586656065	0.0815859197208667	0.0494404769373236	0.058089344580185	0.22610960316572	0.094533962116761	0.0580672699279847	0.12655698058006		0.882352941176471	0.117647058823529	34	0.9	0.1	30	1	0	20	0.961538461538462	0.0384615384615385	26	0.863636363636364	0.136363636363636	22	0.642857142857143	0.357142857142857	28	1	0	26	0.96875	0.03125	32
chr1	107281006	107282634	1628	DEL_P0022_264	TRPM4	ENSCAFG00000003746.4	ENSCAFT00000006046.3	intron	transient receptor potential cation channel, subfamily M, member 4 [Source:HGNC Symbol;Acc:HGNC:17993]			0.199174985754326	0.117868173017578	0.387279941523312	0.117868173017578	0.115679415268252	0.0991127566525321	0.115679415268252	0.102556122032241	0.267696638599044	cation transmembrane transport, cation transport, cardiac conduction, regulation of T cell cytokine production, vasoconstriction, regulation of membrane potential, transmembrane transport, ion transmembrane transport, ion transport, transport, cation transport, cardiac conduction, regulation of T cell cytokine production, vasoconstriction, regulation of membrane potential, transmembrane transport…	0.736842105263158	0.263157894736842	38	1	0	40	0.527777777777778	0.472222222222222	36	1	0	40	1	0	38	0.975	0.025	40	1	0	38	0.916666666666667	0.0833333333333333	36
chr1	107394044	107394258	214	DEL_P0022_275	RUVBL2	ENSCAFG00000003844.4	ENSCAFT00000006198.3	intron	RuvB-like AAA ATPase 2 [Source:HGNC Symbol;Acc:HGNC:10475]			0.0554419053950292	0.103016793478096	0.140590938669286	0.0707933720765903	0.163629138593709	0.239584832414331	0.167126682638474	0.103016793478096	0.124499184891082	DNA repair, DNA duplex unwinding, cellular response to estradiol stimulus, establishment of protein localization to chromatin, positive regulation of histone acetylation, histone H2A acetylation, transcriptional activation by promoter-enhancer looping, negative regulation of estrogen receptor binding, histone H4 acetylation, positive regulation of transcription from RNA polymerase II promoter, ce…	0.75	0.25	12	0.583333333333333	0.416666666666667	12	0.916666666666667	0.0833333333333333	12	0.666666666666667	0.333333333333333	6	1	0	4	1	0	8	0.5	0.5	6	0.583333333333333	0.416666666666667	12
chr1	108229689	108230420	731	DEL_P0022_372				intergenic				0.0960206641096087	0.0960206641096087	0.147013560623737	0.0960206641096087	0.0960206641096087	0.0960206641096087	0.0960206641096087	0.507978892101397	0.349751789357837		1	0	40	1	0	40	0.875	0.125	32	1	0	40	1	0	40	1	0	40	1	0	40	0.5	0.5	26
chr1	108688745	108689555	810	DEL_P0022_419	C5AR1	ENSCAFG00000004175.3	ENSCAFT00000044621.1	intron	complement component 5a receptor 1 [Source:HGNC Symbol;Acc:HGNC:1338]			0.0564107820717158	0.0877032327885625	0.110804920141753	0.076412581908363	0.0524871841258614	0.0646947465236231	0.202298395396597	0.186798578706364	0.130754355450743	signal transduction, G-protein coupled receptor signaling pathway, positive regulation of epithelial cell proliferation, mRNA transcription from RNA polymerase II promoter, complement component C5a signaling pathway, positive regulation of ERK1 and ERK2 cascade, chemotaxis, positive regulation of macrophage chemotaxis, response to peptidoglycan, positive regulation of neutrophil chemotaxis, defen…	0.607142857142857	0.392857142857143	28	0.785714285714286	0.214285714285714	28	0.833333333333333	0.166666666666667	18	0.772727272727273	0.227272727272727	22	0.65625	0.34375	32	0.75	0.25	20	0.357142857142857	0.642857142857143	28	0.368421052631579	0.631578947368421	38
chr1	108713966	108714276	310	DEL_P0022_426	CCDC9	ENSCAFG00000029063.1	ENSCAFT00000048429.1	intron	coiled-coil domain containing 9 [Source:HGNC Symbol;Acc:HGNC:24560]			0.0790441164284997	0.00463119805565315	0.0796041043813296	0.00463119805565315	-0.00932684032368609	0.0385051409530766	0.00299561802507536	0.0158480112826954	0.0196765984765736	NO GO-ANNOTATION	0.5	0.5	10	0.75	0.25	12	1	0	2	0.75	0.25	12	0.7	0.3	10	0.833333333333333	0.166666666666667	12	0.625	0.375	8	0.6	0.4	10
chr1	108805236	108808814	3578	DEL_P0022_436	SAE1	ENSCAFG00000004180.3	ENSCAFT00000006707.3	intron	SUMO1 activating enzyme subunit 1 [Source:HGNC Symbol;Acc:HGNC:30660]	conserved	17	0.102959484537623	0.105018660268488	0.0803539369059869	0.117427861637959	0.0847772426941233	0.0817307415544997	0.105018660268488	0.423827359791072	0.274633507319409	NO GO-ANNOTATION	1	0	38	1	0	40	0.973684210526316	0.0263157894736842	38	0.85	0.15	40	0.921052631578947	0.0789473684210526	38	0.975	0.025	40	1	0	40	0.5	0.5	38
chr1	108833795	108834013	218	DEL_P0022_439	SAE1	ENSCAFG00000004180.3	ENSCAFT00000006707.3	intron	SUMO1 activating enzyme subunit 1 [Source:HGNC Symbol;Acc:HGNC:30660]			0.0758299981618222	0.0758299981618222	0.06255070428202	0.110071729677436	0.105834607595876	0.108886536618178	0.0949238360621107	0.220195241531311	0.215917772174552	NO GO-ANNOTATION	1	0	8	1	0	8	1	0	6	0.8	0.2	10	0.785714285714286	0.214285714285714	14	1	0	16	1	0	12	0.590909090909091	0.409090909090909	22
chr1	109118271	109118474	203	DEL_P0022_470				intergenic				0.130181728064985	0.314468920469716	0.180576118289567	0.198248819610464	0.0663869581565501	0.0944375037904838	0.150948319670159	0.15687084415898	0.164659448768517		0.666666666666667	0.333333333333333	12	0.5	0.5	2	1	0	8	1	0	10	0.875	0.125	8	0.928571428571429	0.0714285714285714	14	0.666666666666667	0.333333333333333	6	1	0	6
chr1	109126049	109126364	315	DEL_P0022_472				intergenic				0.0687804918933796	0.0643961851362735	0.188391975499338	0.0632112820309684	0.243007183308503	0.18020321188656	0.0651726570929731	0.108328359451489	0.151835784373556		0.55	0.45	20	0.6875	0.3125	16	0.9	0.1	10	0.666666666666667	0.333333333333333	24	0.291666666666667	0.708333333333333	24	0.852941176470588	0.147058823529412	34	0.5625	0.4375	16	0.454545454545455	0.545454545454545	22
chr1	109923304	109923522	218	DEL_P0022_537	EML2	ENSCAFG00000004409.4	ENSCAFT00000007105.3	intron	echinoderm microtubule associated protein like 2 [Source:HGNC Symbol;Acc:HGNC:18035]			0.0384242824627886	0.0620668116331349	0.0449732452159199	0.0344607849945796	0.0355315138853254	0.264921607295639	0.0417281032914181	0.0335392265336916	0.111337045926294	regulation of microtubule nucleation, negative regulation of microtubule polymerization,	0.2	0.8	40	0.075	0.925	40	0.1	0.9	40	0.184210526315789	0.815789473684211	38	0.125	0.875	40	0.5	0.5	40	0.105263157894737	0.894736842105263	38	0.131578947368421	0.868421052631579	38
chr1	110561267	110561481	214	DEL_P0023_84	PVRL2	ENSCAFG00000004626.3	ENSCAFT00000007452.3	intron	poliovirus receptor-related 2 (herpesvirus entry mediator B) [Source:HGNC Symbol;Acc:HGNC:9707]			0.0938761104492444	0.160388016861167	0.0883013378286562	0.248547257023634	0.0874972045881239	0.170175272082735	0.186695132438979	0.250090585701437	0.212844951239079	adhesion of symbiont to host, positive regulation of immunoglobulin mediated immune response, fusion of virus membrane with host plasma membrane, regulation of viral entry into host cell, positive regulation of mast cell activation, coreceptor-mediated virion attachment to host cell, positive regulation of natural killer cell mediated cytotoxicity directed against tumor cell target, susceptibilit…	0.833333333333333	0.166666666666667	12	1	0	14	0.916666666666667	0.0833333333333333	12	0.583333333333333	0.416666666666667	12	0.857142857142857	0.142857142857143	14	1	0	16	1	0	20	0.5625	0.4375	16
chr1	110792243	110793005	762	DEL_P0023_102				intergenic				0.0041333492412236	0.0041333492412236	0.00354249620367199	0.00384463100410263	0.00855058644369955	0.0115985903751056	0.0041333492412236	0.0041333492412236	0.0100215882952403		1	0	40	1	0	40	1	0	36	1	0	38	0.975	0.025	40	0.972222222222222	0.0277777777777778	36	1	0	40	1	0	40
chr1	110998787	110999199	412	DEL_P0023_149	ZNF235	ENSCAFG00000031857.1	ENSCAFT00000046136.1	intron	zinc finger protein 235 [Source:HGNC Symbol;Acc:HGNC:12866]			0.129783925843226	0.111108173617374	0.257349902559903	0.444816770428384	0.129200689045797	0.153262807358835	0.160630355308606	0.153262807358835	0.22735605407815	regulation of transcription, DNA-templated,	0.764705882352941	0.235294117647059	34	0.708333333333333	0.291666666666667	24	0.323529411764706	0.676470588235294	34	0.153846153846154	0.846153846153846	26	0.53125	0.46875	32	0.807692307692308	0.192307692307692	26	0.833333333333333	0.166666666666667	18	0.807692307692308	0.192307692307692	26
chr1	111368908	111372719	3811	DEL_P0023_200				intergenic				0.0415848783204889	0.0481342381214938	0.0728127405313121	0.0332872327333524	0.0341763797223698	0.0728127405313121	0.0708189657622737	0.128520937995853	0.0770015673722197		0.9	0.1	40	0.888888888888889	0.111111111111111	36	1	0	40	0.95	0.05	40	0.925	0.075	40	1	0	40	1	0	38	0.775	0.225	40
chr1	111605326	111605528	202	DEL_P0023_228		ENSCAFG00000027380.1	ENSCAFT00000041663.1	promoter				0.191360155585084	0.174389097910935	0.162606660201997	0.227434258045921	0.359395522734824	0.15383138739031	0.1261353923554	0.280175940196879	0.246105763842723	NO GO-ANNOTATION	0.0526315789473684	0.947368421052632	38	0.388888888888889	0.611111111111111	36	0.0833333333333333	0.916666666666667	36	0.46875	0.53125	32	0.631578947368421	0.368421052631579	38	0.1	0.9	40	0.235294117647059	0.764705882352941	34	0	1	40
chr1	112965804	112966036	232	DEL_P0023_438	EGLN2	ENSCAFG00000005079.3	ENSCAFT00000044965.1	intron	egl-9 family hypoxia-inducible factor 2 [Source:HGNC Symbol;Acc:HGNC:14660]			0.0382503850336208	0.10465444553609	0.0779244777819772	0.0196195001270469	0.0886242748994631	0.0363199299488775	0.212961438730531	0.0194104988317664	0.0577383254294034	peptidyl-proline hydroxylation to 4-hydroxy-L-proline, response to hypoxia, regulation of neuron apoptotic process, positive regulation of protein catabolic process, cell redox homeostasis, oxidation-reduction process,	0.583333333333333	0.416666666666667	12	0.5	0.5	8	0.5	0.5	2	0.625	0.375	8	0.875	0.125	8	0.8	0.2	10	1	0	4	0.75	0.25	12
chr1	113670233	113670557	324	DEL_P0023_502				intergenic				0.0647793564808768	0.057379378683342	0.0648735598100643	0.113201554957367	0.387937027761802	0.083695655972964	0.252618989730166	0.0656394271385427	0.193982523779602		0.769230769230769	0.230769230769231	26	0.75	0.25	8	0.8	0.2	10	0.583333333333333	0.416666666666667	12	0.277777777777778	0.722222222222222	18	0.833333333333333	0.166666666666667	18	1	0	10	0.777777777777778	0.222222222222222	18
chr1	114302077	114302378	301	DEL_P0023_579				intergenic				0.0539808815885696	0.0835834497415328	0.0615444535524652	0.0726606517735336	0.077339465720636	0.190623655944421	0.0514036301653729	0.133189671931921	0.144780311100557		0.933333333333333	0.0666666666666667	30	1	0	40	1	0	22	1	0	30	1	0	34	0.733333333333333	0.266666666666667	30	0.96875	0.03125	32	0.807692307692308	0.192307692307692	26
chr1	114704884	114705161	277	DEL_P0023_630	SPINT2	ENSCAFG00000005948.3	ENSCAFT00000009605.3	intron	serine peptidase inhibitor, Kunitz type, 2 [Source:HGNC Symbol;Acc:HGNC:11247]	conserved	18	0.0734753554021175	0.125886629301345	0.156850047805861	0.0899864777036536	0.0953685605953321	0.101002268697969	0.0720459977686203	0.457023651166837	0.237983278955576	negative regulation of endopeptidase activity, negative regulation of cell motility, negative regulation of cell-cell adhesion, epithelial cell morphogenesis involved in placental branching, basement membrane organization, establishment or maintenance of cell polarity, neural tube closure,	0.727272727272727	0.272727272727273	22	0.863636363636364	0.136363636363636	22	0.916666666666667	0.0833333333333333	12	0.625	0.375	16	0.611111111111111	0.388888888888889	18	0.833333333333333	0.166666666666667	18	0.722222222222222	0.277777777777778	18	0.2	0.8	30
chr1	115077176	115077599	423	DEL_P0024_15				intergenic				0.0641828357834643	0.271329364932488	0.0781665384861369	0.0984611618420129	0.0798950722728316	0.0971895084001364	0.228579162519086	0.139747676740666	0.104985476314865		0.692307692307692	0.307692307692308	26	1	0	12	0.625	0.375	16	0.541666666666667	0.458333333333333	24	0.75	0.25	16	0.535714285714286	0.464285714285714	28	1	0	8	0.5	0.5	12
chr1	115330057	115330610	553	DEL_P0024_53		ENSCAFG00000029594.1	ENSCAFT00000049389.1	intron	Uncharacterized protein [Source:UniProtKB/TrEMBL;Acc:F1PXA9]	conserved	16	0.0527078314219702	0.164306446536062	0.0317486535440287	0.0265794572775887	0.0415709690393555	0.0879754744866562	0.0507026318420539	0.0582611179998329	0.0779107217130564	regulation of transcription, DNA-templated, regulation of transcription, DNA-templated,	0.833333333333333	0.166666666666667	30	0.75	0.25	8	0.9	0.1	20	0.9375	0.0625	16	1	0	8	1	0	24	1	0	10	1	0	12
chr1	115331798	115332220	422	DEL_P0024_55		ENSCAFG00000029594.1	ENSCAFT00000049389.1	intron	Uncharacterized protein [Source:UniProtKB/TrEMBL;Acc:F1PXA9]			-0.0116085252544884	0.0240272640269395	-0.0116085252544884	-0.0143654762476413	0.0532189092005936	0.00820099477376845	-0.00805424345006028	-0.0161547841652453	0.00188589610947832	regulation of transcription, DNA-templated, regulation of transcription, DNA-templated,	0.583333333333333	0.416666666666667	12	0.5	0.5	24	0.583333333333333	0.416666666666667	12	0.611111111111111	0.388888888888889	18	0.8	0.2	10	0.75	0.25	8	0.5	0.5	4	0.625	0.375	16
chr1	115615810	115618692	2882	DEL_P0024_109				intergenic				0.137581730527506	0.137581730527506	0.130275737465422	0.137581730527506	0.135788657101453	0.27089553716955	0.588308546714074	0.135788657101453	0.413348081565947		1	0	40	1	0	40	0.975	0.025	40	1	0	40	1	0	38	0.7	0.3	40	0.342105263157895	0.657894736842105	38	1	0	38
chr1	115772452	115774069	1617	DEL_P0024_141				intergenic				0.440279921594488	0.248203378378812	0.112082818788359	0.118477019497104	0.120397647029065	0.114331011046564	0.104447440168798	0.108066718888235	0.339813887725683		0.473684210526316	0.526315789473684	38	0.705882352941177	0.294117647058824	34	1	0	32	1	0	38	1	0	40	1	0	34	1	0	26	0.973684210526316	0.0263157894736842	38
chr1	115856531	115857252	721	DEL_P0024_158				intergenic		conserved	17	0.146013458216749	0.148539468227498	0.151792983839498	0.162078053855821	0.148539468227498	0.170330296429701	0.310030828184548	0.64742165960242	0.449601425928965		0.944444444444444	0.0555555555555556	36	0.970588235294118	0.0294117647058824	34	1	0	22	1	0	28	0.970588235294118	0.0294117647058824	34	1	0	34	0.625	0.375	32	0.236842105263158	0.763157894736842	38
chr1	116058192	116058418	226	DEL_P0024_197				intergenic				0.18038008959072	0.352371999785995	0.27247004485017	0.165592961962209	0.165372563514897	0.163294090869391	0.324963140024383	0.599491765302944	0.318584970124096		0.65	0.35	20	0.888888888888889	0.111111111111111	18	0.807692307692308	0.192307692307692	26	0.5	0.5	20	0.555555555555556	0.444444444444444	18	0.464285714285714	0.535714285714286	28	0.1875	0.8125	32	0	1	30
chr1	116097448	116097672	224	DEL_P0024_206	ZNF566	ENSCAFG00000032199.1	ENSCAFT00000048886.1	intron	zinc finger protein 566 [Source:HGNC Symbol;Acc:HGNC:25919]			0.111980052868516	0.377740635484089	0.121217158670806	0.120356720980469	0.140746872061372	0.253559351623391	0.272653252522651	0.187014611538907	0.219350920360985	regulation of transcription, DNA-templated,	0.205882352941176	0.794117647058823	34	0.625	0.375	24	0.138888888888889	0.861111111111111	36	0.264705882352941	0.735294117647059	34	0.1	0.9	40	0.5	0.5	32	0	1	38	0.05	0.95	40
chr1	116231025	116231237	212	DEL_P0024_234				intergenic				0.126785714285714	0	0	0.147186147186147	0.0852130325814536	0.147186147186147	0.222821257689679	0.283549783549784	0		1	0	4	0	0	0	0	0	0	1	0	6	1	0	2	1	0	6	0.5	0.5	6	0.5	0.5	2
chr1	116496356	116497435	1079	DEL_P0024_292				intergenic				0.150104228265172	0.412486044952118	0.329801942416847	0.154199937125546	0.163299353358756	0.335102786590805	0.150515343745411	0.316615334297547	0.264651822075146		0.617647058823529	0.382352941176471	34	1	0	34	0.264705882352941	0.735294117647059	34	0.55	0.45	40	0.71875	0.28125	32	0.947368421052632	0.0526315789473684	38	0.647058823529412	0.352941176470588	34	0.275	0.725	40
chr1	116650201	116653605	3404	DEL_P0024_318	THAP8	ENSCAFG00000006649.2	ENSCAFT00000010717.2	coding	THAP domain containing 8 [Source:HGNC Symbol;Acc:HGNC:23191]	conserved	124	0.0176134647593421	0.0176134647593421	0.12282364569891	0.0176134647593421	0.0176134647593421	0.0176134647593421	0.0171428571428571	0.0176134647593421	0.115399313138854	NO GO-ANNOTATION	1	0	40	1	0	40	0.868421052631579	0.131578947368421	38	1	0	40	1	0	40	1	0	40	1	0	38	1	0	40
chr1	117049887	117051117	1230	DEL_P0024_369				intergenic				0.152904320137925	0.359067764066869	0.188960762483165	0.218872139573951	0.281804154304688	0.247112896483028	0.369934595420712	0.16441445317983	0.258840533953692		0.676470588235294	0.323529411764706	34	1	0	34	0.5	0.5	38	0.868421052631579	0.131578947368421	38	0.361111111111111	0.638888888888889	36	0.4	0.6	40	1	0	38	0.607142857142857	0.392857142857143	28
chr1	117609989	117611486	1497	DEL_P0024_434				intergenic				0.0107519717500479	0.0107519717500479	0.0107519717500479	0.074924556285311	0.0104127257850236	0.0107519717500479	0.0107519717500479	0.0107519717500479	0.0702625616040833		1	0	40	1	0	40	1	0	40	0.916666666666667	0.0833333333333333	36	1	0	38	1	0	40	1	0	40	1	0	40
chr1	117664454	117664901	447	DEL_P0024_449				intergenic				0.0352713270430364	0.0298662009440998	0.0342997066702417	0.0286035844365613	0.0272606382978723	0.168891302888844	0.0310587408135432	0.0272606382978723	0.139198750783796		1	0	38	1	0	28	0.958333333333333	0.0416666666666667	24	1	0	26	1	0	24	0.807692307692308	0.192307692307692	26	1	0	30	1	0	24
chr1	117665691	117667383	1692	DEL_P0024_450				intergenic				0.0639208089073106	0.0844105182410548	0.0802268436268549	0.10675853026841	0.262631723496203	0.0785568846184626	0.086371264935967	0.086371264935967	0.181499759664281		0.972222222222222	0.0277777777777778	36	1	0	38	1	0	34	0.842105263157895	0.157894736842105	38	0.65	0.35	40	0.894736842105263	0.105263157894737	38	1	0	40	1	0	40
chr1	117719884	117720099	215	DEL_P0024_456				intergenic				0.0963217367466846	0.070053274289035	0.0732530003391469	0.0337877575750503	0.0510173731780855	0.0375897344419372	0.104113039749289	0.158146233907712	0.0797536031104247		0.264705882352941	0.735294117647059	34	0.3	0.7	20	0.285714285714286	0.714285714285714	14	0.428571428571429	0.571428571428571	28	0.533333333333333	0.466666666666667	30	0.392857142857143	0.607142857142857	28	0.642857142857143	0.357142857142857	14	0.7	0.3	20
chr1	117821650	117822533	883	DEL_P0024_471	WTIP	ENSCAFG00000007238.4	ENSCAFT00000049215.1	intron	Wilms tumor 1 interacting protein [Source:HGNC Symbol;Acc:HGNC:20964]			0.101763717814989	0.103087886092921	0.146080599623532	0.108557914574935	0.473905490459017	0.220687557458575	0.105056219156903	0.212925943323831	0.205755084938289	gene silencing by miRNA, response to hypoxia, regulation of cell morphogenesis, negative regulation of hippo signaling, positive regulation of gene silencing by miRNA, cytoskeleton organization, negative regulation of nucleic acid-templated transcription,	0.382352941176471	0.617647058823529	34	0.315789473684211	0.684210526315789	38	0.205882352941176	0.794117647058823	34	0.289473684210526	0.710526315789474	38	0.875	0.125	32	0.638888888888889	0.361111111111111	36	0.305555555555556	0.694444444444444	36	0.131578947368421	0.868421052631579	38
chr1	117941575	117941812	237	DEL_P0024_497	GPI	ENSCAFG00000007303.3	ENSCAFT00000011733.3	intron	glucose-6-phosphate isomerase [Source:HGNC Symbol;Acc:HGNC:4458]			0.0924824670858588	0.21637039771031	0.210648866436327	0.0775086165478237	0.292615143951983	0.0816725793308515	0.0878504462139019	0.106413209429752	0.160057772850973	glycolytic process, gluconeogenesis,	0.264705882352941	0.735294117647059	34	0.653846153846154	0.346153846153846	26	0.117647058823529	0.882352941176471	34	0.321428571428571	0.678571428571429	28	0.730769230769231	0.269230769230769	26	0.416666666666667	0.583333333333333	24	0.277777777777778	0.722222222222222	36	0.233333333333333	0.766666666666667	30
chr1	118535557	118536325	768	DEL_P0024_566				intergenic				0.17244952171275	0.367883105231442	0.141620708044013	0.125600803729162	0.120438941363585	0.0947400200526136	0.197975271845706	0.135448627779706	0.249157760824069		0.625	0.375	32	0.388888888888889	0.611111111111111	36	0.7	0.3	20	0.933333333333333	0.0666666666666667	30	0.928571428571429	0.0714285714285714	28	0.863636363636364	0.136363636363636	22	1	0	22	0.941176470588235	0.0588235294117647	34
chr1	119023671	119024088	417	DEL_P0024_619	GPATCH1	ENSCAFG00000007457.3	ENSCAFT00000011948.3	intron	G patch domain containing 1 [Source:HGNC Symbol;Acc:HGNC:24658]			0.230636624309967	0.0561709402009266	0.0593862824853011	0.0438166641041748	0.0561709402009266	0.0817360898375572	0.0211943009060095	0.0623065604018167	0.180187339156855	NO GO-ANNOTATION	0.6875	0.3125	16	1	0	16	1	0	18	1	0	10	1	0	16	0.846153846153846	0.153846153846154	26	1	0	4	1	0	20
chr1	120891345	120891629	284	DEL_P0025_92				intergenic				0.225048172753503	0.153396589987305	0.315390193622118	0.174616534893835	0.396442835910378	0.225048172753503	0.194693298113401	0.267450086887109	0.264781188039216		0.46875	0.53125	32	0.305555555555556	0.694444444444444	36	0	1	40	0.125	0.875	40	0.678571428571429	0.321428571428571	28	0.46875	0.53125	32	0.0882352941176471	0.911764705882353	34	0.025	0.975	40
chr1	121095632	121096192	560	DEL_P0025_119				intergenic				0.0786055130560626	0.154603578149402	0.13509247721355	0.0976473685489433	0.126495902349518	0.235720355755081	0.251883523497191	0.168416270757374	0.178394464877929		0.6875	0.3125	16	0.863636363636364	0.136363636363636	22	0.875	0.125	8	0.785714285714286	0.214285714285714	14	0.5	0.5	20	0.357142857142857	0.642857142857143	14	0.333333333333333	0.666666666666667	6	0.9	0.1	10
chr1	121672299	121672508	209	DEL_P0025_171				intergenic				0.0652885244495699	0.0514020161072117	0.120387995279137	0.0942220842043332	0.0350557060557637	0.0422343529890337	0.0567742652590233	0.325684321449138	0.101644993219536		0.5	0.5	16	0.3125	0.6875	32	0.6	0.4	10	0.555555555555556	0.444444444444444	18	0.375	0.625	8	0.363636363636364	0.636363636363636	22	0.3	0.7	20	0.05	0.95	20
chr1	121724796	121725769	973	DEL_P0025_174				intergenic		conserved	40	0.0235637246894068	0.0243565311456036	0.139404126664643	0.0218854139572934	0.0227484707013048	0.0235706976323244	0.0200139213675848	0.0227484707013048	0.127414321423142		0.972222222222222	0.0277777777777778	36	1	0	36	0.825	0.175	40	1	0	30	1	0	32	1	0	34	1	0	26	1	0	32
chr1	121985032	121986645	1613	DEL_P0025_221				intergenic		conserved	75	0.130822286978742	0.387786033759447	0.0832742689364247	0.0766514805975344	0.0784418153490408	0.0747524022003372	0.0801358338385662	0.0747524022003372	0.287838453025356		0.85	0.15	40	0.558823529411765	0.441176470588235	34	1	0	38	1	0	30	1	0	32	1	0	28	1	0	34	1	0	28
chr1	122131655	122134374	2719	DEL_P0025_238				intergenic		conserved	62	0.0490970373771877	0.0820638589728385	0.115904139226081	0.0507480989649758	0.0848540622130489	0.0586955298088424	0.184095681107592	0.143412176154582	0.10058209958977		0.75	0.25	40	0.875	0.125	40	0.916666666666667	0.0833333333333333	36	0.736842105263158	0.263157894736842	38	0.638888888888889	0.361111111111111	36	0.7	0.3	40	0.5	0.5	38	0.941176470588235	0.0588235294117647	34
chr1	122379645	122380329	684	DEL_P0025_258				intergenic		conserved	504	0.0920818216225929	0.0816959432612925	0.268518682900011	0.0668305846004456	0.0385031229816033	0.113673898580942	0.0385031229816033	0.0385031229816033	0.307718454852		1	0	22	1	0	16	0.541666666666667	0.458333333333333	24	1	0	10	1	0	4	0.772727272727273	0.227272727272727	22	1	0	4	1	0	4
chr1	122397102	122397557	455	DEL_P0025_260				intergenic				0.0480537878617526	0.0480537878617526	0.334575892216807	0.0480537878617526	0.0480537878617526	0.0462531650462918	0.0480537878617526	0.0480537878617526	0.265535771448976		1	0	40	1	0	40	0.708333333333333	0.291666666666667	24	1	0	40	1	0	40	1	0	36	1	0	40	1	0	40
chr1	122447373	122448690	1317	DEL_P0025_262				intergenic				0.214683789876904	0.269527410854844	0.577392358628226	0.143200970598631	0.145869953624234	0.155143291378684	0.17520659512953	0.243933029012698	0.32633956747129		0.966666666666667	0.0333333333333333	30	0.5	0.5	36	0.184210526315789	0.815789473684211	38	0.825	0.175	40	0.842105263157895	0.157894736842105	38	0.733333333333333	0.266666666666667	30	0.916666666666667	0.0833333333333333	36	1	0	22
chr1	122449237	122451449	2212	DEL_P0025_263				intergenic		conserved	35	0.278424581245893	0.286756670382102	0.571411362007429	0.157009648996489	0.157262976504305	0.162226016520907	0.187825930975107	0.270683248138396	0.330590587425413		1	0	40	0.5	0.5	38	0.2	0.8	40	0.825	0.175	40	0.815789473684211	0.184210526315789	38	0.75	0.25	40	0.921052631578947	0.0789473684210526	38	1	0	36
chr1	122592423	122593930	1507	DEL_P0025_287				intergenic		conserved	105	0.0158312447786132	0.0153706253078546	0.0158312447786132	0.0158312447786132	0.0158312447786132	0.0162748643761302	0.110341094106292	0.0153706253078546	0.107582278648978		1	0	38	1	0	36	1	0	38	1	0	38	1	0	38	1	0	40	0.875	0.125	40	1	0	36
chr10	383357	386539	3182	DEL_P0001_37				intergenic				0.0108499095840868	0.0323302782151509	0.0108499095840868	0.0108499095840868	0.0323302782151509	0.0108499095840868	0.0104110085098678	0.0108499095840868	0.0304046328143419		1	0	40	0.95	0.05	40	1	0	40	1	0	40	0.95	0.05	40	1	0	40	1	0	38	1	0	40
chr10	2252526	2252735	209	DEL_P0001_225				intergenic				0.0938386472431075	0.17769865879462	0.108535544865356	0.163616404112809	0.200849513774927	0.150930725713418	0.0839621661257688	0.29619538948464	0.232472190590941		0.916666666666667	0.0833333333333333	12	0.625	0.375	16	0.9375	0.0625	16	1	0	12	1	0	20	0.7	0.3	10	1	0	4	0.5	0.5	12
chr10	3045608	3048357	2749	DEL_P0001_339				intergenic		conserved	158	0.0839081176068908	0.216138798217147	0.0843226812501471	0.0802921735969948	0.0973857461903819	0.109097892663979	0.24982120774492	0.14989263338543	0.137489507557768		0.85	0.15	40	0.5	0.5	40	0.852941176470588	0.147058823529412	34	0.725	0.275	40	0.675	0.325	40	0.65	0.35	40	1	0	40	0.944444444444444	0.0555555555555556	36
chr10	3721832	3728302	6470	DEL_P0001_468				intergenic				0.022259221106079	0.117763686750691	0.0327072588467152	0.0327072588467152	0.0327072588467152	0.0327072588467152	0.0533808066179742	0.0327072588467152	0.0854764422683089		0.975	0.025	40	0.852941176470588	0.147058823529412	34	1	0	40	1	0	40	1	0	40	1	0	40	0.928571428571429	0.0714285714285714	28	1	0	40
chr10	4098451	4104800	6349	DEL_P0001_538				intergenic				0.100088453882195	0.104830067622353	0.151664586691403	0.182097204816879	0.0962824606387569	0.192821509792216	0.223952163742922	0.216807221035294	0.181625586022647		0.75	0.25	16	0.692307692307692	0.307692307692308	26	0.95	0.05	20	1	0	12	0.857142857142857	0.142857142857143	14	0.55	0.45	20	0.5	0.5	24	1	0	18
chr10	4187352	4193635	6283	DEL_P0001_553				intergenic				0.149947008742019	0.157814483218049	0.275185726400277	0.158018920119027	0.0998367434843741	0.157348725190077	0.36990047582251	0.09716802451017	0.191627857066207		0.2	0.8	20	0.5625	0.4375	16	0.714285714285714	0.285714285714286	14	0.571428571428571	0.428571428571429	28	0.4	0.6	20	0.192307692307692	0.807692307692308	26	0.0333333333333333	0.966666666666667	30	0.333333333333333	0.666666666666667	30
chr10	4451901	4452481	580	DEL_P0001_595				intergenic				0.305310130476668	0.111404963852598	0.122067693338791	0.10351289791466	0.0886855175078425	0.0950053512602176	0.0920771622154607	0.41462200624449	0.166343872935216		0.708333333333333	0.291666666666667	24	0.233333333333333	0.766666666666667	30	0.210526315789474	0.789473684210526	38	0.441176470588235	0.558823529411765	34	0.375	0.625	32	0.416666666666667	0.583333333333333	36	0.363636363636364	0.636363636363636	22	0	1	40
chr10	4521237	4521456	219	DEL_P0001_604				intergenic				0.0822833370748672	0.069869660691104	0.069529333586625	0.0745495263807927	0.0786467607177099	0.0480941679457029	0.069869660691104	0.346947693347137	0.142174514692017		1	0	20	1	0	14	0.888888888888889	0.111111111111111	18	1	0	16	1	0	18	0.944444444444444	0.0555555555555556	18	1	0	14	0.666666666666667	0.333333333333333	6
chr10	4875774	4876177	403	DEL_P0001_675				intergenic		conserved	21	0.091718602249571	0.0702108335344852	0.104349899268799	0.0859666429202549	0.0899095433181957	0.083805785747378	0.0722937977598979	0.430386966919609	0.292967989173567		1	0	36	1	0	18	0.892857142857143	0.107142857142857	28	1	0	30	1	0	34	1	0	28	0.961538461538462	0.0384615384615385	26	0.545454545454545	0.454545454545455	22
chr10	5016896	5018282	1386	DEL_P0002_5				intergenic				0.121744813770009	0.0979203546368187	0.501815293861999	0.10404867119279	0.110098097392681	0.137910245402681	0.0991366330461511	0.265560699523668	0.21791510543995		0.15	0.85	40	0.225	0.775	40	0.794117647058823	0.205882352941176	34	0.305555555555556	0.694444444444444	36	0.175	0.825	40	0.4	0.6	40	0.21875	0.78125	32	0.025	0.975	40
chr10	5246481	5247124	643	DEL_P0002_43				intergenic		conserved	111	0.0902371954222114	0.0893552870532633	0.629014642848636	0.0902371954222114	0.0902371954222114	0.0893552870532633	0.0893552870532633	0.0902371954222114	0.500583527322025		1	0	40	1	0	38	0.382352941176471	0.617647058823529	34	1	0	40	1	0	40	1	0	38	1	0	38	1	0	40
chr10	5311628	5317912	6284	DEL_P0002_50				intergenic		conserved	16	0.0528082121507664	0.281747908874113	0.0821458978866443	0.0519523532673739	0.0458739718251825	0.0469898438668628	0.123115896688232	0.120515205262553	0.0889405038722596		0.75	0.25	28	1	0	16	0.818181818181818	0.181818181818182	22	0.65	0.35	20	0.692307692307692	0.307692307692308	26	0.7	0.3	20	0.5	0.5	24	0.5	0.5	28
chr10	5329401	5335714	6313	DEL_P0002_52				intergenic				0.0714285714285714	0.0853962523637614	0.0769747899159664	0.0714285714285714	0.0691244239631336	0.0769747899159664	0.492321187835846	0.0409937888198758	0.45627795370071		1	0	18	1	0	38	1	0	24	1	0	18	1	0	16	1	0	24	0.5	0.5	16	1	0	4
chr10	6466662	6468386	1724	DEL_P0002_215				intergenic				0.0343076350959687	0.0203715108748926	0.0203715108748926	0.0914372428408032	0.0203715108748926	0.0203715108748926	0.0203715108748926	0.0203715108748926	0.068903276092984		0.95	0.05	40	1	0	40	1	0	40	0.888888888888889	0.111111111111111	36	1	0	40	1	0	40	1	0	40	1	0	40
chr10	6580639	6582441	1802	DEL_P0002_239	CMC2	ENSCAFG00000000340.1	ENSCAFT00000000526.1	coding	C-x(9)-C motif containing 2 [Source:HGNC Symbol;Acc:HGNC:24447]	conserved	85	0.253939748509046	0.140098866101624	0.279677049271536	0.137230655184953	0.311415879980496	0.141371946423312	0.48758320042368	0.136671321298066	0.257992124861279	NO GO-ANNOTATION	0.1	0.9	40	0.382352941176471	0.617647058823529	34	0.0789473684210526	0.921052631578947	38	0.305555555555556	0.694444444444444	36	0.7	0.3	30	0.277777777777778	0.722222222222222	36	0.866666666666667	0.133333333333333	30	0.3	0.7	40
chr10	7492392	7493764	1372	DEL_P0002_362	TBC1D30	ENSCAFG00000000361.4	ENSCAFT00000048434.1	intron	TBC1 domain family, member 30 [Source:HGNC Symbol;Acc:HGNC:29164]	conserved	14	0.0155317003920926	0.0155317003920926	0.0161270114993094	0.0326581631412188	0.0605128867895957	0.0161270114993094	0.0166997672139159	0.0149114296244686	0.0485602020930976	negative regulation of cilium assembly, positive regulation of GTPase activity,	1	0	36	1	0	36	1	0	38	0.947368421052632	0.0526315789473684	38	0.916666666666667	0.0833333333333333	36	1	0	38	1	0	40	1	0	34
chr10	8025605	8026732	1127	DEL_P0002_450	MSRB3	ENSCAFG00000029740.1	ENSCAFT00000044828.1	intron	methionine sulfoxide reductase B3 [Source:HGNC Symbol;Acc:HGNC:27375]	conserved	75	0.00799640648807343	0.00799640648807343	0.00799640648807343	0.00799640648807343	0.00799640648807343	0.0117029215564878	0.0350980281944636	0.00799640648807343	0.0267555663398943	protein repair, response to oxidative stress, oxidation-reduction process,	1	0	40	1	0	40	1	0	40	1	0	40	1	0	40	0.973684210526316	0.0263157894736842	38	0.947368421052632	0.0526315789473684	38	1	0	40
chr10	8077650	8079030	1380	DEL_P0002_460				intergenic		conserved	21	0.409781663194484	0.423616677469883	0.64770723450671	0.320692730463556	0.316094313021867	0.397675308192916	0.468953171011278	0.5072456793886	0.502299683226444		0.95	0.05	40	0.96875	0.03125	32	0	1	38	0.763157894736842	0.236842105263158	38	0.638888888888889	0.361111111111111	36	0.941176470588235	0.0588235294117647	34	0.175	0.825	40	0.125	0.875	40
chr10	8736939	8737209	270	DEL_P0002_561				intergenic		conserved	15	0.149639832171284	0.0464113895796077	0.0771933728132179	0.042530192589449	0.037174258773787	0.0405314903248813	0.136698001140364	0.092194531530583	0.102764888086834		0.55	0.45	20	0.9	0.1	10	1	0	4	0.75	0.25	12	0.833333333333333	0.166666666666667	12	0.833333333333333	0.166666666666667	18	1	0	8	0.642857142857143	0.357142857142857	14
chr10	9228367	9232686	4319	DEL_P0002_627				intergenic		conserved	47	0.150239958375608	0.571521265952792	0.148223056239421	0.139794474351701	0.139794474351701	0.150239958375608	0.150239958375608	0.317813446760688	0.406706932259045		1	0	40	0.342105263157895	0.657894736842105	38	1	0	38	0.975	0.025	40	0.975	0.025	40	1	0	40	1	0	40	0.625	0.375	40
chr10	9969010	9969560	550	DEL_P0002_720				intergenic		conserved	16	0.0776063601593441	0.115624805974451	0.124199498090054	0.104109993819713	0.258588230594352	0.0839467840832977	0.258588230594352	0.130291786998142	0.136467265531347		0.823529411764706	0.176470588235294	34	0.65	0.35	20	0.625	0.375	24	0.6875	0.3125	16	1	0	28	0.833333333333333	0.166666666666667	24	1	0	28	0.607142857142857	0.392857142857143	28
chr10	10106326	10110032	3706	DEL_P0003_13				intergenic		conserved	28	0.0209191664111976	0.0209191664111976	0.0180831826401447	0.0180831826401447	0.017289076060311	0.0209191664111976	0.0180831826401447	0.005413911427953	0.0158911032912417		0.95	0.05	40	0.95	0.05	40	1	0	40	1	0	40	1	0	38	0.95	0.05	40	1	0	40	0.975	0.025	40
chr10	11196701	11197268	567	DEL_P0003_164				intergenic				0.0350157726877266	0.0313609536773888	0.0526485202865657	0.0390540153805512	0.0350157726877266	0.0354549807580436	0.0451979792283326	0.198716610156989	0.137339017559874		0.944444444444444	0.0555555555555556	18	1	0	12	1	0	26	1	0	16	0.944444444444444	0.0555555555555556	18	1	0	14	1	0	20	0.75	0.25	16
chr10	12012459	12012735	276	DEL_P0003_309				intergenic				0.222896099768573	0.247499021019626	0.161898974062883	0.0977527629979997	0.105299570489	0.106656429490094	0.281689842778636	0.164159302028352	0.234074120191901		1	0	12	1	0	16	1	0	6	0.875	0.125	8	0.75	0.25	8	0.6875	0.3125	16	0.5	0.5	4	0.535714285714286	0.464285714285714	28
chr10	13735347	13735650	303	DEL_P0003_576				intergenic		conserved	498	0.303771483264779	0.0915942833235668	0.198022481253963	0.0887460801806768	0.090956811768976	0.22678663711898	0.0992823291530519	0.198022481253963	0.1912286787657		0.611111111111111	0.388888888888889	36	0.2	0.8	40	0.05	0.95	40	0.235294117647059	0.764705882352941	34	0.264705882352941	0.735294117647059	34	0.527777777777778	0.472222222222222	36	0.166666666666667	0.833333333333333	36	0.05	0.95	40
chr10	13787574	13788040	466	DEL_P0003_584	TRHDE	ENSCAFG00000000473.3	ENSCAFT00000000753.3	intron	thyrotropin-releasing hormone degrading enzyme [Source:HGNC Symbol;Acc:HGNC:30748]	conserved	250	0.0957844094775194	0.096885845606609	0.0997329811013511	0.098890631160876	0.0979188605079558	0.098890631160876	0.096885845606609	0.662775966842113	0.497552198727114	proteolysis,	1	0	34	1	0	36	0.973684210526316	0.0263157894736842	38	1	0	40	1	0	38	1	0	40	1	0	36	0.357142857142857	0.642857142857143	28
chr10	14247782	14248799	1017	DEL_P0003_665				intergenic		conserved	21	0.352355894179952	0.125233500398301	0.135249438778991	0.248280338048268	0.455208503733637	0.128024864754129	0.135249438778991	0.165205250687773	0.260290374496897		0.684210526315789	0.315789473684211	38	0.263157894736842	0.736842105263158	38	0.2	0.8	40	0.0526315789473684	0.947368421052632	38	0.78125	0.21875	32	0.225	0.775	40	0.2	0.8	40	0.131578947368421	0.868421052631579	38
chr10	14810869	14811239	370	DEL_P0003_766				intergenic				0.103119434161829	0.104380003139542	0.0760055326236595	0.0219164036662096	0.0516388304835958	0.0401249114555363	0.0818833527348832	0.1706846553696	0.131139435102821		1	0	26	0.833333333333333	0.166666666666667	6	1	0	14	1	0	4	1	0	8	0.888888888888889	0.111111111111111	18	1	0	16	0.75	0.25	8
chr10	15005931	15006868	937	DEL_P0004_6				intergenic				0.137513296999142	0.124689128175495	0.123761418690647	0.297009128594032	0.0972562356481521	0.209271262084718	0.124689128175495	0.124689128175495	0.239764508690047		1	0	36	1	0	28	0.823529411764706	0.176470588235294	34	0.55	0.45	40	0.954545454545455	0.0454545454545455	22	0.666666666666667	0.333333333333333	36	1	0	28	1	0	28
chr10	15426252	15426686	434	DEL_P0004_78				intergenic		conserved	18	0.256208439111851	0.230042231435184	0.350663371529387	0.417988374468411	0.403342339674669	0.717911429282713	0.388249746382788	0.279437873072581	0.442074074010673		0.181818181818182	0.818181818181818	22	0.318181818181818	0.681818181818182	22	0.6	0.4	10	0	1	18	0.722222222222222	0.277777777777778	18	1	0	18	0	1	12	0.142857142857143	0.857142857142857	14
chr10	16125845	16132332	6487	DEL_P0004_180				intergenic				0.231784206638125	0.0445099039959726	0.0456653436257636	0.0456653436257636	0.0504867095525436	0.0366106588094955	0.0456653436257636	0.0456653436257636	0.161843107915955		0.75	0.25	32	1	0	38	1	0	40	1	0	40	0.944444444444444	0.0555555555555556	36	0.975	0.025	40	1	0	40	1	0	40
chr10	16387926	16388173	247	DEL_P0004_196				intergenic				0.0932903158106955	0.315640800637137	0.109449380458963	0.096052100896234	0.112915330778358	0.0998569981088471	0.502086779903513	0.0953485446600333	0.214926725334602		0.25	0.75	40	0	1	40	0.307692307692308	0.692307692307692	26	0.25	0.75	32	0.142857142857143	0.857142857142857	28	0.178571428571429	0.821428571428571	28	0.769230769230769	0.230769230769231	26	0.2	0.8	30
chr10	17234630	17236104	1474	DEL_P0004_264	CRELD2	ENSCAFG00000000709.4	ENSCAFT00000046122.2	intron	cysteine-rich with EGF-like domains 2 [Source:HGNC Symbol;Acc:HGNC:28150]			0.0181902717060612	0.0480075972543129	0.0484299246733817	0.0484299246733817	0.0464575084788131	0.0262949906590437	0.0414123192525638	0.0173644226851852	0.0367279120833479	NO GO-ANNOTATION	0.972222222222222	0.0277777777777778	36	1	0	40	0.888888888888889	0.111111111111111	36	0.888888888888889	0.111111111111111	36	1	0	38	0.921052631578947	0.0789473684210526	38	1	0	32	0.947368421052632	0.0526315789473684	38
chr10	17511259	17516863	5604	DEL_P0004_306				intergenic				0.0769203012356132	0.425625383022588	0.0738880073123844	0.0996977972809866	0.0865364426761794	0.0720293179869966	0.0996977972809866	0.0996977972809866	0.277936198428846		0.925	0.075	40	0.5	0.5	40	0.973684210526316	0.0263157894736842	38	1	0	40	0.9	0.1	40	0.95	0.05	40	1	0	40	1	0	40
chr10	17803678	17804394	716	DEL_P0004_335				intergenic		conserved	258	0.0100768959044057	0.0120478422045959	0.0120478422045959	0.0116774996645199	0.00839207374967225	0.0278451634278006	0.0126489686393973	0.0100768959044057	0.0195380664397726		1	0	32	1	0	38	1	0	38	0.966666666666667	0.0333333333333333	30	0.970588235294118	0.0294117647058824	34	0.944444444444444	0.0555555555555556	36	1	0	40	1	0	32
chr10	18653363	18656775	3412	DEL_P0004_408				intergenic				0.0912958419307845	0.0849288944917205	0.08104580027686	0.0652272207758743	0.0610779315432777	0.0849288944917205	0.0830286400846759	0.291254312158634	0.189447616150794		0.868421052631579	0.131578947368421	38	1	0	40	1	0	36	0.925	0.075	40	0.947368421052632	0.0526315789473684	38	1	0	40	1	0	38	0.631578947368421	0.368421052631579	38
chr10	19781629	19782367	738	DEL_P0004_514	CELSR1	ENSCAFG00000000767.4	ENSCAFT00000048271.1	intron	cadherin, EGF LAG seven-pass G-type receptor 1 [Source:HGNC Symbol;Acc:HGNC:1850]	conserved	15	0.194984698919	0.20060176231747	0.366452970845264	0.454422709070436	0.167541039992266	0.174408899118638	0.445453498989617	0.178970806064421	0.271572072964151	cell adhesion, signal transduction, homophilic cell adhesion via plasma membrane adhesion molecules, G-protein coupled receptor signaling pathway, cell surface receptor signaling pathway, anterior/posterior pattern specification, neuron migration, neural tube closure, wound healing, inner ear morphogenesis, hair follicle development, regulation of actin cytoskeleton organization, locomotory behav…	0.382352941176471	0.617647058823529	34	0.375	0.625	32	0.178571428571429	0.821428571428571	28	1	0	24	0.46875	0.53125	32	0.633333333333333	0.366666666666667	30	1	0	22	0.6	0.4	20
chr10	20269128	20269448	320	DEL_P0005_18				intergenic				0.0755927477057572	0.0886152933809986	0.0817334480410562	0.112499649042313	0.0755927477057572	0.189139321572715	0.0575122676976026	0.080329313936382	0.149345776437858		1	0	16	1	0	22	0.85	0.15	20	0.8125	0.1875	16	1	0	16	0.7	0.3	20	1	0	10	1	0	18
chr10	21383794	21384993	1199	DEL_P0005_121				intergenic				0.159797052428123	0.0228281503468747	0.0228281503468747	0.0228281503468747	0.0228281503468747	0.0228281503468747	0.0228281503468747	0.0228281503468747	0.140667181864726		0.84375	0.15625	32	1	0	40	1	0	40	1	0	40	1	0	40	1	0	40	1	0	40	1	0	40
chr10	21556040	21556682	642	DEL_P0005_135	SAMM50	ENSCAFG00000000887.4	ENSCAFT00000001374.3	intron	SAMM50 sorting and assembly machinery component [Source:HGNC Symbol;Acc:HGNC:24276]			0.0160257009044098	0.0168768785940609	0.0496594424956107	0.0334946473448084	0.0729742477237293	0.0270954020278164	0.222843007963886	0.0116096273753413	0.0513539335458739	cell adhesion, actin cytoskeleton reorganization, cell adhesion, actin cytoskeleton reorganization, cristae formation, protein import into mitochondrial outer membrane, mitochondrial respiratory chain complex assembly, cristae formation, protein import into mitochondrial outer membrane, mitochondrial respiratory chain complex assembly,	0.8125	0.1875	16	0.75	0.25	12	0.9	0.1	10	0.7	0.3	10	0.625	0.375	16	0.714285714285714	0.285714285714286	14	1	0	14	0.8	0.2	10
chr10	22426637	22427586	949	DEL_P0005_214				intergenic				0.160916990183971	0.373466530354507	0.239374441485319	0.175331741837084	0.258587018112051	0.166953507906094	0.312308125626604	0.33085328034715	0.270527933112164		0.607142857142857	0.392857142857143	28	0.222222222222222	0.777777777777778	36	0.375	0.625	32	0.5	0.5	34	0.909090909090909	0.0909090909090909	22	0.529411764705882	0.470588235294118	34	0.958333333333333	0.0416666666666667	24	0.964285714285714	0.0357142857142857	28
chr10	22577428	22577689	261	DEL_P0005_235	PACSIN2	ENSCAFG00000000936.3	ENSCAFT00000001447.3	intron	protein kinase C and casein kinase substrate in neurons 2 [Source:HGNC Symbol;Acc:HGNC:8571]			0.199784055531862	0.197827632056974	0.231418620866063	0.14080829374826	0.161127054703976	0.131599277117979	0.32398937176755	0.32398937176755	0.225317023877307	regulation of endocytosis, negative regulation of endocytosis, cell projection morphogenesis, caveola assembly, membrane tubulation, cytoskeleton organization, actin cytoskeleton organization, caveolin-mediated endocytosis, protein localization to endosome,	0.458333333333333	0.541666666666667	24	0.464285714285714	0.535714285714286	28	0.5	0.5	22	0.333333333333333	0.666666666666667	24	0.115384615384615	0.884615384615385	26	0.176470588235294	0.823529411764706	34	0	1	40	0	1	40
chr10	22601205	22601979	774	DEL_P0005_239	PACSIN2	ENSCAFG00000000936.3	ENSCAFT00000001447.3	intron	protein kinase C and casein kinase substrate in neurons 2 [Source:HGNC Symbol;Acc:HGNC:8571]			0.013920343340229	0.013844313991457	0.0775192735767476	0.013844313991457	0.0149576759506095	0.0149576759506095	0.0144126702939812	0.0144126702939812	0.048128891782525	regulation of endocytosis, negative regulation of endocytosis, cell projection morphogenesis, caveola assembly, membrane tubulation, cytoskeleton organization, actin cytoskeleton organization, caveolin-mediated endocytosis, protein localization to endosome,	0.973684210526316	0.0263157894736842	38	1	0	36	0.916666666666667	0.0833333333333333	24	1	0	36	1	0	40	1	0	40	1	0	38	1	0	38
chr10	22673417	22674051	634	DEL_P0005_244	ARFGAP3	ENSCAFG00000000943.4	ENSCAFT00000001462.3	intron	ADP-ribosylation factor GTPase activating protein 3 [Source:HGNC Symbol;Acc:HGNC:661]			0.0485538343659848	0.0534985709273295	0.0384861870823806	0.0270742069864945	0.0448111039370209	0.0861686344722546	0.0485538343659848	0.0502700007141432	0.0562666849759801	positive regulation of GTPase activity, positive regulation of GTPase activity, protein secretion,	1	0	34	1	0	40	0.923076923076923	0.0769230769230769	26	0.941176470588235	0.0588235294117647	34	0.90625	0.09375	32	0.857142857142857	0.142857142857143	28	1	0	34	1	0	36
chr10	22675874	22676287	413	DEL_P0005_245	ARFGAP3	ENSCAFG00000000943.4	ENSCAFT00000001462.3	intron	ADP-ribosylation factor GTPase activating protein 3 [Source:HGNC Symbol;Acc:HGNC:661]			0.087384304760263	0.133379415994091	0.164898786261317	0.088649482849108	0.0806096523098028	0.0919147487246682	0.0791724940134796	0.489503434876108	0.18564475028253	positive regulation of GTPase activity, positive regulation of GTPase activity, protein secretion,	0.25	0.75	40	0.075	0.925	40	0.05	0.95	40	0.25	0.75	32	0.222222222222222	0.777777777777778	36	0.131578947368421	0.868421052631579	38	0.184210526315789	0.815789473684211	38	0.730769230769231	0.269230769230769	26
chr10	23822512	23822956	444	DEL_P0005_362				intergenic		conserved	83	0.0784050038526221	0.0359582747624828	0.0629871534791464	0.0387626510087667	0.0244553012319566	0.165355794362204	0.16569884164044	0.0406038290422028	0.101877389708581		0.388888888888889	0.611111111111111	18	0.5	0.5	10	0.4	0.6	10	0.5	0.5	12	0.5625	0.4375	16	0.807692307692308	0.192307692307692	26	0.8125	0.1875	16	0.5	0.5	14
chr10	25181846	25182161	315	DEL_P0006_22				intergenic		conserved	140	0.162407646193581	0.183853324085674	0.04472819930283	0.055936886501287	0.202762239645756	0.055936886501287	0.0492621088953807	0.161761239725129	0.154935257691589		1	0	14	1	0	18	0.875	0.125	8	0.9	0.1	10	0.6	0.4	10	0.9	0.1	10	0.857142857142857	0.142857142857143	14	0.625	0.375	16
chr10	27781132	27786111	4979	DEL_P0006_263	CACNG2	ENSCAFG00000029809.1	ENSCAFT00000049065.1	intron	calcium channel, voltage-dependent, gamma subunit 2 [Source:HGNC Symbol;Acc:HGNC:1406]	conserved	258	0.0796599510150128	0.081374321880651	0.081374321880651	0.081374321880651	0.23904330342337	0.217293596736603	0.081374321880651	0.0721669176183936	0.212810225527376	calcium ion transmembrane transport, regulation of ion transmembrane transport, calcium ion transport, transmission of nerve impulse, regulation of membrane potential, neurological system process, neuromuscular junction development, membrane depolarization, membrane hyperpolarization, ion transport, transport,	1	0	38	1	0	40	1	0	40	1	0	40	0.7	0.3	40	0.725	0.275	40	1	0	40	0.975	0.025	40
chr10	27834647	27836649	2002	DEL_P0006_271	CACNG2	ENSCAFG00000029809.1	ENSCAFT00000049065.1	intron	calcium channel, voltage-dependent, gamma subunit 2 [Source:HGNC Symbol;Acc:HGNC:1406]			0.168222747216923	0.076094500313065	0.0381716627441216	0.0734570714098303	0.0444262432348312	0.076094500313065	0.143720809225278	0.103289437994491	0.107871324192051	calcium ion transmembrane transport, regulation of ion transmembrane transport, calcium ion transport, transmission of nerve impulse, regulation of membrane potential, neurological system process, neuromuscular junction development, membrane depolarization, membrane hyperpolarization, ion transport, transport,	0.131578947368421	0.868421052631579	38	0.230769230769231	0.769230769230769	26	0.35	0.65	20	0.5	0.5	12	0.3125	0.6875	32	0.230769230769231	0.769230769230769	26	0.590909090909091	0.409090909090909	22	0.535714285714286	0.464285714285714	28
chr10	27989071	27990089	1018	DEL_P0006_289				intergenic				0.125730632985031	0.13346271891893	0.503795632749861	0.127978982489798	0.130565836912595	0.289369281595056	0.157707544537781	0.168859361046168	0.342089605084227		0.90625	0.09375	32	0.96875	0.03125	32	0.352941176470588	0.647058823529412	34	0.944444444444444	0.0555555555555556	36	0.966666666666667	0.0333333333333333	30	0.588235294117647	0.411764705882353	34	1	0	26	1	0	32
chr10	28540069	28540620	551	DEL_P0006_351	APOL6	ENSCAFG00000001704.3	ENSCAFT00000044165.1	intron	apolipoprotein L, 6 [Source:HGNC Symbol;Acc:HGNC:14870]			0.334098254492031	0.129716764372726	0.0843518740271405	0.132035999769745	0.0769749744546395	0.0697358253757975	0.0704353956579682	0.086923160796177	0.223693106995356	lipoprotein metabolic process, lipid transport, lipoprotein metabolic process, lipid transport,	0.5	0.5	30	1	0	26	0.964285714285714	0.0357142857142857	28	0.735294117647059	0.264705882352941	34	0.958333333333333	0.0416666666666667	24	0.923076923076923	0.0769230769230769	26	0.888888888888889	0.111111111111111	18	1	0	12
chr10	28615165	28616258	1093	DEL_P0006_356				intergenic		conserved	16	0.0458137090810012	0.00654481558300018	0.00654481558300018	0.00654481558300018	0.00654481558300018	0.00654481558300018	0.00654481558300018	0.00654481558300018	0.0432491471819814		0.944444444444444	0.0555555555555556	36	1	0	40	1	0	40	1	0	40	1	0	40	1	0	40	1	0	40	1	0	40
chr10	28714206	28716436	2230	DEL_P0006_361				intergenic		conserved	52	0.00520550425493392	0.00520550425493392	0.0054249547920434	0.0054249547920434	0.0375357824700849	0.0054249547920434	0.0054249547920434	0.0054249547920434	0.0370530722899678		1	0	38	1	0	38	1	0	40	1	0	40	0.95	0.05	40	1	0	40	1	0	40	1	0	40
chr10	28766912	28768865	1953	DEL_P0006_370				intergenic				0.185235455921248	0.149782691389092	0.140634522706499	0.158419105466552	0.134237003400769	0.149782691389092	0.194210374002339	0.139553225573447	0.181602796704963		0.666666666666667	0.333333333333333	24	0.21875	0.78125	32	0.227272727272727	0.772727272727273	22	0.625	0.375	16	0.590909090909091	0.409090909090909	22	0.21875	0.78125	32	0.166666666666667	0.833333333333333	24	0.625	0.375	8
chr10	28943847	28944217	370	DEL_P0006_389				intergenic				0.150153378569314	0.125307955305826	0.119903426876318	0.132560292172233	0.136797539755118	0.119862652385604	0.145494126588191	0.827973844610936	0.578612830312704		1	0	28	0.933333333333333	0.0666666666666667	30	0.958333333333333	0.0416666666666667	24	0.916666666666667	0.0833333333333333	24	1	0	18	0.954545454545455	0.0454545454545455	22	1	0	24	0.111111111111111	0.888888888888889	36
chr10	29188608	29189043	435	DEL_P0006_415				intergenic				0.0462995606319546	0.0321598582466135	0.0724710945816172	0.0506480156856862	0.0630132884448996	0.06204807009314	0.127665488198608	0.0363306474283191	0.0584225805043305		0.666666666666667	0.333333333333333	24	0.833333333333333	0.166666666666667	18	0.625	0.375	16	0.875	0.125	16	0.888888888888889	0.111111111111111	18	0.636363636363636	0.363636363636364	22	1	0	6	0.7	0.3	10
chr10	29246038	29247643	1605	DEL_P0006_426				intergenic				0.0867680670666749	0.0897691504647816	0.149049405270582	0.106716275911093	0.282034243224102	0.112805107793267	0.205704374574841	0.316105383169475	0.194751086831578		0.633333333333333	0.366666666666667	30	0.590909090909091	0.409090909090909	22	0.428571428571429	0.571428571428571	14	0.722222222222222	0.277777777777778	18	0.9375	0.0625	16	0.5	0.5	18	0.875	0.125	16	0.233333333333333	0.766666666666667	30
chr10	29368671	29371017	2346	DEL_P0006_455				intergenic				0.0633058095335936	0.0633058095335936	0.0104543394339121	0.0430893604288385	0.059938453398336	0.328654984813102	0.0560635225310875	0.0282911518252113	0.331966875581909		1	0	16	1	0	16	1	0	2	0.944444444444444	0.0555555555555556	18	1	0	14	0.5625	0.4375	16	1	0	12	1	0	4
chr10	29382110	29382712	602	DEL_P0006_458				intergenic				0.234202564967263	0.0567979944208191	0.162993386692681	0.0557312126447765	0.147371845132901	0.0583244606085619	0.0847897768642206	0.0585696240397758	0.12922753798018		0.571428571428571	0.428571428571429	28	0.892857142857143	0.107142857142857	28	1	0	30	0.863636363636364	0.136363636363636	22	1	0	24	0.823529411764706	0.176470588235294	34	0.772727272727273	0.227272727272727	22	0.9	0.1	30
chr10	29704325	29706362	2037	DEL_P0006_507				intergenic				0.138731164762307	0.0198915009041591	0.0198915009041591	0.0193821593373523	0.0198915009041591	0.0198915009041591	0.0198915009041591	0.0198915009041591	0.13169918681597		0.85	0.15	40	1	0	40	1	0	40	1	0	38	1	0	40	1	0	40	1	0	40	1	0	40
chr10	29787533	29788612	1079	DEL_P0006_517				intergenic		conserved	30	0.0107519717500479	0.0714389166608598	0.0107519717500479	0.00969352446861099	0.0100603621730383	0.0100603621730383	0.0100603621730383	0.0100603621730383	0.068875015389051		1	0	40	0.916666666666667	0.0833333333333333	36	1	0	40	1	0	34	1	0	36	1	0	36	1	0	36	1	0	36
chr10	29954040	29954406	366	DEL_P0006_541	LARGE	ENSCAFG00000001740.3	ENSCAFT00000002732.3	intron	like-glycosyltransferase [Source:HGNC Symbol;Acc:HGNC:6511]			0.0456593350062415	0.229249265135299	0.0945352489217585	0.0456620492223837	0.0899005007808248	0.0829403094688579	0.0899005007808248	0.130105868666937	0.140264654579658	muscle cell cellular homeostasis, skeletal muscle tissue regeneration, skeletal muscle organ development, protein O-linked mannosylation,	0.714285714285714	0.285714285714286	14	0.321428571428571	0.678571428571429	28	0.5	0.5	20	0.666666666666667	0.333333333333333	24	0.791666666666667	0.208333333333333	24	0.5	0.5	8	0.791666666666667	0.208333333333333	24	0.857142857142857	0.142857142857143	14
chr10	30028346	30029075	729	DEL_P0007_3	LARGE	ENSCAFG00000001740.3	ENSCAFT00000002732.3	intron	like-glycosyltransferase [Source:HGNC Symbol;Acc:HGNC:6511]	conserved	14	0.150051788354398	0.301631622412817	0.163521556839936	0.327838599325	0.201678898999618	0.215481616313654	0.378068136688606	0.144728560008927	0.282164913616376	muscle cell cellular homeostasis, skeletal muscle tissue regeneration, skeletal muscle organ development, protein O-linked mannosylation,	0.714285714285714	0.285714285714286	14	0.9	0.1	30	0.71875	0.28125	32	0.210526315789474	0.789473684210526	38	0.368421052631579	0.631578947368421	38	0.8125	0.1875	32	0.166666666666667	0.833333333333333	36	0.647058823529412	0.352941176470588	34
chr10	31156389	31156991	602	DEL_P0007_157				intergenic				0.0518695214655496	0.0518695214655496	0.360392681433821	0.0509715318572074	0.0518695214655496	0.0518695214655496	0.0509715318572074	0.0509715318572074	0.30763192086655		1	0	40	1	0	40	0.647058823529412	0.352941176470588	34	1	0	38	1	0	40	1	0	40	1	0	38	1	0	38
chr10	31625907	31626726	819	DEL_P0007_205				intergenic				0.0467243589928354	0.0379019529668542	0.042667016095414	0.0257578718609063	0.0357743253864086	0.165972772397832	0.0334778122905317	0.0417464848152432	0.116213415947305		1	0	34	1	0	24	0.9375	0.0625	16	0.961538461538462	0.0384615384615385	26	1	0	22	0.8	0.2	20	1	0	20	1	0	28
chr10	32148133	32149346	1213	DEL_P0007_305				intergenic		conserved	12	0.19016592621284	0.242944898226876	0.70448101715921	0.204551579308188	0.337438659613552	0.24607988814569	0.242944898226876	0.216141312573738	0.428140872094459		0.868421052631579	0.131578947368421	38	1	0	34	0.131578947368421	0.868421052631579	38	0.947368421052632	0.0526315789473684	38	0.527777777777778	0.472222222222222	36	1	0	36	1	0	34	0.75	0.25	36
chr10	32208340	32208622	282	DEL_P0007_313	POLR3B	ENSCAFG00000001851.3	ENSCAFT00000002941.3	intron	polymerase (RNA) III (DNA directed) polypeptide B [Source:HGNC Symbol;Acc:HGNC:30348]			0.0951333731973421	0.0326335006846189	0.0161490683229814	0.0161490683229814	0.00340136054421769	0.00340136054421769	0	0.0233990147783251	0	transcription, DNA-templated, transcription from RNA polymerase III promoter, positive regulation of innate immune response, positive regulation of interferon-beta production,	0.75	0.25	8	1	0	10	1	0	4	1	0	4	1	0	2	1	0	2	0	0	0	1	0	6
chr10	33154627	33156930	2303	DEL_P0007_432				intergenic		conserved	19	0.170471358741598	0.539507033513774	0.309891404138994	0.328856656410628	0.169025376244769	0.275079900284005	0.227973580449902	0.213258072710616	0.304848922269498		0.625	0.375	40	0.05	0.95	40	0.25	0.75	40	0.9	0.1	40	0.575	0.425	40	0.85	0.15	40	0.789473684210526	0.210526315789474	38	0.4	0.6	40
chr10	33393437	33395115	1678	DEL_P0007_465				intergenic		conserved	25	0.100921938234467	0.100921938234467	0.100921938234467	0.100921938234467	0.100921938234467	0.100921938234467	0.707230290811782	0.101698661404982	0.5440377522627		1	0	38	1	0	38	1	0	38	1	0	38	1	0	38	1	0	38	0.321428571428571	0.678571428571429	28	1	0	40
chr10	33508639	33508853	214	DEL_P0007_488	SLC41A2	ENSCAFG00000001929.3	ENSCAFT00000003053.3	intron	solute carrier family 41 (magnesium transporter), member 2 [Source:HGNC Symbol;Acc:HGNC:31045]			0.0624783460737425	0.199655761894803	0.0423559192967334	0.0453429939009579	0.0529832360420738	0	0.156707885095481	0.171417141326416	0.123159080159099	cation transmembrane transport, cation transport,	0.625	0.375	16	1	0	8	0.75	0.25	4	0.833333333333333	0.166666666666667	6	0.666666666666667	0.333333333333333	12	0	0	0	0.5	0.5	6	1	0	6
chr10	33964462	33964918	456	DEL_P0007_548	TXNRD1	ENSCAFG00000001944.3	ENSCAFT00000003079.3	intron	thioredoxin reductase 1, cytoplasmic [Source:RefSeq peptide;Acc:NP_001116145]	conserved	13	0.0744556558682953	0.0744556558682953	0.0735026707580407	0.0744556558682953	0.0744556558682953	0.0744556558682953	0.520236605967812	0.0744556558682953	0.42087592858591	cell redox homeostasis, cell proliferation, mesoderm formation, gastrulation, oxidation-reduction process,	1	0	40	1	0	40	1	0	38	1	0	40	1	0	40	1	0	40	0.5	0.5	32	1	0	40
chr10	34378102	34379487	1385	DEL_P0007_618	SH3RF3	ENSCAFG00000001966.3	ENSCAFT00000003111.3	intron	SH3 domain containing ring finger 3 [Source:HGNC Symbol;Acc:HGNC:24699]	conserved	13	0.101344616690869	0.198817760781476	0.190743520509476	0.105081893427668	0.192658996918135	0.168141405668837	0.210583327755021	0.18510929792901	0.17808938335616	NO GO-ANNOTATION	0.777777777777778	0.222222222222222	36	0.944444444444444	0.0555555555555556	36	0.5	0.5	36	0.6875	0.3125	32	0.5	0.5	34	0.525	0.475	40	0.964285714285714	0.0357142857142857	28	0.9375	0.0625	32
chr10	34793431	34793830	399	DEL_P0007_671				intergenic				0.0605744236969202	0.032944588579755	0.0410135304183677	0.0461914203168001	0.00457164197751023	0.0117501407540951	0.00041565132785023	0.00825383054354946	0.0312043982699022		0.5	0.5	24	0.769230769230769	0.230769230769231	26	0.533333333333333	0.466666666666667	30	0.791666666666667	0.208333333333333	24	0.7	0.3	20	0.607142857142857	0.392857142857143	28	0.666666666666667	0.333333333333333	18	0.708333333333333	0.291666666666667	24
chr10	35020754	35020991	237	DEL_P0008_3	CCDC138	ENSCAFG00000001978.4	ENSCAFT00000003135.3	intron	coiled-coil domain containing 138 [Source:HGNC Symbol;Acc:HGNC:26531]			0.113044318508664	0.321172884552673	0.123669097873327	0.233683058092443	0.187001095660823	0.0978891842730782	0.0960428298500244	0.169541118987466	0.189446375950876	NO GO-ANNOTATION	0.333333333333333	0.666666666666667	36	0.617647058823529	0.382352941176471	34	0.117647058823529	0.882352941176471	34	0.025	0.975	40	0.0526315789473684	0.947368421052632	38	0.184210526315789	0.815789473684211	38	0.264705882352941	0.735294117647059	34	0.4375	0.5625	32
chr10	35184950	35186831	1881	DEL_P0008_30				intergenic				0.229841815638709	0.219674148927295	0.293036171535489	0.242748969315282	0.145491382671259	0.143330361782353	0.145938376206853	0.495127511940863	0.288216854360412		0.95	0.05	40	0.944444444444444	0.0555555555555556	36	1	0	32	0.5	0.5	34	0.735294117647059	0.264705882352941	34	0.725	0.275	40	0.722222222222222	0.277777777777778	36	0.225	0.775	40
chr10	35272880	35273387	507	DEL_P0008_46				intergenic				0.0137302114607426	0.0137302114607426	0.0137302114607426	0.0137302114607426	0.0137302114607426	0.0961114802251983	0.0137302114607426	0.0137302114607426	0.090884261056497		1	0	40	1	0	40	1	0	40	1	0	40	1	0	40	0.894736842105263	0.105263157894737	38	1	0	40	1	0	40
chr10	35911763	35912304	541	DEL_P0008_129				intergenic				0.0952617949676208	0.108843427834791	0.235089134227367	0.206854182863017	0.110019443551591	0.229331198216968	0.0927896077363245	0.150833934236051	0.154463746497215		0.8	0.2	30	0.833333333333333	0.166666666666667	36	1	0	16	0.958333333333333	0.0416666666666667	24	0.625	0.375	24	0.433333333333333	0.566666666666667	30	0.666666666666667	0.333333333333333	30	0.529411764705882	0.470588235294118	34
chr10	36051113	36051332	219	DEL_P0008_164				intergenic				0.0247373740156102	0.0238000668781689	0.00849959214968697	0.0556206882605849	0.0247373740156102	0.00384462819694547	0.227868755128832	0.00151527332149116	0.041601676508367		0.7	0.3	10	0.833333333333333	0.166666666666667	18	0.833333333333333	0.166666666666667	6	0.625	0.375	16	0.7	0.3	10	0.785714285714286	0.214285714285714	14	1	0	12	0.75	0.25	8
chr10	36255143	36256959	1816	DEL_P0008_189				intergenic				0.0824098257573857	0.0719749262473092	0.0748494759587941	0.0554859146347293	0.0846417409403224	0.0546507453181737	0.316487557544245	0.107451627160855	0.206871170986883		1	0	32	1	0	24	1	0	26	0.96875	0.03125	32	1	0	34	0.966666666666667	0.0333333333333333	30	0.65	0.35	20	0.875	0.125	16
chr10	37017351	37017652	301	DEL_P0008_313				intergenic				0.0845526737662037	0.224785343119449	0.190634343459267	0.0717260025124412	0.103643404722756	0.0872406097773957	0.181539845526184	0.0990833191408699	0.125605598664092		0.666666666666667	0.333333333333333	24	1	0	16	0.5	0.5	20	0.791666666666667	0.208333333333333	24	0.615384615384615	0.384615384615385	26	0.6875	0.3125	16	1	0	10	0.9	0.1	10
chr10	37642108	37643274	1166	DEL_P0008_418				intergenic				0.0532247634483634	0.106228025793234	0.118612969084959	0.0492051967189955	0.0609954126382701	0.050623152228835	0.216524905923176	0.145704999209199	0.0962851516669314		0.710526315789474	0.289473684210526	38	0.823529411764706	0.176470588235294	34	0.472222222222222	0.527777777777778	36	0.65625	0.34375	32	0.588235294117647	0.411764705882353	34	0.694444444444444	0.305555555555556	36	0.928571428571429	0.0714285714285714	28	0.4375	0.5625	32
chr10	39249715	39250939	1224	DEL_P0008_666				intergenic		conserved	783	0.0569099368265896	0.0278852708286895	0.0211656027081367	0.0428063173230571	0.0944874498261258	0.0235854546381869	0.0529727162039803	0.0200366694405992	0.0552695589532194		1	0	38	0.916666666666667	0.0833333333333333	36	0.970588235294118	0.0294117647058824	34	0.888888888888889	0.111111111111111	36	0.823529411764706	0.176470588235294	34	0.973684210526316	0.0263157894736842	38	1	0	34	0.96875	0.03125	32
chr10	39910948	39911152	204	DEL_P0008_761				intergenic				0.160842807340763	0.141242175247262	0.245239377476316	0.233713450476434	0.371964825654777	0.245239377476316	0.153417456612685	0.399254640373225	0.287558379837159		0.307692307692308	0.692307692307692	26	0.5	0.5	10	0.75	0.25	12	0.2	0.8	30	0.1	0.9	20	0.75	0.25	12	0.375	0.625	8	1	0	4
chr10	40113389	40114274	885	DEL_P0009_15				intergenic				0.206715785612173	0.3995655316243	0.458876617016482	0.290987085199573	0.244434118904791	0.218023667382407	0.269580341008037	0.531116951148691	0.379424050617976		0.694444444444444	0.305555555555556	36	1	0	30	0.192307692307692	0.807692307692308	26	0.923076923076923	0.0769230769230769	26	0.5	0.5	36	0.766666666666667	0.233333333333333	30	0.892857142857143	0.107142857142857	28	0.125	0.875	40
chr10	40292422	40292742	320	DEL_P0009_39				intergenic		conserved	13	0.0454761637026427	0.0771881920315315	0.0454761637026427	0.0308014011093581	0.179646790932424	0.0469545171045144	0.0527183448274972	0.0578029048105123	0.11127071018419		0.9	0.1	20	1	0	26	0.9	0.1	20	0.9375	0.0625	16	0.722222222222222	0.277777777777778	18	1	0	12	1	0	14	1	0	16
chr10	40747732	40748474	742	DEL_P0009_96				intergenic				0.0163349199480744	0.0163349199480744	0.0163349199480744	0.0163349199480744	0.0163349199480744	0.0163349199480744	0.0163349199480744	0.114344439636521	0.10378076141828		1	0	40	1	0	40	1	0	40	1	0	40	1	0	40	1	0	40	1	0	40	0.882352941176471	0.117647058823529	34
chr10	41251997	41253191	1194	DEL_P0009_171				intergenic		conserved	34	0.0176134647593421	0.0171428571428571	0.0166540912139504	0.0176134647593421	0.120434290991641	0.0171428571428571	0.0176134647593421	0.0166540912139504	0.114642837836258		1	0	40	1	0	38	1	0	36	1	0	40	0.868421052631579	0.131578947368421	38	1	0	38	1	0	40	1	0	36
chr10	41801262	41801818	556	DEL_P0009_253	TBC1D8	ENSCAFG00000002206.4	ENSCAFT00000046649.1	intron	TBC1 domain family, member 8 (with GRAM domain) [Source:HGNC Symbol;Acc:HGNC:17791]			0.16200090135761	0.15944411004183	0.15944411004183	0.395014945309274	0.166619425722076	0.147408770827198	0.529670888759091	0.156693005145141	0.391302200664056	NO GO-ANNOTATION	1	0	32	1	0	30	1	0	30	0.538461538461538	0.461538461538462	26	1	0	36	0.966666666666667	0.0333333333333333	30	0.4375	0.5625	16	1	0	28
chr10	41821575	41821786	211	DEL_P0009_257	TBC1D8	ENSCAFG00000002206.4	ENSCAFT00000046649.1	intron	TBC1 domain family, member 8 (with GRAM domain) [Source:HGNC Symbol;Acc:HGNC:17791]			0.160489945018154	0.26787281604428	0.162428622335692	0.436041951551069	0.160061382041413	0.190702484854909	0.477107251431639	0.26787281604428	0.29875128051489	NO GO-ANNOTATION	0.294117647058824	0.705882352941177	34	0.0526315789473684	0.947368421052632	38	0.2	0.8	40	0.75	0.25	24	0.28125	0.71875	32	0.131578947368421	0.868421052631579	38	0.791666666666667	0.208333333333333	24	0.0526315789473684	0.947368421052632	38
chr10	42753689	42756332	2643	DEL_P0009_394	AFF3	ENSCAFG00000023079.3	ENSCAFT00000003521.3	intron	AF4/FMR2 family, member 3 [Source:HGNC Symbol;Acc:HGNC:6473]			0.11484683480015	0.156128629475487	0.0923664891411549	0.52774697131082	0.0981098456718725	0.100737618020264	0.109448084954749	0.128437864080855	0.317238794934433	response to tumor necrosis factor, embryonic hindlimb morphogenesis,	0.975	0.025	40	1	0	40	0.925	0.075	40	0.35	0.65	40	0.95	0.05	40	0.868421052631579	0.131578947368421	38	0.972222222222222	0.0277777777777778	36	0.8125	0.1875	32
chr10	43564112	43565511	1399	DEL_P0009_525	TSGA10	ENSCAFG00000002310.4	ENSCAFT00000003632.3	intron	testis specific, 10 [Source:HGNC Symbol;Acc:HGNC:14927]			0.0518527397540647	0.0685896881650845	0.0685896881650845	0.275035821752521	0.0823790002973693	0.0534804158023731	0.0650697585703304	0.0668697241643837	0.185066814572291	cell projection assembly,	0.975	0.025	40	1	0	38	1	0	38	0.666666666666667	0.333333333333333	36	0.888888888888889	0.111111111111111	36	0.95	0.05	40	1	0	34	1	0	36
chr10	43666886	43668132	1246	DEL_P0009_540	TSGA10	ENSCAFG00000002310.4	ENSCAFT00000036459.2	intron	testis specific, 10 [Source:HGNC Symbol;Acc:HGNC:14927]			0.0490405117270789	0.0509715318572074	0.0457281329333025	0.34555111188708	0.0509715318572074	0.0509715318572074	0.0468963397978694	0.0509715318572074	0.305584330335073	cell projection assembly,	1	0	34	1	0	38	1	0	28	0.647058823529412	0.352941176470588	34	1	0	38	1	0	38	1	0	30	1	0	38
chr10	45280291	45280510	219	DEL_P0010_30	FER1L5	ENSCAFG00000002411.4	ENSCAFT00000048203.1	intron	fer-1-like family member 5 [Source:HGNC Symbol;Acc:HGNC:19044]			0.230605941673206	0.351035312708816	0.323403373866877	0.179099853918251	0.201377731447437	0.256784904297591	0.382474100668791	0.1469985721264	0.279654668786517	myoblast fusion, myoblast fusion, myoblast fusion,	0.3	0.7	10	0.916666666666667	0.0833333333333333	12	0.9	0.1	10	0.4	0.6	10	0.333333333333333	0.666666666666667	18	0.833333333333333	0.166666666666667	18	0	1	2	0.583333333333333	0.416666666666667	12
chr10	45406303	45406518	215	DEL_P0010_48				intergenic				0.228191147320928	0.571859439542449	0.275685202117511	0.426540047700776	0.219881836458567	0.183906833615538	0.263627927176075	0.171408766443245	0.312236632309725		0.5	0.5	20	0.909090909090909	0.0909090909090909	22	0.0833333333333333	0.916666666666667	24	0	1	38	0.5	0.5	26	0.444444444444444	0.555555555555556	36	0.105263157894737	0.894736842105263	38	0.3125	0.6875	32
chr10	46428492	46431079	2587	DEL_P0010_188	LRPPRC	ENSCAFG00000002527.4	ENSCAFT00000003988.3	intron	leucine-rich pentatricopeptide repeat containing [Source:HGNC Symbol;Acc:HGNC:15714]	conserved	13	0.553554510694878	0.168637698509609	0.264344388577485	0.319346533692557	0.181223488754025	0.160986604061008	0.16246000327931	0.343560275998569	0.311420598116873	regulation of mitochondrial translation, negative regulation of mitochondrial RNA catabolic process,	0.1	0.9	40	0.6	0.4	40	0.911764705882353	0.0882352941176471	34	0.95	0.05	40	0.789473684210526	0.210526315789474	38	0.684210526315789	0.315789473684211	38	0.710526315789474	0.289473684210526	38	0.289473684210526	0.710526315789474	38
chr10	46553981	46554401	420	DEL_P0010_197				intergenic				0.0574016469342949	0.06209738441268	0.06209738441268	0.101787408804437	0.101787408804437	0.397039139315785	0.06209738441268	0.0614841472005739	0.229081169381912		0.0555555555555556	0.944444444444444	36	0.05	0.95	40	0.05	0.95	40	0	1	40	0	1	40	0.470588235294118	0.529411764705882	34	0.05	0.95	40	0.0789473684210526	0.921052631578947	38
chr10	47868077	47871003	2926	DEL_P0010_383	SRBD1	ENSCAFG00000002554.4	ENSCAFT00000004029.3	intron	S1 RNA binding domain 1 [Source:HGNC Symbol;Acc:HGNC:25521]	conserved	22	0.383885618748601	0.205690456401788	0.39007520824272	0.149146289028386	0.223925404381661	0.132139390822569	0.165861700144949	0.177990584085742	0.242268453794629	nucleobase-containing compound metabolic process, nucleobase-containing compound metabolic process,	0.875	0.125	40	0.25	0.75	40	0.075	0.925	40	0.578947368421053	0.421052631578947	38	0.225	0.775	40	0.475	0.525	40	0.625	0.375	40	0.65	0.35	40
chr10	47926763	47927246	483	DEL_P0010_396	SRBD1	ENSCAFG00000002554.4	ENSCAFT00000004029.3	intron	S1 RNA binding domain 1 [Source:HGNC Symbol;Acc:HGNC:25521]			0.0506921165549605	0.0266216682172999	0.0233323376039329	0.0752562766019188	0.0426719158572288	0.0164521581189948	0.0306259317323202	0.0506921165549605	0.0645536387491931	nucleobase-containing compound metabolic process, nucleobase-containing compound metabolic process,	1	0	18	0.9	0.1	20	1	0	8	0.8	0.2	30	0.863636363636364	0.136363636363636	22	0.9375	0.0625	16	1	0	10	1	0	18
chr10	49481554	49481929	375	DEL_P0010_603				intergenic				0.111392601313878	0.139740795191298	0.100963966030736	0.253856067347467	0.0698155885865396	0.0614649673969454	0.100963966030736	0.0883519357547449	0.196827013982732		1	0	12	0.714285714285714	0.285714285714286	14	1	0	10	0.555555555555556	0.444444444444444	18	0.857142857142857	0.142857142857143	14	0.9	0.1	10	1	0	10	1	0	8
chr10	49509367	49510830	1463	DEL_P0010_612				intergenic				0.0129958627403261	0.0129958627403261	0.0129958627403261	0.0129958627403261	0.0129958627403261	0.0129958627403261	0.0129958627403261	0.0909710391822829	0.0814757684472177		1	0	40	1	0	40	1	0	40	1	0	40	1	0	40	1	0	40	1	0	40	0.90625	0.09375	32
chr10	49524156	49526053	1897	DEL_P0010_613	MSH2	ENSCAFG00000002659.3	ENSCAFT00000004191.3	intron	mutS homolog 2 [Source:HGNC Symbol;Acc:HGNC:7325]			0.184934527384892	0.331797285721556	0.388406748169519	0.272649013214718	0.2443998177172	0.208871297318763	0.623750598463944	0.18589516263743	0.330625056321376	negative regulation of reciprocal meiotic recombination, response to UV-B, meiotic gene conversion, isotype switching, intrinsic apoptotic signaling pathway in response to DNA damage by p53 class mediator, response to X-ray, maintenance of DNA repeat elements, meiotic mismatch repair, somatic hypermutation of immunoglobulin genes, intra-S DNA damage checkpoint, postreplication repair, reciprocal …	0.611111111111111	0.388888888888889	36	0.916666666666667	0.0833333333333333	36	0.966666666666667	0.0333333333333333	30	0.352941176470588	0.647058823529412	34	0.394736842105263	0.605263157894737	38	0.75	0.25	40	0.025	0.975	40	0.657894736842105	0.342105263157895	38
chr10	49908172	49908419	247	DEL_P0010_665	FBXO11	ENSCAFG00000002669.3	ENSCAFT00000004211.3	intron	F-box protein 11 [Source:HGNC Symbol;Acc:HGNC:13590]			0.196148184152819	0.106236496511377	0.274622583088574	0.230656722849419	0.170255288325238	0.0982131608077047	0.113723820731016	0.123009835743873	0.178093804016422	protein ubiquitination, sensory perception of sound, peptidyl-arginine N-methylation, cellular protein modification process,	0.8125	0.1875	16	0.4375	0.5625	32	0.208333333333333	0.791666666666667	24	0.25	0.75	28	0.769230769230769	0.230769230769231	26	0.466666666666667	0.533333333333333	30	0.6875	0.3125	16	0.7	0.3	20
chr10	49966570	49967379	809	DEL_P0010_674				intergenic		conserved	14	0.0295082398340645	0.037227942171222	0.0422208402839617	0.037227942171222	0.179082215270891	0.037227942171222	0.037227942171222	0.037227942171222	0.132711996012565		0.0263157894736842	0.973684210526316	38	0	1	40	0.0526315789473684	0.947368421052632	38	0	1	40	0.210526315789474	0.789473684210526	38	0	1	40	0	1	40	0	1	40
chr10	50519842	50523162	3320	DEL_P0011_95		ENSCAFG00000002692.4	ENSCAFT00000004251.4	intron	Uncharacterized protein [Source:UniProtKB/TrEMBL;Acc:E2R3X3]			0.155455092672424	0.183979320679997	0.155455092672424	0.250332742024976	0.149409202976601	0.619795602296161	0.155455092672424	0.333035635510339	0.301411961108565	intracellular protein transport, endocytosis, vesicle-mediated transport, intracellular protein transport, endocytosis, vesicle-mediated transport, intracellular protein transport, transcription initiation from RNA polymerase II promoter, endocytosis, vesicle-mediated transport, intracellular protein transport, transcription initiation from RNA polymerase II promoter, endocytosis, vesicle-mediate…	0.75	0.25	40	0.825	0.175	40	0.75	0.25	40	0.9	0.1	40	0.631578947368421	0.368421052631579	38	0.05	0.95	40	0.75	0.25	40	0.3	0.7	40
chr10	51038031	51038263	232	DEL_P0011_168				intergenic				0.030760636512195	0.0319568409969895	0.158158667488304	0.0206210855831225	0.0306165602855392	0.0206210855831225	0.0895876393675792	0.0281508755959876	0.0253229771487814		0.625	0.375	8	0.833333333333333	0.166666666666667	6	1	0	4	0.75	0.25	16	0.625	0.375	16	0.75	0.25	16	0.5	0.5	10	0.625	0.375	24
chr10	51170375	51170590	215	DEL_P0011_194				intergenic				0.296635681161546	0.33794497815824	0.510786123077208	0.457338229169402	0.308993948198325	0.502781398534307	0.650388908256171	0.479846030135393	0.501240524356506		0.5	0.5	22	0.428571428571429	0.571428571428571	14	0.0909090909090909	0.909090909090909	22	1	0	10	0.45	0.55	20	1	0	20	0	1	26	1	0	14
chr10	51351066	51351283	217	DEL_P0011_229				intergenic				0.0857031259861211	0.07209138380389	0.0584833384847247	0.0584833384847247	0.0134173963753006	0.0544057825413896	0.0191298183713023	0.00891991006586985	0.0694222849890831		0.785714285714286	0.214285714285714	14	1	0	16	1	0	12	1	0	12	0.916666666666667	0.0833333333333333	12	0.833333333333333	0.166666666666667	12	0.9	0.1	10	1	0	4
chr10	51992658	51993088	430	DEL_P0011_339				intergenic		conserved	36	0.00594779546386803	0.00594779546386803	0.00594779546386803	0.0416345682470762	0.00594779546386803	0.00594779546386803	0.00594779546386803	0.00594779546386803	0.0400974505172517		1	0	40	1	0	40	1	0	40	0.947368421052632	0.0526315789473684	38	1	0	40	1	0	40	1	0	40	1	0	40
chr10	52596404	52596812	408	DEL_P0011_462		ENSCAFG00000002716.3	ENSCAFT00000004303.3	intron	Uncharacterized protein [Source:UniProtKB/TrEMBL;Acc:F1PJQ2]	conserved	14	0.313769182865056	0.278930670407289	0.220199793809663	0.19152111510175	0.15364501159365	0.20780605951088	0.211967874551609	0.371387030793834	0.281502769011093	NO GO-ANNOTATION	0.736842105263158	0.263157894736842	38	0.1	0.9	40	0.157894736842105	0.842105263157895	38	0.2	0.8	40	0.428571428571429	0.571428571428571	28	0.175	0.825	40	0.59375	0.40625	32	0.794117647058823	0.205882352941176	34
chr10	53006836	53007155	319	DEL_P0011_525				intergenic				0.072839674686289	0.127196527442585	0.229280626921537	0.165945109875461	0.110734241908604	0.0718958790885545	0.0437190637373171	0.110959576618308	0.147386310385207		0.75	0.25	12	1	0	6	0.5	0.5	10	1	0	10	0.9375	0.0625	16	0.692307692307692	0.307692307692308	26	1	0	2	0.642857142857143	0.357142857142857	14
chr10	53277902	53278351	449	DEL_P0011_588				intergenic				0.132530805705261	0.0799865615229707	0.0799865615229707	0.138605677942468	0.331794216585231	0.0782691229318451	0.28343808141696	0.077251311968776	0.147840706179474		0.59375	0.40625	32	0.40625	0.59375	32	0.40625	0.59375	32	0.236842105263158	0.763157894736842	38	0.075	0.925	40	0.447368421052632	0.552631578947368	38	0.772727272727273	0.227272727272727	22	0.411764705882353	0.588235294117647	34
chr10	53334925	53337308	2383	DEL_P0011_602				intergenic				0.114785203498499	0.127308688662573	0.1436503315657	0.20681191920106	0.268742216986231	0.086963520799443	0.239977028712775	0.102645933475907	0.167344633743681		0.5	0.5	30	0.225	0.775	40	0.558823529411765	0.441176470588235	34	0.131578947368421	0.868421052631579	38	0.0833333333333333	0.916666666666667	36	0.357142857142857	0.642857142857143	28	0.681818181818182	0.318181818181818	22	0.46875	0.53125	32
chr10	53870805	53871064	259	DEL_P0011_703				intergenic				0.139116546883537	0.282272732802881	0.0793650793650794	0.160526315789474	0.39997594997595	0.15162037037037	0.15162037037037	0	0.434943513298382		1	0	6	0.5	0.5	10	1	0	2	1	0	10	0.5	0.5	2	1	0	8	1	0	8	0	0	0
chr10	54172718	54174380	1662	DEL_P0011_759		ENSCAFG00000029777.1	ENSCAFT00000004306.2	coding	Uncharacterized protein [Source:UniProtKB/TrEMBL;Acc:J9P2Y8]	conserved	3351	0.0177192040945838	0.0328463361402922	0.0177192040945838	0.0225198678896815	0.207340457555936	0.0570490511073643	0.0138545993591938	0.0307850784593905	0.049036549545358	G-protein coupled receptor signaling pathway, small GTPase mediated signal transduction, intracellular protein transport,	0.625	0.375	16	0.55	0.45	20	0.625	0.375	16	0.583333333333333	0.416666666666667	24	0.909090909090909	0.0909090909090909	22	0.5	0.5	18	0.65	0.35	20	0.727272727272727	0.272727272727273	22
chr10	54422844	54424073	1229	DEL_P0011_812				intergenic				0.119210368153279	0.11456363013723	0.0614834284504823	0.0614834284504823	0.0682314437118738	0.0614834284504823	0.0614834284504823	0.0614834284504823	0.101195210016729		0.846153846153846	0.153846153846154	26	0.833333333333333	0.166666666666667	36	1	0	40	1	0	40	0.894736842105263	0.105263157894737	38	1	0	40	1	0	40	1	0	40
chr10	54467520	54468434	914	DEL_P0011_822				intergenic				0.00969352446861099	0.0104127257850236	0.00969352446861099	0.0104127257850236	0.0107519717500479	0.0707183588989664	0.0100603621730383	0.00969352446861099	0.0685932569416688		1	0	34	1	0	38	1	0	34	1	0	38	1	0	40	0.916666666666667	0.0833333333333333	36	1	0	36	1	0	34
chr10	54637087	54638023	936	DEL_P0011_844				intergenic		conserved	47	0.0542146246501068	0.0265187890375435	0.0605068939394194	0.0255654990570169	0.024571634831023	0.0163083191333692	0.0235326354182471	0.024571634831023	0.050887061662551		0.911764705882353	0.0882352941176471	34	1	0	38	0.90625	0.09375	32	1	0	36	1	0	34	0.970588235294118	0.0294117647058824	34	1	0	32	1	0	34
chr10	54889610	54889856	246	DEL_P0011_887	PSME4	ENSCAFG00000002729.3	ENSCAFT00000004337.3	intron	proteasome (prosome, macropain) activator subunit 4 [Source:HGNC Symbol;Acc:HGNC:20635]			0.101388920191836	0.0918791540924109	0.0970374424827379	0.109103293956443	0.0948007620972414	0.0918791540924109	0.118684472162984	0.621949150434315	0.336341351802065	proteasomal ubiquitin-independent protein catabolic process, spermatogenesis, exchange of chromosomal proteins, positive regulation of peptidase activity, DNA repair, cellular response to DNA damage stimulus,	0.147058823529412	0.852941176470588	34	0.105263157894737	0.894736842105263	38	0.0526315789473684	0.947368421052632	38	0.03125	0.96875	32	0.0555555555555556	0.944444444444444	36	0.105263157894737	0.894736842105263	38	0.0263157894736842	0.973684210526316	38	0.735294117647059	0.264705882352941	34
chr10	55605803	55607130	1327	DEL_P0012_101		ENSCAFG00000026185.1	ENSCAFT00000040468.1	noncoding transcript				0.369901474881519	0.0912384330167439	0.0926922998870429	0.0615205624491911	0.0649546339814295	0.0650000424075764	0.0850645563201921	0.0892751481942731	0.260381708259215	NO GO-ANNOTATION	0.55	0.45	40	1	0	40	0.882352941176471	0.117647058823529	34	0.96875	0.03125	32	0.944444444444444	0.0555555555555556	36	0.973684210526316	0.0263157894736842	38	1	0	34	1	0	38
chr10	55713957	55720250	6293	DEL_P0012_122	EML6	ENSCAFG00000002762.4	ENSCAFT00000045075.1	intron	echinoderm microtubule associated protein like 6 [Source:HGNC Symbol;Acc:HGNC:35412]			0.00408163265306123	-0.0022353180247917	0.0134672711129365	0.000711617149973322	-0.000566037735849049	0.00408163265306123	-0.000566037735849049	0.00795978215333053	0.0259036802363874	NO GO-ANNOTATION	0	1	18	0	1	6	0.0555555555555556	0.944444444444444	18	0	1	10	0	1	8	0	1	18	0	1	8	0	1	34
chr10	56420301	56421592	1291	DEL_P0012_246	PPP4R3B	ENSCAFG00000002860.3	ENSCAFT00000004589.3	intron	protein phosphatase 4, regulatory subunit 3B [Source:HGNC Symbol;Acc:HGNC:29267]	conserved	22	0.270961305587627	0.0901427760297826	0.0901427760297826	0.0901427760297826	0.0796724380449552	0.0882277463223421	0.0901427760297826	0.23303688965039	0.234156006813165	protein dephosphorylation, positive regulation of gluconeogenesis,	0.666666666666667	0.333333333333333	36	1	0	38	1	0	38	1	0	38	0.972222222222222	0.0277777777777778	36	1	0	36	1	0	38	0.7	0.3	40
chr10	57212367	57212736	369	DEL_P0012_364				intergenic				0.0721635780933047	0.0722770153564553	0.0722770153564553	0.164916956363901	0.236866819762969	0.109283346984623	0.109283346984623	0.109283346984623	0.168116018839436		0.1	0.9	40	0.05	0.95	40	0.05	0.95	40	0.263157894736842	0.736842105263158	38	0.35	0.65	40	0	1	40	0	1	40	0	1	40
chr10	57394809	57396415	1606	DEL_P0012_395				intergenic				0.0436866640983051	0.0823764926782087	0.0404781759823516	0.0469415112555289	0.127128079775493	0.160098066856126	0.0645380539341148	0.0823764926782087	0.123118820410449		0.941176470588235	0.0588235294117647	34	1	0	34	0.95	0.05	20	0.96875	0.03125	32	0.78125	0.21875	32	0.75	0.25	28	1	0	22	1	0	34
chr10	57682258	57682540	282	DEL_P0012_443				intergenic				0.224479627112613	0.555535551065831	0.166128994272931	0.203427662372618	0.330039471785002	0.158860851239882	0.180104568981327	0.268942765239705	0.325998926505729		0.0277777777777778	0.972222222222222	36	0.769230769230769	0.230769230769231	26	0.111111111111111	0.888888888888889	36	0.05	0.95	40	0.533333333333333	0.466666666666667	30	0.147058823529412	0.852941176470588	34	0.28125	0.71875	32	0	1	34
chr10	57729169	57729401	232	DEL_P0012_460				intergenic				0.00463173643714335	0.0456132927644594	0.000425394346517622	0.00711074907675899	0.00711074907675899	0.0034227301469172	0.00401213373432368	0.13428740718836	0.0208626022722573		0.615384615384615	0.384615384615385	26	0.5	0.5	30	0.625	0.375	16	0.611111111111111	0.388888888888889	18	0.611111111111111	0.388888888888889	18	0.653846153846154	0.346153846153846	26	0.666666666666667	0.333333333333333	24	0.875	0.125	16
chr10	57827200	57833513	6313	DEL_P0012_477				intergenic				0.206259083780983	0.757207685783387	0.168972838388282	0.187947545996457	0.259413163494026	0.211738638879757	0.18406373965293	0.179331018589454	0.494343481918543		1	0	36	0.125	0.875	40	0.964285714285714	0.0357142857142857	28	1	0	24	0.6875	0.3125	32	0.785714285714286	0.214285714285714	28	1	0	22	0.973684210526316	0.0263157894736842	38
chr10	57950836	57951048	212	DEL_P0012_501				intergenic				0.279527264597256	0.247458462223095	0.15455091746033	0.190825959054831	0.1041147182068	0.12268007209483	0.247458462223095	0.1041147182068	0.192760779070234		0.571428571428571	0.428571428571429	28	0.025	0.975	40	0.416666666666667	0.583333333333333	36	0.454545454545455	0.545454545454545	22	0.205882352941176	0.794117647058823	34	0.138888888888889	0.861111111111111	36	0.025	0.975	40	0.205882352941176	0.794117647058823	34
chr10	58484604	58485571	967	DEL_P0012_612	VRK2	ENSCAFG00000002935.4	ENSCAFT00000004692.3	intron	vaccinia related kinase 2 [Source:HGNC Symbol;Acc:HGNC:12719]			0.0248767613710801	0.0248767613710801	0.149650923737019	0.0248767613710801	0.0248767613710801	0.0248767613710801	0.0249736878010036	0.0248767613710801	0.115356627364979	peptidyl-serine phosphorylation, regulation of cell shape, endocytosis, Wnt signaling pathway, protein phosphorylation, peptidyl-serine phosphorylation, regulation of cell shape, endocytosis, Wnt signaling pathway, protein phosphorylation, regulation of interleukin-1-mediated signaling pathway, cellular response to oxidative stress, protein autophosphorylation, regulation of MAPK cascade,	1	0	40	1	0	40	0.84375	0.15625	32	1	0	40	1	0	40	1	0	40	0.973684210526316	0.0263157894736842	38	1	0	40
chr10	61666764	61666989	225	DEL_P0013_242				intergenic				0.0294913440079022	0.0881250115645356	0.0298588437812161	0.0619377417793418	0.028592104050826	0.236821089426478	0.0216562267569925	0.103959404364859	0.0694591184161466		0.75	0.25	12	0.625	0.375	8	0.75	0.25	8	0.666666666666667	0.333333333333333	6	0.833333333333333	0.166666666666667	12	1	0	14	0.833333333333333	0.166666666666667	6	1	0	4
chr10	61728578	61728877	299	DEL_P0013_256				intergenic		conserved	14	0.151035636144537	0.271157331792987	0.502422980297998	0.149657460337808	0.221800387012513	0.147311669019885	0.369502456770268	0.195161373248027	0.31054976702365		0.205882352941176	0.794117647058823	34	0	1	38	0.714285714285714	0.285714285714286	28	0.138888888888889	0.861111111111111	36	0.0263157894736842	0.973684210526316	38	0.15	0.85	40	0.555555555555556	0.444444444444444	18	0.05	0.95	40
chr10	62225074	62225329	255	DEL_P0013_332				intergenic				0.0214126877970464	0.0198367941174317	0.0368759378032818	0.0377507484402651	0.0681508600454738	0.0837958427323179	0.0182027949176908	0.0714259728634886	0.0428851916623493		0.90625	0.09375	32	0.911764705882353	0.0882352941176471	34	0.875	0.125	24	0.973684210526316	0.0263157894736842	38	1	0	26	0.807692307692308	0.192307692307692	26	0.928571428571429	0.0714285714285714	28	1	0	28
chr10	62404810	62405119	309	DEL_P0013_365				intergenic				0.0146995861281576	0.0119118692253021	0.0153007019540884	0.014065764874079	0.0992296147143619	0.0146995861281576	0.0158730158730159	0.0126790905315615	0.102527804590205		1	0	28	1	0	20	1	0	30	1	0	26	0.875	0.125	32	1	0	28	1	0	32	1	0	22
chr10	63204905	63205107	202	DEL_P0013_502	WDPCP	ENSCAFG00000003119.3	ENSCAFT00000005017.3	intron	WD repeat containing planar cell polarity effector [Source:HGNC Symbol;Acc:HGNC:28027]			0.334322389307718	0.1256695409588	0.351568354198215	0.115740341971923	0.106199189637637	0.13889020034965	0.175522690764639	0.119361938101929	0.235745747684675	cilium assembly, kidney development, camera-type eye development, nervous system development, establishment of protein localization, regulation of focal adhesion assembly, cardiovascular system development, embryonic digit morphogenesis, palate development, respiratory system development, smoothened signaling pathway, embryonic organ development, regulation of fibroblast migration, cilium organiz…	0.133333333333333	0.866666666666667	30	0.642857142857143	0.357142857142857	14	0.888888888888889	0.111111111111111	18	0.388888888888889	0.611111111111111	18	0.4	0.6	10	0.666666666666667	0.333333333333333	18	0.277777777777778	0.722222222222222	18	0.625	0.375	24
chr10	64508551	64508794	243	DEL_P0013_686				intergenic				-0.0215005505057623	0.00845993446529641	0.012475528347	-0.00411794404563629	0.00328250113793374	-0.00411794404563629	0.0196877956260483	-0.0172440668291291	0.000279828845866111		0.95	0.05	20	1	0	8	1	0	10	1	0	4	1	0	6	1	0	4	0.875	0.125	8	1	0	2
chr10	64767870	64768086	216	DEL_P0013_750	SPRED2	ENSCAFG00000003219.3	ENSCAFT00000005173.3	intron	sprouty-related, EVH1 domain containing 2 [Source:HGNC Symbol;Acc:HGNC:17722]			0.0917415273820194	0.100543541033104	0.0181823467631236	0.0181823467631236	0.021923087022559	0.0640388396716131	0.193035263112635	0.0135434758548185	0.0933558646098843	multicellular organismal development, regulation of signal transduction, negative regulation of peptidyl-threonine phosphorylation, regulation of protein deacetylation, positive regulation of DNA damage response, signal transduction by p53 class mediator, inactivation of MAPK activity,	0.590909090909091	0.409090909090909	22	0.6	0.4	10	0.833333333333333	0.166666666666667	6	0.833333333333333	0.166666666666667	6	0.75	0.25	12	0.916666666666667	0.0833333333333333	12	1	0	10	0.8	0.2	10
chr10	65746094	65746308	214	DEL_P0014_96				intergenic				0.0365705808604787	0.181028463642271	0.0370639064286474	0.0370639064286474	0.108087669364194	0.125759604490679	0.0531877430352554	0.0199763414898918	0.112158016096663		0.8	0.2	10	0.6	0.4	10	0.833333333333333	0.166666666666667	6	0.833333333333333	0.166666666666667	6	1	0	8	1	0	10	1	0	4	0.9	0.1	10
chr10	65958565	65958980	415	DEL_P0014_118				intergenic				0.647435083626715	0.138353446266077	0.285097541065004	0.129583971591125	0.203404093159956	0.132572281139182	0.11749715239195	0.170430959099292	0.383153751350167		0.0714285714285714	0.928571428571429	14	0.55	0.45	20	1	0	6	0.833333333333333	0.166666666666667	6	0.5	0.5	4	0.8125	0.1875	16	0.75	0.25	8	1	0	2
chr10	66139226	66139706	480	DEL_P0014_141				intergenic				0.110752738560959	0.13174692133567	0.120170595752109	0.224074228976571	0.112351890689707	0.186226210190753	0.324777356166259	0.392871427044769	0.224990155342807		0.5625	0.4375	32	0.666666666666667	0.333333333333333	30	0.470588235294118	0.529411764705882	34	0.28125	0.71875	32	0.541666666666667	0.458333333333333	24	0.766666666666667	0.233333333333333	30	0.184210526315789	0.815789473684211	38	0.941176470588235	0.0588235294117647	34
chr10	68008360	68008740	380	DEL_P0014_395	ANTXR1	ENSCAFG00000003276.3	ENSCAFT00000005248.3	intron	anthrax toxin receptor 1 [Source:HGNC Symbol;Acc:HGNC:21014]	conserved	17	0.088724330003434	0.176188205382295	0.0760992665386843	0.0796057781903897	0.200339802880968	0.0637467856612133	0.0680980069506693	0.0722859354443976	0.164533445284664	actin cytoskeleton reorganization, signal transduction, substrate adhesion-dependent cell spreading, reproductive process,	1	0	28	0.75	0.25	20	1	0	20	1	0	22	0.708333333333333	0.291666666666667	24	0.916666666666667	0.0833333333333333	36	1	0	16	1	0	18
chr10	68542511	68543352	841	DEL_P0014_462				intergenic		conserved	21	0.0980633457614901	0.328400896297173	0.151336443509286	0.0747739641573733	0.164397587877561	0.0784810750019967	0.074425922675187	0.121771203815946	0.143536490332522		0.588235294117647	0.411764705882353	34	0.1	0.9	40	0.676470588235294	0.323529411764706	34	0.5	0.5	34	0.236842105263158	0.763157894736842	38	0.394736842105263	0.605263157894737	38	0.5	0.5	38	0.633333333333333	0.366666666666667	30
chr10	68892052	68893140	1088	DEL_P0014_512				intergenic		conserved	58	0.147291453317239	0.100530165258059	0.0422241136049923	0.0422241136049923	0.0423503309654741	0.097014285053269	0.0521469187626394	0.0790312001953003	0.101667124346767		0.710526315789474	0.289473684210526	38	1	0	34	0.90625	0.09375	32	0.90625	0.09375	32	0.941176470588235	0.0588235294117647	34	0.777777777777778	0.222222222222222	36	0.966666666666667	0.0333333333333333	30	1	0	22
chr11	24558	25442	884	DEL_P0001_6				intergenic				0.0722632370920718	0.509440478423424	0.0683120869483509	0.0722632370920718	0.0734022130670175	0.0754682335659199	0.0754682335659199	0.0722632370920718	0.390864471649586		1	0	32	0.555555555555556	0.444444444444444	18	1	0	26	1	0	32	1	0	34	1	0	38	1	0	38	1	0	32
chr11	561540	565033	3493	DEL_P0001_77				intergenic				0.0503312767636973	0.357128917571635	0.037092182388236	0.0395374520683055	0.037092182388236	0.037279073132008	0.0351731164611573	0.0531910207543092	0.0516602221438215		0.5	0.5	34	1	0	14	0.576923076923077	0.423076923076923	26	0.541666666666667	0.458333333333333	24	0.576923076923077	0.423076923076923	26	0.611111111111111	0.388888888888889	18	0.590909090909091	0.409090909090909	22	0.5	0.5	26
chr11	3378405	3381966	3561	DEL_P0001_387				intergenic				0.0372067253679454	0.0372067253679454	0.0116897445613593	0.0158595564787525	0.0876046889386327	0.0306443121960999	0.0158595564787525	0.0158595564787525	0.0507794680567595		1	0	40	1	0	40	0.973684210526316	0.0263157894736842	38	0.975	0.025	40	0.85	0.15	40	0.921052631578947	0.0789473684210526	38	0.975	0.025	40	0.975	0.025	40
chr11	3447603	3448877	1274	DEL_P0001_396				intergenic				0.0094920688087662	0.00855919780663444	0.0075336670904768	0.00903591184120953	0.0182154650296189	0.0294719886405778	0.0075336670904768	0.00903591184120953	0.0266077214737984		1	0	38	1	0	34	1	0	30	1	0	36	0.964285714285714	0.0357142857142857	28	0.947368421052632	0.0526315789473684	38	1	0	30	1	0	36
chr11	3695074	3695969	895	DEL_P0001_435				intergenic		conserved	15	0.0913772976926571	0.0130793650793651	0.0121065375302663	0.0135344621989029	0.0143916651951263	0.0130793650793651	0.0130793650793651	0.0121065375302663	0.0849771774243794		0.9	0.1	30	1	0	34	1	0	30	1	0	36	1	0	40	1	0	34	1	0	34	1	0	30
chr11	3914351	3914555	204	DEL_P0001_462				intergenic				0.122887289760133	0.264575702556725	0.107910346019987	0.0844489794034863	0.134480424317118	0.107910346019987	0.122887289760133	0.0829505463400979	0.137529408740809		0.625	0.375	8	1	0	16	0.916666666666667	0.0833333333333333	12	0.666666666666667	0.333333333333333	12	0.583333333333333	0.416666666666667	12	0.916666666666667	0.0833333333333333	12	0.625	0.375	8	0.9	0.1	10
chr11	4009722	4015678	5956	DEL_P0001_472				intergenic		conserved	123	0.171622822141225	0.395848826723923	0.227428359718413	0.188332540637097	0.312917657103615	0.240295752847716	0.235324614030785	0.161178473202955	0.269859165747354		0.5	0.5	30	1	0	28	0.888888888888889	0.111111111111111	18	0.464285714285714	0.535714285714286	28	0.275	0.725	40	0.9	0.1	20	0.375	0.625	32	0.730769230769231	0.269230769230769	26
chr11	4132346	4132818	472	DEL_P0001_488				intergenic				0.021257724102681	0.0229121446277267	0.0214830411485769	0.0207205524585178	0.0190821549116075	0.0229121446277267	0.122659291075355	0.022212591710173	0.0838864350021453		0.970588235294118	0.0294117647058824	34	1	0	40	1	0	36	1	0	34	1	0	30	1	0	40	0.875	0.125	24	1	0	38
chr11	5623713	5629890	6177	DEL_P0002_76				intergenic				0.185879516207039	0.177986285350329	0.0414608059396841	0.204906992205984	0.111160375893446	0.0991357090101691	0.18289389944116	0.222780186483434	0.256325834883533		0.583333333333333	0.416666666666667	12	0.5	0.5	40	1	0	2	1	0	16	0.916666666666667	0.0833333333333333	12	0.8125	0.1875	16	0.55	0.45	20	1	0	20
chr11	6917873	6918734	861	DEL_P0002_271				intergenic				0.0468742414789159	0.146877458441896	0.0780315836645167	0.0880117869157045	0.230493342288163	0.0471426540236211	0.0616436035978112	0.0782542969325147	0.0898008823687607		0.605263157894737	0.394736842105263	38	0.366666666666667	0.633333333333333	30	0.722222222222222	0.277777777777778	36	0.45	0.55	40	0.892857142857143	0.107142857142857	28	0.611111111111111	0.388888888888889	36	0.684210526315789	0.315789473684211	38	0.470588235294118	0.529411764705882	34
chr11	7475938	7476155	217	DEL_P0002_356				intergenic				0.107142927344298	0.0965078922674656	0.0556693478460996	0.0518704862331948	0.107631675762182	0.225617965907061	0.154025670085603	0.177870944839405	0.116565380809019		0.571428571428571	0.428571428571429	14	0.6	0.4	10	0.8	0.2	10	0.714285714285714	0.285714285714286	14	0.888888888888889	0.111111111111111	18	1	0	8	1	0	4	0.5	0.5	4
chr11	8065633	8067245	1612	DEL_P0002_461				intergenic		conserved	12	0.117891486662025	0.0499747835223363	0.0485611972673879	0.0499747835223363	0.0499747835223363	0.107981618128146	0.0436828088526783	0.0499747835223363	0.101767833022576		0.833333333333333	0.166666666666667	36	1	0	38	1	0	36	1	0	38	1	0	38	0.842105263157895	0.157894736842105	38	0.944444444444444	0.0555555555555556	36	1	0	38
chr11	9942423	9942786	363	DEL_P0002_619	PRR16	ENSCAFG00000000510.3	ENSCAFT00000000795.3	intron	proline rich 16 [Source:HGNC Symbol;Acc:HGNC:29654]			0.0826168376788495	0.0677094422317342	0.0744835161447413	0.149839410255983	0.0803739580000157	0.0830567680872415	0.0744835161447413	0.137283625277192	0.13154185014966	positive regulation of cell size, positive regulation of translation,	0.857142857142857	0.142857142857143	28	1	0	20	1	0	24	0.769230769230769	0.230769230769231	26	1	0	28	1	0	30	1	0	24	0.833333333333333	0.166666666666667	12
chr11	10119327	10121387	2060	DEL_P0003_21				intergenic		conserved	19	0.415457268807029	0.308804164734818	0.317639721068601	0.183386401025384	0.191773823191235	0.441323574120375	0.178501903428079	0.225028866924223	0.339904657210904		0.305555555555556	0.694444444444444	36	1	0	34	1	0	38	0.823529411764706	0.176470588235294	34	0.676470588235294	0.323529411764706	34	0.275	0.725	40	0.75	0.25	36	0.921052631578947	0.0789473684210526	38
chr11	10214459	10218628	4169	DEL_P0003_38				intergenic				0.0951417653590271	0.0814096943930468	0.047628934349783	0.0365960794926595	0.0335454500489869	0.0320722132380661	0.0951417653590271	0.0837054808164901	0.0720322490408833		0.8	0.2	40	1	0	38	0.975	0.025	40	0.9	0.1	40	0.947368421052632	0.0526315789473684	38	0.925	0.075	40	0.8	0.2	40	1	0	40
chr11	10742570	10744860	2290	DEL_P0003_114	ARL6IP1	ENSCAFG00000015452.3	ENSCAFT00000024509.3	coding	ADP-ribosylation factor-like 6 interacting protein 1 [Source:HGNC Symbol;Acc:HGNC:697]	conserved	19	0.383447062962873	0.105768341322486	0.129466914248588	0.0953242729601571	0.224515642832519	0.101577947504693	0.13827977169893	0.192631607683483	0.299088608811298	cotranslational protein targeting to membrane,	0.05	0.95	20	0.590909090909091	0.409090909090909	22	0.25	0.75	8	0.5	0.5	4	0	1	2	0.5	0.5	6	0.625	0.375	8	0.7	0.3	10
chr11	10942540	10943860	1320	DEL_P0003_120				intergenic				0.091613909315449	0.0774610331300078	0.226008760797353	0.0511514416117885	0.0532883486990227	0.0774610331300078	0.075576311085859	0.0774610331300078	0.151367685156735		0.866666666666667	0.133333333333333	30	1	0	40	0.705882352941177	0.294117647058824	34	0.944444444444444	0.0555555555555556	36	0.9375	0.0625	32	1	0	40	1	0	38	1	0	40
chr11	12281476	12282234	758	DEL_P0003_262		ENSCAFG00000030323.1	ENSCAFT00000045596.1	intron		conserved	1444	0.0387063780417061	0.0387063780417061	0.270944646291943	0.0387063780417061	0.0387063780417061	0.0387063780417061	0.0387063780417061	0.0387063780417061	0.235617888828449	NO GO-ANNOTATION	1	0	40	1	0	40	0.735294117647059	0.264705882352941	34	1	0	40	1	0	40	1	0	40	1	0	40	1	0	40
chr11	14017091	14017986	895	DEL_P0003_515				intergenic		conserved	16	0.0411488354607535	0.124124897457017	0.0689702412085454	0.11089249456554	0.049267186550276	0.144124995493367	0.0888397665418386	0.0633743782636896	0.126776992611753		0.909090909090909	0.0909090909090909	22	1	0	38	0.857142857142857	0.142857142857143	14	1	0	30	0.961538461538462	0.0384615384615385	26	0.730769230769231	0.269230769230769	26	0.833333333333333	0.166666666666667	12	1	0	12
chr11	15552743	15552969	226	DEL_P0004_110				intergenic				0.117566469302858	0.337446100943106	0.146825984199335	0.194458076925612	0.152509994744735	0.409394061365901	0.122866169235133	0.132639207629814	0.215620399356771		0.222222222222222	0.777777777777778	36	0	1	38	0.411764705882353	0.588235294117647	34	0.5	0.5	36	0.138888888888889	0.861111111111111	36	0.733333333333333	0.266666666666667	30	0.2	0.8	40	0.175	0.825	40
chr11	15824911	15825547	636	DEL_P0004_147				intergenic				0.116832998784315	0.116832998784315	0.116832998784315	0.116832998784315	0.116832998784315	0.116832998784315	0.817830991490204	0.116832998784315	0.608376770833109		1	0	40	1	0	40	1	0	40	1	0	40	1	0	40	1	0	40	0.227272727272727	0.772727272727273	22	1	0	40
chr11	15940648	15941503	855	DEL_P0004_171				intergenic				0.123452746291475	0.123452746291475	0.148019809001411	0.247075575009061	0.105449122569628	0.225816460919212	0.101706633489624	0.146020111846317	0.190915508128872		0.075	0.925	40	0.075	0.925	40	0.361111111111111	0.638888888888889	36	0.5	0.5	40	0.1	0.9	40	0.475	0.525	40	0.105263157894737	0.894736842105263	38	0.05	0.95	40
chr11	16523333	16523872	539	DEL_P0004_241	MEGF10	ENSCAFG00000000611.4	ENSCAFT00000000947.2	intron	multiple EGF-like-domains 10 [Source:HGNC Symbol;Acc:HGNC:29634]	conserved	32	0.165042637671169	0.159015949962407	0.155350114547718	0.0856496537694731	0.143146094124556	0.0796982394719832	0.238959599005236	0.0831477827767843	0.170058307102083	skeletal muscle satellite cell differentiation, regulation of muscle cell differentiation, regulation of skeletal muscle tissue development, homotypic cell-cell adhesion, muscle cell development, recognition of apoptotic cell, skeletal muscle satellite cell activation, skeletal muscle satellite cell proliferation,	0.6875	0.3125	32	1	0	36	1	0	34	0.863636363636364	0.136363636363636	22	1	0	28	0.90625	0.09375	32	0.607142857142857	0.392857142857143	28	0.857142857142857	0.142857142857143	28
chr11	16551583	16551790	207	DEL_P0004_247	MEGF10	ENSCAFG00000000611.4	ENSCAFT00000000947.2	intron	multiple EGF-like-domains 10 [Source:HGNC Symbol;Acc:HGNC:29634]			0.204382249798076	0.399361174823336	0.221686433420455	0.288573265680691	0.358050230363862	0.274650733810818	0.316517713029977	0.351051547908599	0.336735819567281	skeletal muscle satellite cell differentiation, regulation of muscle cell differentiation, regulation of skeletal muscle tissue development, homotypic cell-cell adhesion, muscle cell development, recognition of apoptotic cell, skeletal muscle satellite cell activation, skeletal muscle satellite cell proliferation,	0.21875	0.78125	32	0	1	40	0.461538461538462	0.538461538461538	26	0.590909090909091	0.409090909090909	22	0.692307692307692	0.307692307692308	26	0.576923076923077	0.423076923076923	26	0.05	0.95	40	0.025	0.975	40
chr11	17430140	17430375	235	DEL_P0004_399	FBN2	ENSCAFG00000000681.4	ENSCAFT00000001089.4	intron	fibrillin 2 [Source:HGNC Symbol;Acc:HGNC:3604]	conserved	13	0.180188104297409	0.165697733943076	0	0.165697733943076	0.0793617588998899	0.168070579139818	0.165697733943076	0.0583370651420737	0	regulation of cellular response to growth factor stimulus, anatomical structure morphogenesis, camera-type eye development, embryonic eye morphogenesis, embryonic limb morphogenesis, limb morphogenesis, positive regulation of bone mineralization, positive regulation of osteoblast differentiation, bone trabecula formation, sequestering of TGFbeta in extracellular matrix,	0.5	0.5	4	1	0	4	0	0	0	1	0	4	0.625	0.375	8	0.5	0.5	6	1	0	4	0.75	0.25	8
chr11	17563016	17563230	214	DEL_P0004_431				intergenic				0.0667375993599174	0.15439500483722	0.181582898093751	0.122524455029013	0.0538133306835401	0.0377624439744872	0.066058901040179	0.0433664206117077	0.0854115985240582		0.722222222222222	0.277777777777778	18	0.625	0.375	8	1	0	16	1	0	8	0.916666666666667	0.0833333333333333	12	0.791666666666667	0.208333333333333	24	0.75	0.25	8	0.9	0.1	10
chr11	17789573	17789808	235	DEL_P0004_473				intergenic				0.0171691448287193	0.0166815530919981	0.0166815530919981	0.0161725067385445	0.0138769743149821	0.0156400481540931	0.11239428695888	0.0161725067385445	0.0899505569096196		1	0	40	1	0	38	1	0	38	1	0	36	1	0	28	1	0	34	0.9	0.1	20	1	0	36
chr11	17803728	17804314	586	DEL_P0004_474				intergenic		conserved	12	0.171273420994227	0.284169123461881	0.19385063328269	0.215825162528516	0.119400628833749	0.237804139913299	0.140639152571734	0.154779694519451	0.198819297170095		0.53125	0.46875	32	1	0	26	0.928571428571429	0.0714285714285714	28	0.958333333333333	0.0416666666666667	24	0.78125	0.21875	32	0.425	0.575	40	0.59375	0.40625	32	0.571428571428571	0.428571428571429	28
chr11	18884168	18890567	6399	DEL_P0004_686				intergenic				0.0778997269621067	0.24737262743398	0.141195049476453	0.169528364586662	0.0681042327376455	0.0685319881727373	0.0704432857982161	0.211144834968389	0.127730323344609		0.75	0.25	24	1	0	36	0.625	0.375	24	0.590909090909091	0.409090909090909	22	0.807692307692308	0.192307692307692	26	0.833333333333333	0.166666666666667	30	0.818181818181818	0.181818181818182	22	1	0	24
chr11	21224261	21228878	4617	DEL_P0005_190				intergenic				0.228150819016451	0.310676423972548	0.271268707369759	0.138894654363243	0.149194362528663	0.162333473069167	0.287566871268278	0.146716028973779	0.227937747523301		0.05	0.95	40	0	1	40	0.578947368421053	0.421052631578947	38	0.35	0.65	40	0.15	0.85	40	0.125	0.875	40	0.6	0.4	40	0.375	0.625	40
chr11	22109020	22109262	242	DEL_P0005_298				intergenic				0.129766263584364	0.288096613062415	0.156166889021233	0.10523837210577	0.220247799903163	0.288096613062415	0.20525492237422	0.10433485150364	0.191514511479237		0.131578947368421	0.868421052631579	38	0	1	40	0.384615384615385	0.615384615384615	26	0.235294117647059	0.764705882352941	34	0.5	0.5	38	0	1	40	0.454545454545455	0.545454545454545	22	0.210526315789474	0.789473684210526	38
chr11	22125465	22128890	3425	DEL_P0005_300				intergenic		conserved	346	0.0162748643761302	0.0162748643761302	0.0158312447786132	0.0153706253078546	0.0162748643761302	0.0162748643761302	0.112576191967119	0.0162748643761302	0.108446099782886		1	0	40	1	0	40	1	0	38	1	0	36	1	0	40	1	0	40	0.875	0.125	40	1	0	40
chr11	22516067	22516296	229	DEL_P0005_352	CDKL3	ENSCAFG00000001010.4	ENSCAFT00000001554.3	intron	cyclin-dependent kinase-like 3 [Source:HGNC Symbol;Acc:HGNC:15483]			0.0996842624572663	0.186701589109334	0.116668209296734	0.0885364807076711	0.137084521843077	0.27190217689561	0.0798991763584425	0.233957224317674	0.202662084343388	dephosphorylation, metabolic process, dephosphorylation, metabolic process, protein phosphorylation, protein phosphorylation, protein phosphorylation, protein phosphorylation,	0.555555555555556	0.444444444444444	18	0.192307692307692	0.807692307692308	26	0.625	0.375	8	0.5	0.5	18	0.25	0.75	20	0.125	0.875	32	0.5	0.5	10	0.75	0.25	16
chr11	23317823	23318048	225	DEL_P0005_482				intergenic				0.16873490644111	0.313546360491528	0.211627022511425	0.16333896201937	0.270667877703617	0.199758234745536	0.197920750732756	0.666999768337462	0.348762192970815		0.75	0.25	24	0.95	0.05	20	0.85	0.15	20	0.666666666666667	0.333333333333333	18	0.366666666666667	0.633333333333333	30	0.833333333333333	0.166666666666667	18	0.5	0.5	26	0.03125	0.96875	32
chr11	23731444	23731994	550	DEL_P0005_533				intergenic				0.2557806454657	0.464958420860167	0.270591077010833	0.128222000094903	0.109302307294772	0.165692526259813	0.116810226882986	0.116472655091308	0.213675037964711		0.125	0.875	40	0	1	40	0.714285714285714	0.285714285714286	28	0.5	0.5	32	0.421052631578947	0.578947368421053	38	0.576923076923077	0.423076923076923	26	0.34375	0.65625	32	0.416666666666667	0.583333333333333	24
chr11	24425234	24425484	250	DEL_P0005_648				intergenic				0.0567704818245281	0.269965309666087	0.0699752667580141	0.121053166424618	0.044027411275981	0.162748223040764	0.051051011839731	0.0812367696897666	0.113333472901277		0.75	0.25	12	1	0	10	0.6	0.4	10	0.5	0.5	14	0.7	0.3	10	1	0	4	0.75	0.25	4	0.545454545454545	0.454545454545455	22
chr11	24712440	24712711	271	DEL_P0005_677				intergenic				0.105613054175013	0.262485586215651	0.0935635076730808	0.115536752037848	0.0836294430386385	0.209226749057638	0.0842228857159587	0.0935635076730808	0.216663636510138		1	0	10	0.5625	0.4375	16	1	0	8	1	0	12	0.944444444444444	0.0555555555555556	18	0.625	0.375	16	0.857142857142857	0.142857142857143	14	1	0	8
chr11	25306387	25307487	1100	DEL_P0006_33				intergenic				0.11654627216853	0.12109021426699	0.15633651763255	0.11654627216853	0.12109021426699	0.12109021426699	0.515788103463988	0.0352700781805259	0.366828572974849		1	0	14	1	0	16	0.833333333333333	0.166666666666667	6	1	0	14	1	0	16	1	0	16	0.5	0.5	4	1	0	2
chr11	25914196	25914513	317	DEL_P0006_128	CDC25C	ENSCAFG00000001220.3	ENSCAFT00000001893.1	intron	cell division cycle 25C [Source:HGNC Symbol;Acc:HGNC:1727]			0.264410541847913	0.304242512820052	0.259689858258063	0.419805096476617	0.151591429435173	0.154599845415966	0.147223747216313	0.17256205163046	0.258445592063847	mitotic M phase, protein dephosphorylation, G2/M transition of mitotic cell cycle, peptidyl-tyrosine dephosphorylation,	0.7	0.3	20	0.0833333333333333	0.916666666666667	24	0.111111111111111	0.888888888888889	18	0.85	0.15	20	0.5	0.5	26	0.5	0.5	22	0.285714285714286	0.714285714285714	14	0.230769230769231	0.769230769230769	26
chr11	25962471	25964380	1909	DEL_P0006_135	KDM3B	ENSCAFG00000001233.3	ENSCAFT00000001923.3	intron	lysine (K)-specific demethylase 3B [Source:HGNC Symbol;Acc:HGNC:1337]	conserved	26	0.343331408074578	0.124964511547406	0.38749633036912	0.260000441559682	0.126072288793989	0.244795197635879	0.123777447284359	0.125968126848116	0.227159661609742	NO GO-ANNOTATION	0.225	0.775	40	0.631578947368421	0.368421052631579	38	0.975	0.025	40	0.888888888888889	0.111111111111111	36	0.578947368421053	0.421052631578947	38	0.325	0.675	40	0.6	0.4	40	0.65	0.35	40
chr11	27310139	27310443	304	DEL_P0006_346				intergenic				0.680817993116779	0.224499475258802	0.77249403809845	0.334469378100185	0.242708160524693	0.237248577465669	0.242708160524693	0.219520049531107	0.630980385805696		0.0714285714285714	0.928571428571429	14	0.9	0.1	10	0	1	6	1	0	12	1	0	2	0.75	0.25	8	1	0	2	0.875	0.125	8
chr11	27431449	27431822	373	DEL_P0006_366	UHRF2	ENSCAFG00000001381.3	ENSCAFT00000002134.3	intron	ubiquitin-like with PHD and ring finger domains 2, E3 ubiquitin protein ligase [Source:HGNC Symbol;Acc:HGNC:12557]			0.050836221825069	0.0988939267897163	0.0804544823279565	0.0577457021492533	0.0540173475423448	0.156665181115809	0.15063567996351	0.0727269157753408	0.139156461689036	protein ubiquitination, regulation of methylation-dependent chromatin silencing, maintenance of DNA methylation, positive regulation of cell cycle arrest, protein autoubiquitination, cell proliferation, protein ubiquitination, ubiquitin-dependent protein catabolic process, cell differentiation,	0.95	0.05	20	1	0	20	1	0	14	0.875	0.125	16	0.954545454545455	0.0454545454545455	22	0.692307692307692	0.307692307692308	26	0.722222222222222	0.277777777777778	18	1	0	12
chr11	27560291	27560711	420	DEL_P0006_387	GLDC	ENSCAFG00000001416.4	ENSCAFT00000002193.4	intron	glycine dehydrogenase (decarboxylating) [Source:HGNC Symbol;Acc:HGNC:4313]			0.129301810578631	0.124525742397432	0.290257495639942	0.119289100025377	0.107836926083851	0.108062765913234	0.129301810578631	0.289653618451895	0.244801714656586	cellular amino acid metabolic process, glycine catabolic process, glycine metabolic process, oxidation-reduction process,	1	0	22	1	0	20	0.590909090909091	0.409090909090909	22	1	0	18	0.875	0.125	24	0.964285714285714	0.0357142857142857	28	1	0	22	0.6	0.4	20
chr11	28133110	28133325	215	DEL_P0006_472				intergenic				0.0112760007460199	0.0321041770063283	0.0517749267855942	0.0112111273418895	0.0263635643764892	0.0322750595622329	0.0320411779159284	0.0776608144576011	0.0359102757551281		0.954545454545455	0.0454545454545455	22	1	0	8	1	0	12	0.9	0.1	10	0.875	0.125	8	0.85	0.15	20	0.857142857142857	0.142857142857143	14	1	0	20
chr11	28307178	28308029	851	DEL_P0006_501				intergenic		conserved	16	0.0666158188482361	0.119608070063593	0.061988045093959	0.150253546437417	0.198950652835891	0.167687353589468	0.072205095530348	0.0769304693069558	0.1300992882747		0.1	0.9	40	0.0263157894736842	0.973684210526316	38	0.125	0.875	40	0.333333333333333	0.666666666666667	36	0.394736842105263	0.605263157894737	38	0	1	38	0.2	0.8	40	0.075	0.925	40
chr11	28502039	28502254	215	DEL_P0006_529				intergenic				0.119065530929653	0.150187772158104	0.224590146073468	0.230152088384572	0.154658378221491	0.119065530929653	0.103762534600573	0.150187772158104	0.197247725572837		0.025	0.975	40	0	1	40	0.352941176470588	0.647058823529412	34	0.368421052631579	0.631578947368421	38	0.263157894736842	0.736842105263158	38	0.025	0.975	40	0.05	0.95	40	0	1	40
chr11	29208644	29208854	210	DEL_P0006_657	PTPRD	ENSCAFG00000001460.3	ENSCAFT00000002280.3	intron	protein tyrosine phosphatase, receptor type, D [Source:HGNC Symbol;Acc:HGNC:9668]			0.0719028867385555	0.0498402385099245	0	0.0583335405702999	0.0241925123019188	0.224848917480239	0.0225339134040817	0	0.179515804361863	cerebellum development, peptidyl-tyrosine dephosphorylation, cerebral cortex development, hippocampus development, establishment of endothelial intestinal barrier, spinal cord development, corpus callosum development, protein dephosphorylation, dephosphorylation,	0.428571428571429	0.571428571428571	14	0.75	0.25	12	0	0	0	0.5	0.5	10	0.5	0.5	2	0.9375	0.0625	16	0.6	0.4	10	0	0	0
chr11	29505570	29505777	207	DEL_P0006_715				intergenic				0.156210832157578	0.25281405106744	0.20001709862563	0.425738834467201	0.225771001652374	0.245887717397653	0.24211455443761	0.307362073554585	0.288598885032255		0.147058823529412	0.852941176470588	34	0	1	40	0.03125	0.96875	32	0.571428571428571	0.428571428571429	14	0.357142857142857	0.642857142857143	28	0	1	36	0	1	34	0.45	0.55	20
chr11	30217718	30217926	208	DEL_P0007_37				intergenic				0.172273831597006	0.310784779670906	0.259085401904302	0.170582272166351	0.227409285206498	0.341803455995437	0.310784779670906	0.337985695991271	0.299118949309194		0.157894736842105	0.842105263157895	38	0	1	40	0.0277777777777778	0.972222222222222	36	0.25	0.75	28	0.423076923076923	0.576923076923077	26	0.6	0.4	30	0	1	40	0.583333333333333	0.416666666666667	24
chr11	30249997	30251409	1412	DEL_P0007_46				intergenic				0.0853396559304982	0.576007295981256	0.0881559219457286	0.0881559219457286	0.0855226413680363	0.0881559219457286	0.0893646004100944	0.0893646004100944	0.450128209176786		0.973684210526316	0.0263157894736842	38	0.4	0.6	40	1	0	38	1	0	38	0.972222222222222	0.0277777777777778	36	1	0	38	1	0	40	1	0	40
chr11	30287130	30288646	1516	DEL_P0007_49				intergenic		conserved	23	0.412893301373063	0.155088482572318	0.520580620363943	0.155088482572318	0.157040952779376	0.157040952779376	0.150811386346163	0.155088482572318	0.428348702251251		0.5	0.5	40	1	0	36	0.388888888888889	0.611111111111111	36	1	0	36	1	0	38	1	0	38	1	0	32	1	0	36
chr11	30483193	30483582	389	DEL_P0007_83				intergenic		conserved	14	0.0733952087851785	0.0539629338512402	0.0674944682127936	0.0694896249282066	0.0514838072922611	0.0643340404509394	0.145376015815382	0.312471286981585	0.111334906924961		0.617647058823529	0.382352941176471	34	0.552631578947368	0.447368421052632	38	0.411764705882353	0.588235294117647	34	0.40625	0.59375	32	0.535714285714286	0.464285714285714	28	0.59375	0.40625	32	0.730769230769231	0.269230769230769	26	0.138888888888889	0.861111111111111	36
chr11	30643131	30644888	1757	DEL_P0007_117				intergenic				0.488861517440163	0.0695729708887604	0.0695729708887604	0.0685693678841894	0.0705244122965642	0.0705244122965642	0.0705244122965642	0.0695729708887604	0.415002445065295		0.5	0.5	40	1	0	38	1	0	38	1	0	36	1	0	40	1	0	40	1	0	40	1	0	38
chr11	30780832	30781287	455	DEL_P0007_143				intergenic		conserved	13	0.081476015789368	0.203028290626704	0.0971189432672752	0.0922690026178772	0.0775382624277495	0.181077249393625	0.0869302983122681	0.105683707971052	0.155703498186619		0.84375	0.15625	32	0.681818181818182	0.318181818181818	22	1	0	20	1	0	18	0.964285714285714	0.0357142857142857	28	0.722222222222222	0.277777777777778	18	1	0	16	1	0	24
chr11	31291358	31291581	223	DEL_P0007_240				intergenic				0.303448568893199	0.318998677144846	0.321127516733767	0.697612687078296	0.277491033972962	0.274778851478918	0.321127516733767	0.674015381449148	0.554385421609		0.266666666666667	0.733333333333333	30	0	1	38	0	1	40	0.888888888888889	0.111111111111111	18	0.0357142857142857	0.964285714285714	28	0.1	0.9	20	0	1	40	0.863636363636364	0.136363636363636	22
chr11	31468593	31469694	1101	DEL_P0007_270				intergenic				0.0822144850670845	0.377412187383706	0.0853774977548572	0.0853774977548572	0.0853774977548572	0.167082975865396	0.0853774977548572	0.0853774977548572	0.292943247385847		1	0	36	0.583333333333333	0.416666666666667	36	1	0	40	1	0	40	1	0	40	0.833333333333333	0.166666666666667	30	1	0	40	1	0	40
chr11	31612529	31612928	399	DEL_P0007_294				intergenic				0.114420083628931	0.109075038516663	0.0857341097401856	0.114420083628931	0.138790115525948	0.119080240025241	0.50751808718047	0.114420083628931	0.259944428586113		1	0	16	1	0	14	0.928571428571429	0.0714285714285714	14	1	0	16	0.833333333333333	0.166666666666667	12	1	0	18	0.5	0.5	6	1	0	16
chr11	31804975	31805340	365	DEL_P0007_316				intergenic				0.237323389923435	0.742361748358612	0.317259348939852	0.286006226501387	0.255927335498901	0.562151035115586	0.249127154190627	0.410873733353959	0.50757574344519		0.65625	0.34375	32	0	1	40	1	0	6	0.875	0.125	24	0.722222222222222	0.277777777777778	18	0.117647058823529	0.882352941176471	34	0.666666666666667	0.333333333333333	24	1	0	24
chr11	31873894	31875629	1735	DEL_P0007_326				intergenic				0.0627579739185942	0.0986579431446201	0.0915434343396995	0.0616799748634181	0.0915434343396995	0.243892329394361	0.142766750277295	0.0665261533501549	0.172877539325551		0.925	0.075	40	1	0	40	1	0	34	0.947368421052632	0.0526315789473684	38	1	0	34	0.65	0.35	40	0.78125	0.21875	32	0.972222222222222	0.0277777777777778	36
chr11	31987623	31990499	2876	DEL_P0007_344				intergenic		conserved	31	0.188022754258629	0.0942728424889432	0.0877038296069526	0.0942728424889432	0.209160987735419	0.0808882359881963	0.0921769860808893	0.0735218674792234	0.174719730852237		0.725	0.275	40	1	0	40	1	0	34	1	0	40	0.7	0.3	40	0.9	0.1	40	1	0	38	0.973684210526316	0.0263157894736842	38
chr11	32019138	32019716	578	DEL_P0007_350				intergenic		conserved	16	0.190038006030971	0.945775644700755	0.188033529211605	0.18423136440006	0.182136612013282	0.23906451587843	0.18423136440006	0.170932463344932	0.594126683566862		0.875	0.125	32	0	1	40	1	0	28	1	0	24	1	0	22	0.763157894736842	0.236842105263158	38	1	0	24	0.966666666666667	0.0333333333333333	30
chr11	32124226	32125361	1135	DEL_P0007_368				intergenic				0.204643572589	0.947746147032985	0.192380952380952	0.191175789596128	0.296794676362573	0.19353797074193	0.192380952380952	0.19353797074193	0.60044898258595		0.894736842105263	0.105263157894737	38	0	1	40	1	0	38	1	0	36	0.736842105263158	0.263157894736842	38	1	0	40	1	0	38	1	0	40
chr11	32174764	32176257	1493	DEL_P0007_385				intergenic				0.201667741608228	0.985533453887884	0.154754336572518	0.154350965395518	0.155515370705244	0.155141979313767	0.155141979313767	0.155515370705244	0.681340858575796		0.9	0.1	40	0	1	40	1	0	36	1	0	34	1	0	40	1	0	38	1	0	38	1	0	40
chr11	32331147	32334223	3076	DEL_P0007_411				intergenic				0.203578929700909	0.985533453887884	0.154754336572518	0.155515370705244	0.155515370705244	0.155515370705244	0.155515370705244	0.155515370705244	0.681198357346319		0.9	0.1	40	0	1	40	1	0	36	1	0	40	1	0	40	1	0	40	1	0	40	1	0	40
chr11	32688267	32694487	6220	DEL_P0007_491				intergenic				0.0674567240672353	0.0817870296775138	0.0957548046883606	0.13939392302582	0.0435488137406297	0.0957548046883606	0.125017081685571	0.0611288947285025	0.0988372437023945		0.09375	0.90625	32	0.0714285714285714	0.928571428571429	28	0.321428571428571	0.678571428571429	28	0.384615384615385	0.615384615384615	26	0.192307692307692	0.807692307692308	26	0.321428571428571	0.678571428571429	28	0.0357142857142857	0.964285714285714	28	0.0909090909090909	0.909090909090909	22
chr11	32708175	32708476	301	DEL_P0007_499				intergenic				0.0926680523840607	0.723802389747493	0.0944880486105587	0.0828605960901461	0.0832143010545807	0.0851394819777704	0.0864225949136923	0.0893338104304616	0.285423652758515		0.7	0.3	20	0	1	40	0.708333333333333	0.291666666666667	24	0.653846153846154	0.346153846153846	26	0.636363636363636	0.363636363636364	22	0.625	0.375	16	0.666666666666667	0.333333333333333	30	0.666666666666667	0.333333333333333	18
chr11	32777785	32778029	244	DEL_P0007_516				intergenic				0.132824478616804	0.275462936597255	0.121544670499779	0.131059575875629	0.0950261719311467	0.0772892110461536	0.0738398566584044	0	0.246648023096058		0.7	0.3	10	0.5	0.5	10	1	0	10	1	0	12	1	0	6	0.833333333333333	0.166666666666667	12	1	0	4	0	0	0
chr11	33426715	33426926	211	DEL_P0007_635	LURAP1L	ENSCAFG00000032608.1	ENSCAFT00000045872.1	intron	leucine rich adaptor protein 1-like [Source:HGNC Symbol;Acc:HGNC:31452]			0.362883604668978	0.357717032666966	0.17126100454089	0.183583063738539	0.370455450958003	0.162147129978944	0.167670653458906	0.458622812213559	0.306494553889452	NO GO-ANNOTATION	0	1	34	0	1	32	0.192307692307692	0.807692307692308	26	0.166666666666667	0.833333333333333	18	0.666666666666667	0.333333333333333	24	0.285714285714286	0.714285714285714	28	0.291666666666667	0.708333333333333	24	0.75	0.25	12
chr11	33755196	33756251	1055	DEL_P0007_681	MPDZ	ENSCAFG00000001498.4	ENSCAFT00000046858.1	coding	multiple PDZ domain protein [Source:HGNC Symbol;Acc:HGNC:7208]	conserved	23	0.0170749317035953	0.0170749317035953	0.0108876080617205	0.0257144526320877	0.0170749317035953	0.0170749317035953	0.0507663930909389	0.0170749317035953	0.0352356627171702	cell adhesion,	1	0	40	1	0	40	0.975	0.025	40	0.95	0.05	40	1	0	40	1	0	40	0.921052631578947	0.0789473684210526	38	1	0	40
chr11	35163490	35163764	274	DEL_P0008_41				intergenic				0.0546166162604519	0.0546166162604519	0.381396084481358	0.0536963869186462	0.0546166162604519	0.0546166162604519	0.0546166162604519	0.0546166162604519	0.300177433594205		1	0	40	1	0	40	0.666666666666667	0.333333333333333	24	1	0	38	1	0	40	1	0	40	1	0	40	1	0	40
chr11	35638960	35639210	250	DEL_P0008_114				intergenic				0.164965657836182	0.342419390953874	0.164965657836182	0.170641595578517	0.144421272158498	0.124842899036447	0.124842899036447	0.0961734693877551	0.298404617809964		0.75	0.25	4	0.5	0.5	6	0.75	0.25	4	1	0	12	1	0	8	1	0	6	1	0	6	1	0	4
chr11	35885601	35887372	1771	DEL_P0008_168	CCDC171	ENSCAFG00000001557.4	ENSCAFT00000002436.3	intron	coiled-coil domain containing 171 [Source:HGNC Symbol;Acc:HGNC:29828]	conserved	24	0.0969113408855853	0.100098829320094	0.0951847010419586	0.091552321440028	0.547337164714959	0.0890211941738482	0.0985463131171968	0.083688058202754	0.369635555848961	NO GO-ANNOTATION	1	0	36	1	0	40	1	0	34	0.941176470588235	0.0588235294117647	34	0.433333333333333	0.566666666666667	30	0.947368421052632	0.0526315789473684	38	1	0	38	0.975	0.025	40
chr11	37711264	37711614	350	DEL_P0008_468				intergenic				0.192932491029386	0.930341221698544	0.191847007293704	0.329020280129494	0.183839526994456	0.196756016574674	0.196938953856637	0.201402069530169	0.625564624161342		0.972222222222222	0.0277777777777778	36	0	1	40	1	0	12	0.625	0.375	24	0.961538461538462	0.0384615384615385	26	0.863636363636364	0.136363636363636	22	1	0	14	1	0	16
chr11	38046668	38046906	238	DEL_P0008_510				intergenic				0.00890412071359641	0.013472236596333	0.00559594722868573	0.00710489106755427	0.0233438586231216	0.0127230356591149	0.0311857642497396	0.120311761750194	0.0487888293788265		0.71875	0.28125	32	0.8125	0.1875	16	0.75	0.25	24	0.772727272727273	0.227272727272727	22	0.65625	0.34375	32	0.8	0.2	20	0.833333333333333	0.166666666666667	24	0.5	0.5	36
chr11	38881629	38883054	1425	DEL_P0008_653				intergenic				0.0768946977865033	0.0822281100821967	0.100465561249012	0.144108732446623	0.0757548230735351	0.171072726111941	0.0778294118707122	0.352772364136124	0.215540879131889		0.925	0.075	40	0.947368421052632	0.0526315789473684	38	0.973684210526316	0.0263157894736842	38	1	0	38	0.921052631578947	0.0789473684210526	38	0.7	0.3	40	0.941176470588235	0.0588235294117647	34	0.5	0.5	38
chr11	39026361	39027837	1476	DEL_P0008_678				intergenic				0.0458869970495162	0.029276071721059	0.0302188271923919	0.0272733947899844	0.103104566359568	0.0206853747901619	0.0282955824397547	0.029276071721059	0.0728922296329428		0.925	0.075	40	1	0	38	1	0	40	1	0	34	0.861111111111111	0.138888888888889	36	0.973684210526316	0.0263157894736842	38	1	0	36	1	0	38
chr11	39310437	39310649	212	DEL_P0008_716	SLC24A2	ENSCAFG00000001623.4	ENSCAFT00000002549.3	intron	solute carrier family 24 (sodium/potassium/calcium exchanger), member 2 [Source:HGNC Symbol;Acc:HGNC:10976]			0.108088281470152	0.382516565182958	0.180116498050316	0.111907053688985	0.138333051311354	0.11279526664198	0.172981989112031	0.382516565182958	0.227716123041626	sodium ion transmembrane transport, visual perception, transmembrane transport, ion transport, sodium ion transmembrane transport, visual perception, ion transmembrane transport, transmembrane transport, ion transport, long term synaptic depression, memory, long-term synaptic potentiation, cellular calcium ion homeostasis, learning, calcium ion transport,	0.4375	0.5625	32	0.05	0.95	40	0.625	0.375	24	0.409090909090909	0.590909090909091	22	0.545454545454545	0.454545454545455	22	0.464285714285714	0.535714285714286	28	0.615384615384615	0.384615384615385	26	0.05	0.95	40
chr11	39350239	39351210	971	DEL_P0008_720	SLC24A2	ENSCAFG00000001623.4	ENSCAFT00000002549.3	intron	solute carrier family 24 (sodium/potassium/calcium exchanger), member 2 [Source:HGNC Symbol;Acc:HGNC:10976]	conserved	24	0.106821788213957	0.0718083629406834	0.0698279348877747	0.231093356210666	0.0698279348877747	0.072253686441749	0.0718083629406834	0.0755099345137791	0.165354317875496	sodium ion transmembrane transport, visual perception, transmembrane transport, ion transport, sodium ion transmembrane transport, visual perception, ion transmembrane transport, transmembrane transport, ion transport, long term synaptic depression, memory, long-term synaptic potentiation, cellular calcium ion homeostasis, learning, calcium ion transport,	0.842105263157895	0.157894736842105	38	1	0	34	1	0	32	0.694444444444444	0.305555555555556	36	1	0	32	0.911764705882353	0.0882352941176471	34	1	0	34	1	0	38
chr11	40279419	40281144	1725	DEL_P0009_48	FOCAD	ENSCAFG00000025256.2	ENSCAFT00000039148.2	intron	focadhesin [Source:HGNC Symbol;Acc:HGNC:23377]	conserved	26	0.110193472175079	0.743181712179079	0.109354121526626	0.111972411010107	0.106476315592927	0.109354121526626	0.110193472175079	0.107502996360595	0.556657507308946	NO GO-ANNOTATION	1	0	40	0.266666666666667	0.733333333333333	30	1	0	38	0.973684210526316	0.0263157894736842	38	1	0	32	1	0	38	1	0	40	1	0	34
chr11	40436223	40436441	218	DEL_P0009_78	FOCAD	ENSCAFG00000025256.2	ENSCAFT00000039148.2	intron	focadhesin [Source:HGNC Symbol;Acc:HGNC:23377]			0.200660374397341	0.411511912571515	0.160126165069049	0.0900279644644237	0.133313009284851	0.0829506138454438	0.0912102280256999	0.200660374397341	0.226133952884514	NO GO-ANNOTATION	0.9375	0.0625	16	0.25	0.75	12	0.916666666666667	0.0833333333333333	12	0.7	0.3	20	0.5	0.5	2	0.722222222222222	0.277777777777778	18	0.7	0.3	10	0.9375	0.0625	16
chr11	40639136	40639355	219	DEL_P0009_107				intergenic				0.0370118899568247	0.186956804208517	0.0339591384592498	0.000859962131859388	0.0370118899568247	0.0033658523258299	0.0723220000258495	0.15451623355706	0.0389054566652903		0.75	0.25	4	1	0	8	0.75	0.25	8	0.8	0.2	10	0.75	0.25	4	0.785714285714286	0.214285714285714	14	0.625	0.375	8	1	0	6
chr11	40907792	40908045	253	DEL_P0009_139				intergenic				0.0145845117490614	0.0457044367843857	0.0225956694348253	0.0555678035656096	0.0629194639339701	0.127478270717213	0.051492590017226	0.0331662711865108	0.0522517058894683		0.714285714285714	0.285714285714286	14	0.583333333333333	0.416666666666667	12	0.833333333333333	0.166666666666667	6	0.5625	0.4375	16	0.875	0.125	8	0.916666666666667	0.0833333333333333	12	0.571428571428571	0.428571428571429	14	0.611111111111111	0.388888888888889	18
chr11	41594554	41595948	1394	DEL_P0009_269				intergenic		conserved	13	0.0744797725615669	0.134840527581748	0.112139476725432	0.109469965027456	0.103076895341903	0.218337804703372	0.10066991837565	0.0810055635534089	0.155730007919178		0.95	0.05	40	0.763157894736842	0.236842105263158	38	1	0	38	1	0	36	0.815789473684211	0.184210526315789	38	0.657894736842105	0.342105263157895	38	1	0	30	0.972222222222222	0.0277777777777778	36
chr11	42021356	42021620	264	DEL_P0009_349				intergenic				0.0362313059418414	0.0325933487154241	0.0352506887487183	0.0311347517730496	0.0376255250420794	0.0352506887487183	0.0325933487154241	0.195660435823183	0.143248431766044		0.958333333333333	0.0416666666666667	24	1	0	26	1	0	30	1	0	24	1	0	34	1	0	30	1	0	26	0.8	0.2	20
chr11	43688909	43689120	211	DEL_P0009_653				intergenic				0.12738913481495	0.255126093551265	0.173569548148473	0.140321474979229	0.465730840700957	0.195539924792641	0.157374910346444	0.208104763280907	0.270893618670248		0.176470588235294	0.823529411764706	34	0	1	40	0.35	0.65	40	0.105263157894737	0.894736842105263	38	0.694444444444444	0.305555555555556	36	0.375	0.625	32	0.075	0.925	40	0.025	0.975	40
chr11	44596192	44596413	221	DEL_P0009_835				intergenic				0.0226377533640116	0.025102349421986	0.025102349421986	0.025102349421986	0.025102349421986	0.0243735552473416	0.025102349421986	0.148227421669705	0.0943739506093636		0.973684210526316	0.0263157894736842	38	1	0	40	1	0	40	1	0	40	1	0	40	1	0	38	1	0	40	0.863636363636364	0.136363636363636	22
chr11	44605418	44606325	907	DEL_P0009_836				intergenic				0.0899783602061937	0.317836467429611	0.0684945749379731	0.156340639715225	0.27753147846196	0.0754301838360718	0.0801415852270706	0.0711940918420362	0.164100907284106		0.6	0.4	20	0.133333333333333	0.866666666666667	30	0.5	0.5	14	0.266666666666667	0.733333333333333	30	0.875	0.125	8	0.55	0.45	20	0.583333333333333	0.416666666666667	12	0.454545454545455	0.545454545454545	22
chr11	45046379	45047088	709	DEL_P0010_14				intergenic				0.241928344935559	0.196309574592719	0.186996015677648	0.206262022243857	0.159548110868091	0.151149768597843	0.183537678990177	0.477298021409049	0.304403404331785		0.631578947368421	0.368421052631579	38	1	0	40	1	0	34	0.705882352941177	0.294117647058824	34	0.970588235294118	0.0294117647058824	34	0.964285714285714	0.0357142857142857	28	1	0	32	0.384615384615385	0.615384615384615	26
chr11	45675514	45676117	603	DEL_P0010_104	C9orf72	ENSCAFG00000001720.3	ENSCAFT00000002695.2	intron	chromosome 9 open reading frame 72 [Source:HGNC Symbol;Acc:HGNC:28337]			0.0631313785879895	0.093856377572303	0.0849326902044182	0.0849326902044182	0.0849326902044182	0.156826109753801	0.093856377572303	0.2002643914168	0.149195021939393	endocytosis, autophagy,	0.857142857142857	0.142857142857143	14	1	0	12	1	0	10	1	0	10	1	0	10	0.714285714285714	0.285714285714286	14	1	0	12	0.75	0.25	4
chr11	46336824	46337697	873	DEL_P0010_227				intergenic				0.00520550425493392	0.0054249547920434	0.0054249547920434	0.0054249547920434	0.0054249547920434	0.0054249547920434	0.0377552330071943	0.0054249547920434	0.0371699531444797		1	0	38	1	0	40	1	0	40	1	0	40	1	0	40	1	0	40	0.95	0.05	40	1	0	40
chr11	46486021	46488025	2004	DEL_P0010_265				intergenic				0.0889991480725206	0.0734740685802907	0.140087295435862	0.054934250983183	0.0797078567194909	0.090445282543797	0.0481789818334913	0.0797078567194909	0.107897941322992		0.8125	0.1875	16	1	0	14	0.727272727272727	0.272727272727273	22	0.875	0.125	16	1	0	16	1	0	20	0.888888888888889	0.111111111111111	18	1	0	16
chr11	46594321	46595021	700	DEL_P0010_289				intergenic		conserved	14	0.163032631534954	0.217788004789755	0.295652728930929	0.202248875926117	0.283908624529168	0.227044753854015	0.182237919782513	0.332600375493372	0.246109178937472		0.763157894736842	0.236842105263158	38	0.421052631578947	0.578947368421053	38	0.323529411764706	0.676470588235294	34	0.447368421052632	0.552631578947368	38	0.941176470588235	0.0588235294117647	34	0.882352941176471	0.117647058823529	34	0.5	0.5	32	1	0	22
chr11	47155737	47155942	205	DEL_P0010_393				intergenic				0.118942780042542	0.207442809231937	0.0805005932025962	0.0919787754325101	0.138994683790107	0.0946087084245878	0.234699755443311	0.240640111594462	0.161393764725282		0.533333333333333	0.466666666666667	30	0.666666666666667	0.333333333333333	18	0.346153846153846	0.653846153846154	26	0.294117647058824	0.705882352941177	34	0.205882352941176	0.794117647058823	34	0.285714285714286	0.714285714285714	28	0.692307692307692	0.307692307692308	26	0.111111111111111	0.888888888888889	36
chr11	48160461	48160856	395	DEL_P0010_575				intergenic				0.0519964426455503	0.0975441773881878	0.0842260178329404	0.0842260178329404	0.0842260178329404	0.089717423318058	0.146389538895364	0.0842260178329404	0.104913502741871		0.947368421052632	0.0526315789473684	38	0.833333333333333	0.166666666666667	36	1	0	40	1	0	40	1	0	40	0.842105263157895	0.157894736842105	38	0.785714285714286	0.214285714285714	28	1	0	40
chr11	48602978	48604004	1026	DEL_P0010_657				intergenic				0.147480234465846	0.172794488334976	0.201993739173564	0.145599813611187	0.184799490271497	0.151050921318107	0.21249746965404	0.628782474664045	0.359122277101216		0.78125	0.21875	32	0.730769230769231	0.269230769230769	26	1	0	22	0.911764705882353	0.0882352941176471	34	0.970588235294118	0.0294117647058824	34	0.764705882352941	0.235294117647059	34	1	0	26	0.194444444444444	0.805555555555556	36
chr11	48744226	48750432	6206	DEL_P0010_684				intergenic				0.113161816750824	0.31709997944032	0.153258637837374	0.24128472169395	0.176586234453474	0.187839037035046	0.176586234453474	0.157806610739279	0.227851481625891		0.861111111111111	0.138888888888889	36	0.55	0.45	20	0.772727272727273	0.227272727272727	22	0.625	0.375	24	1	0	30	1	0	36	1	0	30	1	0	22
chr11	48758468	48758696	228	DEL_P0010_688				intergenic				0.0895243110900835	0.13892369848591	0	0.0280183445489394	0.0523267396896206	0.0741361903541153	0	0.0523267396896206	0.227031107944412		1	0	8	0.583333333333333	0.416666666666667	12	0	0	0	0.9	0.1	10	1	0	4	0.75	0.25	4	0	0	0	1	0	4
chr11	49276964	49283462	6498	DEL_P0010_768				intergenic				0.036319612590799	0.0352837828403882	0.207418457303886	0.0317645102278397	0.0235251097025841	0.0352837828403882	0.0148261050297908	0.0304155540720961	0.235224561150315		1	0	30	1	0	28	0.733333333333333	0.266666666666667	30	1	0	22	1	0	12	1	0	28	1	0	6	1	0	20
chr11	49990184	49993315	3131	DEL_P0010_890				intergenic				0.100404898972521	0.0216998191681736	0.0210367490335471	0.0216998191681736	0.0216998191681736	0.0216998191681736	0.0355296105284073	0.0216998191681736	0.0798705269160274		0.875	0.125	40	1	0	40	1	0	38	1	0	40	1	0	40	1	0	40	0.95	0.05	40	1	0	40
chr11	50393677	50395118	1441	DEL_P0011_72	NFX1	ENSCAFG00000001848.3	ENSCAFT00000002914.3	intron	nuclear transcription factor, X-box binding 1 [Source:HGNC Symbol;Acc:HGNC:7803]			0.0274554390690153	0.0274554390690153	0.0274554390690153	0.0274554390690153	0.192188073483107	0.0274554390690153	0.0274554390690153	0.0274554390690153	0.173460495930936	urea transmembrane transport, cellular water homeostasis, ion transmembrane transport, transport, glycerol transport, renal water absorption,	1	0	40	1	0	40	1	0	40	1	0	40	0.805555555555556	0.194444444444444	36	1	0	40	1	0	40	1	0	40
chr11	50942819	50943292	473	DEL_P0011_203	UBAP1	ENSCAFG00000001905.3	ENSCAFT00000003018.3	intron	ubiquitin associated protein 1 [Source:HGNC Symbol;Acc:HGNC:12461]	conserved	17	0.0269132065539251	0.0269132065539251	0.0210807918673087	0.0210807918673087	0.0280952380952381	0.16791673101986	0.0227527042148452	0.0210807918673087	0.167183552457416	ubiquitin-dependent protein catabolic process via the multivesicular body sorting pathway,	1	0	22	1	0	22	1	0	14	1	0	14	1	0	24	0.8	0.2	20	1	0	16	1	0	14
chr11	52160469	52161606	1137	DEL_P0011_379				intergenic		conserved	15	0.142559444706168	0.207690514131642	0.274275508246961	0.244787399082959	0.163949586306779	0.456235741487308	0.202223510972178	0.147365701539364	0.295709146609448		0.777777777777778	0.222222222222222	36	0.5	0.5	30	0.966666666666667	0.0333333333333333	30	0.4375	0.5625	32	0.863636363636364	0.136363636363636	22	0.210526315789474	0.789473684210526	38	0.916666666666667	0.0833333333333333	24	0.818181818181818	0.181818181818182	22
chr11	52972416	52972624	208	DEL_P0011_501	MELK	ENSCAFG00000002334.3	ENSCAFT00000003657.3	intron	maternal embryonic leucine zipper kinase [Source:HGNC Symbol;Acc:HGNC:16870]			0.117473504680435	0.0725582354866348	0.108167491975965	0.15752673739226	0.0496541562192356	0.170740178644171	0.0514681795198703	0.0651141313313551	0.103051703843062	peptidyl-tyrosine phosphorylation, phosphorylation, intracellular signal transduction, protein autophosphorylation, cell proliferation, apoptotic process, protein phosphorylation, neural precursor cell proliferation, intrinsic apoptotic signaling pathway in response to oxidative stress, positive regulation of apoptotic process,	0.0789473684210526	0.921052631578947	38	0.325	0.675	40	0.388888888888889	0.611111111111111	36	0.05	0.95	40	0.225	0.775	40	0.470588235294118	0.529411764705882	34	0.194444444444444	0.805555555555556	36	0.15	0.85	40
chr11	53026475	53028075	1600	DEL_P0011_510	MELK	ENSCAFG00000002334.3	ENSCAFT00000003657.3	intron	maternal embryonic leucine zipper kinase [Source:HGNC Symbol;Acc:HGNC:16870]			0.109150225856455	0.233784970490606	0.219623685848464	0.186996692387858	0.0989318417085976	0.331975325166385	0.103045248763752	0.109150225856455	0.207684663845667	peptidyl-tyrosine phosphorylation, phosphorylation, intracellular signal transduction, protein autophosphorylation, cell proliferation, apoptotic process, protein phosphorylation, neural precursor cell proliferation, intrinsic apoptotic signaling pathway in response to oxidative stress, positive regulation of apoptotic process,	0.125	0.875	40	0	1	40	0.447368421052632	0.552631578947368	38	0.025	0.975	40	0.175	0.825	40	0.575	0.425	40	0.225	0.775	40	0.125	0.875	40
chr11	55231990	55232198	208	DEL_P0012_27				intergenic				0.275069770976734	0.240926503414137	0.154368062532257	0.172219962251114	0.324474442023167	0.170934048753563	0.369677028232029	0.375231803309321	0.272973696763196		0.1	0.9	40	0.131578947368421	0.868421052631579	38	0.3125	0.6875	32	0.458333333333333	0.541666666666667	24	0.722222222222222	0.277777777777778	18	0.464285714285714	0.535714285714286	28	0.03125	0.96875	32	0.777777777777778	0.222222222222222	18
chr11	55387647	55387883	236	DEL_P0012_44	CORO2A	ENSCAFG00000002477.3	ENSCAFT00000003912.3	intron	coronin, actin binding protein, 2A [Source:HGNC Symbol;Acc:HGNC:2255]			0.144332935200584	0.180701473742668	0.197962475643205	0.154018363933126	0.23288844195461	0.133476838518948	0.511336426006185	0.321119747411901	0.222961289319168	actin cytoskeleton organization,	0.375	0.625	32	0.46875	0.53125	32	0.117647058823529	0.882352941176471	34	0.411764705882353	0.588235294117647	34	0.0833333333333333	0.916666666666667	36	0.28125	0.71875	32	0.857142857142857	0.142857142857143	14	0.0263157894736842	0.973684210526316	38
chr11	55964774	55964989	215	DEL_P0012_106				intergenic				0.649584384205918	0.148829352466023	0.120019670092592	0.133087542899977	0.155183670498393	0.14942471646638	0.293328637658044	0.118346703806005	0.274322318543913		0.909090909090909	0.0909090909090909	22	0.35	0.65	20	0.25	0.75	28	0.321428571428571	0.678571428571429	28	0.125	0.875	32	0.133333333333333	0.866666666666667	30	0.025	0.975	40	0.264705882352941	0.735294117647059	34
chr11	56216220	56217345	1125	DEL_P0012_142	TGFBR1	ENSCAFG00000002528.4	ENSCAFT00000044556.1	intron	transforming growth factor, beta receptor 1 [Source:HGNC Symbol;Acc:HGNC:11772]			0.273125409364703	0.123471132069888	0.123471132069888	0.144570889181148	0.242730859503308	0.154501863567382	0.0849384228276584	0.145912618340916	0.280583914540664	phosphorylation, heart development, signal transduction by protein phosphorylation, intracellular signal transduction, post-embryonic development, in utero embryonic development, kidney development, anterior/posterior pattern specification, neuron fate commitment, negative regulation of apoptotic process, male gonad development, pharyngeal system development, thymus development, angiogenesis, bla…	0.5	0.5	20	1	0	8	1	0	8	0.75	0.25	12	0.571428571428571	0.428571428571429	14	1	0	14	1	0	4	1	0	12
chr11	57259154	57259367	213	DEL_P0012_279				intergenic				0.415162541356164	0.197580173527709	0.177893302331759	0.413532681614796	0.286681375259925	0.257627754640263	0.234973090361035	0.330542576462365	0.327049124405152		0.75	0.25	20	0.178571428571429	0.821428571428571	28	0.28125	0.71875	32	0.75	0.25	24	0.0588235294117647	0.941176470588235	34	0.541666666666667	0.458333333333333	24	0.107142857142857	0.892857142857143	28	0.0294117647058824	0.970588235294118	34
chr11	57285155	57286727	1572	DEL_P0012_284				intergenic				0.175237756743452	0.383319087266519	0.266699885782762	0.29643110258589	0.16640488159937	0.146863239332384	0.264118661199757	0.177007357556503	0.246895659612206		0.575	0.425	40	0.305555555555556	0.694444444444444	36	0.972222222222222	0.0277777777777778	36	1	0	32	0.611111111111111	0.388888888888889	36	0.736842105263158	0.263157894736842	38	1	0	22	0.588235294117647	0.411764705882353	34
chr11	57378866	57379109	243	DEL_P0012_307		ENSCAFG00000002577.3	ENSCAFT00000004058.3	intron	Uncharacterized protein [Source:UniProtKB/TrEMBL;Acc:E2R0B2]	conserved	14	0.226063662970232	0.352693354543248	0.311040447207371	0.152959812615628	0.330500533951077	0.160690124473438	0.258118759705242	0.330500533951077	0.286141803364575	NO GO-ANNOTATION	0.45	0.55	20	1	0	18	0.357142857142857	0.642857142857143	14	0.722222222222222	0.277777777777778	18	1	0	14	0.611111111111111	0.388888888888889	18	0.5	0.5	4	1	0	14
chr11	58173604	58173989	385	DEL_P0012_418				intergenic				0.0853270683220394	0.162695114936007	0.165100240825867	0.132154500325468	0.218740417063317	0.117888556669776	0.0996266883919238	0.15213501431825	0.222563422844353		0.888888888888889	0.111111111111111	18	1	0	16	0.666666666666667	0.333333333333333	12	1	0	10	0.541666666666667	0.458333333333333	24	1	0	8	1	0	6	0.7	0.3	10
chr11	59003286	59004236	950	DEL_P0012_555				intergenic				0.12987858119007	0.0731789910882739	0.0731789910882739	0.0716109686686176	0.0746746619404131	0.0731789910882739	0.0699626886147093	0.341722787689689	0.255699747401381		0.85	0.15	40	1	0	36	1	0	36	1	0	34	1	0	38	1	0	36	1	0	32	0.611111111111111	0.388888888888889	36
chr11	59096869	59097944	1075	DEL_P0012_583				intergenic				0.193767941511118	0.179870108329518	0.351675427175762	0.178966531813698	0.238058334223007	0.188339777904903	0.414332008745457	0.619998427198608	0.315675656400299		0.527777777777778	0.472222222222222	36	0.578947368421053	0.421052631578947	38	0.964285714285714	0.0357142857142857	28	0.684210526315789	0.315789473684211	38	0.421052631578947	0.578947368421053	38	0.722222222222222	0.277777777777778	36	1	0	32	0.05	0.95	40
chr11	59207210	59209325	2115	DEL_P0012_604				intergenic		conserved	12	0.0253641160884098	0.0253641160884098	0.176946601292364	0.0253641160884098	0.0253641160884098	0.0247619047619048	0.0253641160884098	0.0253641160884098	0.163316894154514		1	0	40	1	0	40	0.815789473684211	0.184210526315789	38	1	0	40	1	0	40	1	0	38	1	0	40	1	0	40
chr11	59352721	59353016	295	DEL_P0012_639				intergenic				0.122154456672918	0.0847532121365363	0.0603160157776089	0.0358015053974251	0.0285893956995404	0.0278127414131258	0.0847532121365363	0.0847532121365363	0.0796774973329809		0.727272727272727	0.272727272727273	22	1	0	16	0.833333333333333	0.166666666666667	12	0.875	0.125	16	0.9	0.1	20	0.909090909090909	0.0909090909090909	22	1	0	16	1	0	16
chr11	59442829	59443851	1022	DEL_P0012_655				intergenic				0.0413627546424733	0.0152032119301084	0.00870299905644282	0.0178735352790259	0.0137412326618855	0.0158886429588222	0.0144884759101884	0.0152032119301084	0.0267929518039963		0.933333333333333	0.0666666666666667	30	1	0	38	0.972222222222222	0.0277777777777778	36	0.961538461538462	0.0384615384615385	26	1	0	34	1	0	40	1	0	36	1	0	38
chr11	59447074	59447416	342	DEL_P0012_656				intergenic				0.117634608894071	0.218292734115306	0.138655518370504	0.114918576211929	0.169507384172695	0.112559923017932	0.208634213089444	0.0979080741131806	0.145185488862453		0.3	0.7	30	0	1	36	0.318181818181818	0.681818181818182	22	0.0666666666666667	0.933333333333333	30	0.363636363636364	0.636363636363636	22	0.285714285714286	0.714285714285714	28	0	1	32	0.09375	0.90625	32
chr11	59508817	59510035	1218	DEL_P0012_686				intergenic		conserved	39	0.0162748643761302	0.111228333301326	0.0153706253078546	0.0153706253078546	0.0162748643761302	0.0162748643761302	0.0158312447786132	0.0158312447786132	0.107970902350907		1	0	40	0.875	0.125	40	1	0	36	1	0	36	1	0	40	1	0	40	1	0	38	1	0	38
chr11	59565566	59566122	556	DEL_P0012_703				intergenic				0.0481354191278011	0.055659836556196	0.0528594772635361	0.182437013070445	0.0542900838437927	0.0528594772635361	0.055659836556196	0.135923865565655	0.15748070056348		1	0	28	1	0	38	1	0	34	0.78125	0.21875	32	1	0	36	1	0	34	1	0	38	0.846153846153846	0.153846153846154	26
chr11	59720762	59722443	1681	DEL_P0012_727				intergenic		conserved	13	0.302448354612392	0.123121907316423	0.169078608864704	0.128974001593148	0.15777126588984	0.146233945934856	0.572956566416946	0.124668276871122	0.278494704884203		1	0	40	0.75	0.25	40	0.911764705882353	0.0882352941176471	34	0.710526315789474	0.289473684210526	38	0.894736842105263	0.105263157894737	38	0.657894736842105	0.342105263157895	38	0.175	0.825	40	0.75	0.25	36
chr11	59822893	59823230	337	DEL_P0012_741				intergenic				0.144804491757248	0.0551405861761806	0.165616443404938	0.0393997286355318	0.0500952422831383	0.112160985802149	0.0605085053772986	0.0434795534479647	0.0905407612413073		0.131578947368421	0.868421052631579	38	0.25	0.75	40	0.59375	0.40625	32	0.342105263157895	0.657894736842105	38	0.263157894736842	0.736842105263158	38	0.527777777777778	0.472222222222222	36	0.236842105263158	0.763157894736842	38	0.384615384615385	0.615384615384615	26
chr11	60350942	60351767	825	DEL_P0013_65				intergenic				0.144184729457099	0.169387196474968	0.296458691144496	0.13357559862823	0.419805925441308	0.25699496260641	0.169387196474968	0.155549440552315	0.287545041652413		0.9	0.1	30	0.9375	0.0625	32	0.46875	0.53125	32	0.852941176470588	0.147058823529412	34	0.325	0.675	40	1	0	34	0.9375	0.0625	32	0.694444444444444	0.305555555555556	36
chr11	60439906	60440363	457	DEL_P0013_75				intergenic		conserved	18	0.210771582105287	0.333005295107314	0.128772445714204	0.235150368201357	0.211490996643233	0.163559345334662	0.277673574940438	0.135406435571372	0.217657341424921		0.28125	0.71875	32	0.909090909090909	0.0909090909090909	22	0.466666666666667	0.533333333333333	30	0.25	0.75	36	0.766666666666667	0.233333333333333	30	0.352941176470588	0.647058823529412	34	0.875	0.125	16	0.433333333333333	0.566666666666667	30
chr11	60552406	60552620	214	DEL_P0013_88				intergenic				0.306876062647165	0.0980474133656195	0.0334590924782431	0.0394280739035019	0.101497617339363	0.0524983441922485	0.0376184292035281	0.0381766183963678	0.0752768319796016		1	0	10	0.5	0.5	16	0.75	0.25	12	0.666666666666667	0.333333333333333	12	0.5	0.5	8	0.8	0.2	10	0.666666666666667	0.333333333333333	6	0.666666666666667	0.333333333333333	18
chr11	61772569	61775262	2693	DEL_P0013_303				intergenic		conserved	228	0.030741410488246	0.030741410488246	0.030741410488246	0.0490686840270706	0.112844923875122	0.030741410488246	0.0297976484318231	0.022541656686262	0.0828923031810799		1	0	40	1	0	40	1	0	40	0.925	0.075	40	0.85	0.15	40	1	0	40	1	0	38	0.975	0.025	40
chr11	61806947	61807162	215	DEL_P0013_313				intergenic		conserved	13	0.116468066435605	0.282806347456784	0.114534703016372	0.114534703016372	0.28727533737877	0.263401263225341	0.125645302994436	0.263401263225341	0.208769119207094		0.25	0.75	36	0.53125	0.46875	32	0.184210526315789	0.815789473684211	38	0.184210526315789	0.815789473684211	38	0.533333333333333	0.466666666666667	30	0	1	40	0.131578947368421	0.868421052631579	38	0	1	40
chr11	61994123	61996376	2253	DEL_P0013_343				intergenic				0.046775053304904	0.0263522884882108	0.0404996977634495	0.27386652079804	0.0378571428571429	0.0484884410195614	0.0428224687933426	0.0310714285714286	0.287371801974948		1	0	20	1	0	6	1	0	14	0.666666666666667	0.333333333333333	18	1	0	12	1	0	22	1	0	16	1	0	8
chr11	63346574	63347277	703	DEL_P0013_517				intergenic				0.129326178901478	0.117918172275351	0.210665694521547	0.318416223637485	0.194784941791993	0.120230663917728	0.27342495627827	0.284038492778185	0.220757250579473		0.625	0.375	32	0.541666666666667	0.458333333333333	24	0.277777777777778	0.722222222222222	36	0.884615384615385	0.115384615384615	26	0.3	0.7	20	0.588235294117647	0.411764705882353	34	0.846153846153846	0.153846153846154	26	0.2	0.8	30
chr11	63675427	63678026	2599	DEL_P0013_568				intergenic		conserved	20	0.336754999495001	0.435221966795663	0.184201039991609	0.1728860191625	0.244408070431727	0.36759091214237	0.175961594500347	0.307770766999506	0.305424034960249		0.325	0.675	40	0.225	0.775	40	0.6	0.4	40	0.7	0.3	40	0.9	0.1	40	1	0	40	0.657894736842105	0.342105263157895	38	0.970588235294118	0.0294117647058824	34
chr11	63991169	63992701	1532	DEL_P0013_627				intergenic		conserved	683	0.206001142176421	0.243903954606252	0.149169517409898	0.297869374616704	0.205475950074813	0.243903954606252	0.210269310599099	0.16251756892661	0.238359696789803		0.583333333333333	0.416666666666667	36	1	0	36	0.710526315789474	0.289473684210526	38	0.45	0.55	40	0.575	0.425	40	1	0	36	0.973684210526316	0.0263157894736842	38	0.911764705882353	0.0882352941176471	34
chr11	64674659	64675244	585	DEL_P0013_718				intergenic				0.0979393489615573	0.226437636121293	0.20136641624421	0.163204848348081	0.250488193273268	0.111399904756325	0.158627837010122	0.163204848348081	0.180664740827372		0.225	0.775	40	0.464285714285714	0.535714285714286	28	0.447368421052632	0.552631578947368	38	0.0526315789473684	0.947368421052632	38	0	1	40	0.125	0.875	40	0.375	0.625	32	0.0526315789473684	0.947368421052632	38
chr11	64877923	64878137	214	DEL_P0013_750	AKAP2	ENSCAFG00000002894.5	ENSCAFT00000047611.1	intron	A kinase (PRKA) anchor protein 2 [Source:HGNC Symbol;Acc:HGNC:372]			0.0796409490340362	0.146758577476766	0.069423624680114	0.0482081064019831	0.117275934812017	0.069423624680114	0.116102220479984	0.123356963187429	0.106166066973779	regulation of cell shape, regulation of cell shape,	0.357142857142857	0.642857142857143	28	0.454545454545455	0.545454545454545	22	0.142857142857143	0.857142857142857	28	0.272727272727273	0.727272727272727	22	0.416666666666667	0.583333333333333	24	0.142857142857143	0.857142857142857	28	0.0882352941176471	0.911764705882353	34	0.0833333333333333	0.916666666666667	36
chr11	65037809	65038051	242	DEL_P0014_6	AKAP2	ENSCAFG00000002894.5	ENSCAFT00000044537.2	intron	A kinase (PRKA) anchor protein 2 [Source:HGNC Symbol;Acc:HGNC:372]			0.0707102944125529	0.0936868573855748	0.0476922740416321	0.0188407602273448	0.0205140796239346	0.0583218192780204	0.0211240495329162	0.0671084166459056	0.0791541731634579	regulation of cell shape, regulation of cell shape,	0.833333333333333	0.166666666666667	18	0.785714285714286	0.214285714285714	28	1	0	14	0.9375	0.0625	16	0.928571428571429	0.0714285714285714	14	1	0	18	0.954545454545455	0.0454545454545455	22	1	0	22
chr11	65142070	65142329	259	DEL_P0014_15	AKAP2	ENSCAFG00000002894.5	ENSCAFT00000044537.2	intron	A kinase (PRKA) anchor protein 2 [Source:HGNC Symbol;Acc:HGNC:372]			0.00624519145209869	-0.000584633390155015	0.00062032674816486	0.0140692395533946	0.00322422469888813	0.0063687590588696	0.0206540906132948	0.110847708990569	0.0111315898082738	regulation of cell shape, regulation of cell shape,	0.535714285714286	0.464285714285714	28	0.590909090909091	0.409090909090909	22	0.576923076923077	0.423076923076923	26	0.5	0.5	12	0.558823529411765	0.441176470588235	34	0.633333333333333	0.366666666666667	30	0.5	0.5	32	0.8125	0.1875	16
chr11	65254321	65257006	2685	DEL_P0014_33				intergenic		conserved	370	0.00762924966571501	0.0258006594498335	0.00928188408026329	0.00928188408026329	0.00662949593541086	0.00928188408026329	0.00928188408026329	0.00928188408026329	0.0165783508449185		0.973684210526316	0.0263157894736842	38	0.95	0.05	40	1	0	40	1	0	40	0.975	0.025	40	1	0	40	1	0	40	1	0	40
chr11	66154019	66154246	227	DEL_P0014_192				intergenic				0.0284739607456698	0.0314603241450097	0.0879596305403508	0.0574336658562027	0.0461057101551451	0.0148844347565661	0.130580519023367	0.166722726556764	0.0645503968131684		0.85	0.15	20	0.7	0.3	10	0.928571428571429	0.0714285714285714	14	1	0	2	0.666666666666667	0.333333333333333	12	0.75	0.25	8	1	0	4	0.5	0.5	2
chr11	66676808	66679527	2719	DEL_P0014_276	SUSD1	ENSCAFG00000003013.3	ENSCAFT00000004830.3	intron	sushi domain containing 1 [Source:HGNC Symbol;Acc:HGNC:25413]			0.126877384888791	0.10610363579581	0.211753619262803	0.139992914129336	0.114978419106465	0.271486057900489	0.101769151431939	0.271486057900489	0.166611192529875	NO GO-ANNOTATION	0.421052631578947	0.578947368421053	38	0.210526315789474	0.789473684210526	38	0.552631578947368	0.447368421052632	38	0.45	0.55	40	0.388888888888889	0.611111111111111	36	0.025	0.975	40	0.225	0.775	40	0.025	0.975	40
chr11	66858203	66858476	273	DEL_P0014_296				intergenic				0.375263799918664	0.104521448121647	0.0961174477804067	0.108228286209006	0.126553913795856	0.179309680491868	0.0943027275937338	0.151658643661321	0.178753281756664		0.730769230769231	0.269230769230769	26	0.178571428571429	0.821428571428571	28	0.2	0.8	30	0.4	0.6	30	0.15	0.85	40	0.527777777777778	0.472222222222222	36	0.210526315789474	0.789473684210526	38	0.117647058823529	0.882352941176471	34
chr11	66912491	66913155	664	DEL_P0014_308	HSDL2	ENSCAFG00000003028.4	ENSCAFT00000004876.4	intron	hydroxysteroid dehydrogenase like 2 [Source:HGNC Symbol;Acc:HGNC:18572]	conserved	14	0.00859342660720558	0.00859342660720558	0.0376058546425788	0.00779044193374982	0.0111694434721191	0.00859342660720558	0.00736197161501492	0.00859342660720558	0.028114913886914	oxidation-reduction process, metabolic process, metabolic process,	1	0	40	1	0	40	0.944444444444444	0.0555555555555556	36	1	0	36	0.973684210526316	0.0263157894736842	38	1	0	40	1	0	34	1	0	40
chr11	67454681	67456234	1553	DEL_P0014_398		ENSCAFG00000028946.1	ENSCAFT00000045538.1	coding	Uncharacterized protein [Source:UniProtKB/TrEMBL;Acc:J9PAZ2]			0.0682206269684503	0.0357131327815544	0.0815185867853218	0.0755272669486765	0.0312453161301415	0.0791922951956061	0.153781628152191	0.0857949535070456	0.0642820099245055	NO GO-ANNOTATION	1	0	24	0.923076923076923	0.0769230769230769	26	1	0	34	0.863636363636364	0.136363636363636	22	0.921052631578947	0.0789473684210526	38	1	0	32	0.833333333333333	0.166666666666667	6	1	0	38
chr11	67782905	67783128	223	DEL_P0014_453	RGS3	ENSCAFG00000003267.4	ENSCAFT00000047495.2	intron	regulator of G-protein signaling 3 [Source:HGNC Symbol;Acc:HGNC:9999]			0.0863866886247587	0.235604943322919	0.262390415373129	0.135413050896906	0.193111778042422	0.0807618718282123	0.108430933415476	0.096087621800087	0.154696431622669	positive regulation of GTPase activity, termination of G-protein coupled receptor signaling pathway, positive regulation of GTPase activity, termination of G-protein coupled receptor signaling pathway,	0.178571428571429	0.821428571428571	28	0.03125	0.96875	32	0.571428571428571	0.428571428571429	14	0.1	0.9	30	0.5	0.5	26	0.2	0.8	30	0.363636363636364	0.636363636363636	22	0.15625	0.84375	32
chr11	68589042	68589453	411	DEL_P0014_517	AKNA	ENSCAFG00000003340.5	ENSCAFT00000048912.1	intron	AT-hook transcription factor [Source:HGNC Symbol;Acc:HGNC:24108]			0.0124296042243533	0.0379738021985714	0.0142144919213812	0.00930215840346319	0.00569003907844811	0.0124296042243533	0.0133464681907127	0.0119231046978046	0.0233880424917139	positive regulation of transcription from RNA polymerase II promoter, transcription from RNA polymerase II promoter,	1	0	28	0.928571428571429	0.0714285714285714	28	1	0	32	1	0	22	0.970588235294118	0.0294117647058824	34	1	0	28	1	0	30	0.961538461538462	0.0384615384615385	26
chr11	69580401	69581552	1151	DEL_P0014_662				intergenic		conserved	16	0.0876190476190476	0.085331835541119	0.085331835541119	0.588371207764025	0.0896623113690186	0.0876190476190476	0.0876190476190476	0.0865098458513113	0.469904204488029		1	0	38	1	0	34	1	0	34	0.394736842105263	0.605263157894737	38	0.973684210526316	0.0263157894736842	38	1	0	38	1	0	38	1	0	36
chr11	69965097	69965336	239	DEL_P0014_722				intergenic				0.0741583257506824	0.0741583257506824	0.0943976654272231	0.0679615478162607	0.080902334041569	0.0651892591394371	0.0651892591394371	0.483268233386383	0.33221099184953		1	0	8	1	0	8	1	0	16	0.916666666666667	0.0833333333333333	12	1	0	10	1	0	6	1	0	6	0.5	0.5	6
chr11	70361498	70363386	1888	DEL_P0015_55	ASTN2	ENSCAFG00000003504.4	ENSCAFT00000005650.3	intron	astrotactin 2 [Source:HGNC Symbol;Acc:HGNC:17021]	conserved	33	0.0523445138380027	0.0885486064163327	0.0620970474358432	0.0885486064163327	0.0550121093861411	0.2098793494762	0.124822490555328	0.101368285458048	0.126457361629065	negative regulation of protein localization to cell surface,	0.894736842105263	0.105263157894737	38	0.973684210526316	0.0263157894736842	38	0.842105263157895	0.157894736842105	38	0.973684210526316	0.0263157894736842	38	0.921052631578947	0.0789473684210526	38	0.625	0.375	40	1	0	34	0.763157894736842	0.236842105263158	38
chr11	71017067	71017751	684	DEL_P0015_145				intergenic		conserved	26	0.123864922476981	0.232479594667301	0.206116045632325	0.139755749082431	0.160979751486546	0.400017352171987	0.169045346876682	0.175865011966175	0.246482032770131		0.735294117647059	0.264705882352941	34	0.972222222222222	0.0277777777777778	36	0.529411764705882	0.470588235294118	34	0.884615384615385	0.115384615384615	26	0.6	0.4	40	0.305555555555556	0.694444444444444	36	0.928571428571429	0.0714285714285714	28	0.933333333333333	0.0666666666666667	30
chr11	71149121	71149345	224	DEL_P0015_155				intergenic				0.105429367537939	0.0804556730690856	0.075189612704809	0.0964782759874729	0.273181636052377	0.0804556730690856	0.0918989577949211	0.0587231818903748	0.166575643621414		1	0	24	1	0	14	0.875	0.125	16	0.818181818181818	0.181818181818182	22	0.625	0.375	16	1	0	14	1	0	18	0.95	0.05	20
chr11	71631911	71632123	212	DEL_P0015_227				intergenic				0.0457416449355238	0.0416074111188491	0.224193787858404	0.0703932584470732	0.0822447168659736	0.127786423004594	0.0410216917258284	0.0657277868644199	0.0800225898976792		0.153846153846154	0.846153846153846	26	0.176470588235294	0.823529411764706	34	0	1	34	0.3	0.7	30	0.0882352941176471	0.911764705882353	34	0.384615384615385	0.615384615384615	26	0.1875	0.8125	32	0.294117647058824	0.705882352941177	34
chr11	71881243	71881454	211	DEL_P0015_274				intergenic				0.0487898692793366	0.0496357928326836	0.180797922868641	0.0315369997075979	0.104799823360811	0.0505381050122082	0.0258155603094226	0.0174470450050444	0.0824099321758442		0.545454545454545	0.454545454545455	22	0.307692307692308	0.692307692307692	26	0.125	0.875	8	0.5	0.5	8	0.636363636363636	0.363636363636364	22	0.305555555555556	0.694444444444444	36	0.5	0.5	6	0.428571428571429	0.571428571428571	14
chr11	73041498	73042217	719	DEL_P0015_458				intergenic				0.0245848040602563	0.0262439705636368	0.0237017495687189	0.0254309874808928	0.0567153306007603	0.0876387419655713	0.0227774048960467	0.0227774048960467	0.0779314282676247		1	0	34	1	0	38	1	0	32	1	0	36	0.916666666666667	0.0833333333333333	36	0.875	0.125	40	1	0	30	1	0	30
chr11	73115643	73116901	1258	DEL_P0015_466				intergenic		conserved	14	0.215354774511896	0.219841499700239	0.446714731595145	0.492359541803706	0.204819109594682	0.199991546231295	0.505675251710412	0.243561405834938	0.338042131632671		0.315789473684211	0.684210526315789	38	0.3	0.7	40	0.05	0.95	40	0.944444444444444	0.0555555555555556	36	0.525	0.475	40	0.5	0.5	40	0.95	0.05	40	0.25	0.75	40
chr11	73389371	73390593	1222	DEL_P0015_489				intergenic				0.0250217417363302	0.102578990720065	0.0921630537068185	0.0497309521951522	0.0224363264599109	0.0308025965757941	0.0607359397712114	0.0281181404050634	0.0405120545305001		0.882352941176471	0.117647058823529	34	1	0	34	1	0	28	0.823529411764706	0.176470588235294	34	0.911764705882353	0.0882352941176471	34	0.861111111111111	0.138888888888889	36	0.818181818181818	0.181818181818182	22	0.9375	0.0625	32
chr11	73487569	73488165	596	DEL_P0015_498				intergenic		conserved	297	0.130271606107835	0.394625838739617	0.141719554195032	0.184712121786258	0.126133640253019	0.133180544741439	0.244305262906054	0.123772287323394	0.220839663331775		0.633333333333333	0.366666666666667	30	0.294117647058824	0.705882352941177	34	0.884615384615385	0.115384615384615	26	0.95	0.05	20	0.653846153846154	0.346153846153846	26	0.617647058823529	0.382352941176471	34	1	0	18	0.84375	0.15625	32
chr11	73539084	73539307	223	DEL_P0015_504				intergenic		conserved	25	0.0785278365993377	0.0203472015634939	0.0450438211712279	0.0203472015634939	0.0203472015634939	0.020422190085046	0.120404184703392	0.101193767416968	0.069790159150094		0.7	0.3	10	0.875	0.125	8	1	0	4	0.875	0.125	8	0.875	0.125	8	0.9	0.1	20	1	0	10	0.666666666666667	0.333333333333333	12
chr11	73853296	73853511	215	DEL_P0015_543				intergenic				0.142620567412136	0.215657988270301	0.314601149888186	0.192161138579832	0.196167898387961	0.180402944196707	0.35081015539289	0.172092997455634	0.233913721448373		0.357142857142857	0.642857142857143	28	0.527777777777778	0.472222222222222	36	0.636363636363636	0.363636363636364	22	0.105263157894737	0.894736842105263	38	0.5	0.5	38	0.117647058823529	0.882352941176471	34	0	1	40	0.131578947368421	0.868421052631579	38
chr11	73957465	73957813	348	DEL_P0015_556	C5	ENSCAFG00000003591.3	ENSCAFT00000005779.3	intron	complement component 5 [Source:HGNC Symbol;Acc:HGNC:1331]			0.0829575452643071	0.052614943338501	0.0696197247544995	0.0608422528495093	0.044361660947267	0.148785975141387	0.0975744908089777	0.116131361180721	0.0891095010790547	negative regulation of endopeptidase activity, complement activation, inflammatory response, positive regulation of chemokine secretion, positive regulation of vascular endothelial growth factor production, negative regulation of macrophage chemotaxis, activation of mitophagy in response to mitochondrial depolarization, in utero embryonic development, positive regulation of angiogenesis,	0.733333333333333	0.266666666666667	30	0.8	0.2	30	0.833333333333333	0.166666666666667	6	0.8	0.2	20	0.857142857142857	0.142857142857143	14	1	0	26	1	0	12	1	0	16
chr12	136169	136947	778	DEL_P0001_42	ENPP3	ENSCAFG00000000367.4	ENSCAFT00000000005.3	promoter	ectonucleotide pyrophosphatase/phosphodiesterase 3 [Source:HGNC Symbol;Acc:HGNC:3358]	conserved	19	0.0551495268228096	0.0551495268228096	0.0551495268228096	0.298992097814283	0.0465247780605957	0.0551495268228096	0.0551495268228096	0.0599742092580435	0.21288381172632	receptor-mediated endocytosis, nucleic acid phosphodiester bond hydrolysis, immune response, metabolic process, nucleoside triphosphate catabolic process, phosphate-containing compound metabolic process, nucleic acid phosphodiester bond hydrolysis, metabolic process,	1	0	40	1	0	40	1	0	40	0.6875	0.3125	32	0.975	0.025	40	1	0	40	1	0	40	0.944444444444444	0.0555555555555556	36
chr12	259647	259902	255	DEL_P0001_70				intergenic				0.171864004752604	0.0991058642906347	0.0954270852725437	0.0969280710065092	0.132451270615348	0.551942680682555	0.127125598499887	0.121084365339795	0.437954444383223		0.785714285714286	0.214285714285714	14	0.95	0.05	20	1	0	8	0.928571428571429	0.0714285714285714	14	1	0	18	0.307692307692308	0.692307692307692	26	1	0	16	1	0	14
chr12	348022	350546	2524	DEL_P0001_85				intergenic				0.134964957022997	0.26582093663977	0.100631635211278	0.104886878619306	0.196279605187768	0.307803055410165	0.160316284705879	0.116494359681899	0.184062659349211		0.631578947368421	0.368421052631579	38	0.157894736842105	0.842105263157895	38	0.421052631578947	0.578947368421053	38	0.4	0.6	40	0.722222222222222	0.277777777777778	36	0.125	0.875	40	0.675	0.325	40	0.588235294117647	0.411764705882353	34
chr12	446436	447524	1088	DEL_P0001_102	ATAT1	ENSCAFG00000000414.3	ENSCAFT00000000652.1	intron	alpha tubulin acetyltransferase 1 [Source:HGNC Symbol;Acc:HGNC:21186]	conserved	22	0.134405391431826	0.120818102314282	0.56855595655971	0.207850024455557	0.112675630197144	0.187531963969861	0.112709220032703	0.166170547816562	0.256363851787213	alpha-tubulin acetylation, regulation of microtubule cytoskeleton organization, neuron development, spermatogenesis, dentate gyrus development, regulation of fat cell differentiation, positive regulation of NLRP3 inflammasome complex assembly,	0.794117647058823	0.205882352941176	34	0.605263157894737	0.394736842105263	38	0.1	0.9	40	0.888888888888889	0.111111111111111	36	0.71875	0.28125	32	0.868421052631579	0.131578947368421	38	0.65625	0.34375	32	0.5	0.5	34
chr12	570345	570781	436	DEL_P0001_118	DPCR1	ENSCAFG00000000470.3	ENSCAFT00000047683.1	intron	diffuse panbronchiolitis critical region 1 [Source:HGNC Symbol;Acc:HGNC:21666]			0.130889046218772	0.057205249369115	0.0359066306997531	0.0726655840576332	0.0374405397356832	0.0533810540484476	0.0640039252796418	0.0810580484844272	0.106935592209762	NO GO-ANNOTATION	0.766666666666667	0.233333333333333	30	1	0	20	0.9375	0.0625	16	1	0	30	0.923076923076923	0.0769230769230769	26	1	0	18	1	0	24	0.85	0.15	20
chr12	756638	756885	247	DEL_P0001_148				intergenic				0.257252624996577	0.104590434710956	0.191164401132413	0.124413379298684	0.0805251225968526	0.0781121649178547	0.0727997579994488	0.163996736422999	0.146388333839269		0.5	0.5	4	0.666666666666667	0.333333333333333	6	1	0	8	1	0	4	0.916666666666667	0.0833333333333333	12	0.75	0.25	4	0.75	0.25	8	1	0	6
chr12	836078	837393	1315	DEL_P0001_164				intergenic				0.0524874199906838	0.0155864069030725	0.0155864069030725	0.0155864069030725	0.0155864069030725	0.037556144360135	0.0155864069030725	0.0150384546527351	0.0460139322716783		0.925	0.075	40	1	0	40	1	0	40	1	0	40	1	0	40	0.944444444444444	0.0555555555555556	36	1	0	40	1	0	38
chr12	887367	888911	1544	DEL_P0001_176				intergenic				0.0603652822296187	0.0565544047194709	0.0603652822296187	0.396332330589987	0.0607026973565132	0.0603652822296187	0.0591654820520817	0.0578979215274842	0.326752525713637		1	0	36	1	0	30	1	0	36	0.588235294117647	0.411764705882353	34	0.973684210526316	0.0263157894736842	38	1	0	36	1	0	34	1	0	32
chr12	904984	906050	1066	DEL_P0001_179				intergenic				0.128450798077268	0.0667022525183536	0.0488084001126546	0.051655476293507	0.0543828385483853	0.113512271846282	0.113512271846282	0.168441172937755	0.10957261188284		0.733333333333333	0.266666666666667	30	0.964285714285714	0.0357142857142857	28	0.9	0.1	30	0.875	0.125	32	0.9375	0.0625	32	1	0	28	1	0	28	0.692307692307692	0.307692307692308	26
chr12	1310398	1310975	577	DEL_P0001_248				intergenic				0.0476072883697947	0.019895279801179	0.0872652187357952	0.0303370732629257	0.0205844943125189	0.126083346311275	0.0443830700499857	0.0197560853929735	0.0598961417940376		0.733333333333333	0.266666666666667	30	0.821428571428571	0.178571428571429	28	0.958333333333333	0.0416666666666667	24	0.882352941176471	0.117647058823529	34	0.823529411764706	0.176470588235294	34	0.617647058823529	0.382352941176471	34	0.916666666666667	0.0833333333333333	24	0.833333333333333	0.166666666666667	30
chr12	1365637	1366749	1112	DEL_P0001_257		ENSCAFG00000000686.4	ENSCAFT00000001072.4	intron	Uncharacterized protein [Source:UniProtKB/TrEMBL;Acc:E2RS79]			0.0994484914926748	0.104464549231798	0.124538691957678	0.0971228708797641	0.132004905976537	0.496075591444037	0.175024740964553	0.124538691957678	0.291063725805237	proteolysis, complement activation, proteolysis, complement activation, proteolysis, proteolysis, proteolysis, complement activation, proteolysis, complement activation,	0.970588235294118	0.0294117647058824	34	0.975	0.025	40	1	0	32	0.933333333333333	0.0666666666666667	30	1	0	38	0.454545454545455	0.545454545454545	22	0.785714285714286	0.214285714285714	28	1	0	32
chr12	1532774	1533825	1051	DEL_P0001_275	DXO	ENSCAFG00000000694.4	ENSCAFT00000001079.3	intron	decapping exoribonuclease [Source:HGNC Symbol;Acc:HGNC:2992]			0.124638884512689	0.110249775122927	0.103158643094917	0.110249775122927	0.110249775122927	0.110249775122927	0.669956388117581	0.108924106604645	0.498324012105431	NO GO-ANNOTATION	0.933333333333333	0.0666666666666667	30	1	0	38	0.972222222222222	0.0277777777777778	36	1	0	38	1	0	38	1	0	38	0.305555555555556	0.694444444444444	36	1	0	36
chr12	1538234	1538642	408	DEL_P0001_280	DXO	ENSCAFG00000000694.4	ENSCAFT00000001079.3	intron	decapping exoribonuclease [Source:HGNC Symbol;Acc:HGNC:2992]			0.0604409928191772	0.0857861161633402	0.0649406838958259	0.000516018979854121	0.104756196085001	0.083860048897491	-0.00200330668705136	-0.00200330668705136	0.102938732462851	NO GO-ANNOTATION	0.9	0.1	20	0.928571428571429	0.0714285714285714	14	0.916666666666667	0.0833333333333333	12	0.8	0.2	10	0.571428571428571	0.428571428571429	14	0.6	0.4	10	0.75	0.25	4	0.75	0.25	4
chr12	1611453	1612478	1025	DEL_P0001_294	DXO	ENSCAFG00000000694.4	ENSCAFT00000001079.3	intron	decapping exoribonuclease [Source:HGNC Symbol;Acc:HGNC:2992]	conserved	17	0.186510830521034	0.12670513428375	0.124059617141448	0.125420994607423	0.124059617141448	0.121065375302663	0.713738917028311	0.127919975350694	0.510565559158177	NO GO-ANNOTATION	0.866666666666667	0.133333333333333	30	1	0	38	1	0	34	1	0	36	1	0	34	1	0	30	0.266666666666667	0.733333333333333	30	1	0	40
chr12	1858664	1859153	489	DEL_P0001_350				intergenic				0.200123834038767	0.17131400937873	0.22329313234151	0.22146992514827	0.175510368959491	0.200123834038767	0.200123834038767	0.200123834038767	0.217534418555856		0	1	40	0.294117647058824	0.705882352941177	34	0.388888888888889	0.611111111111111	36	0.375	0.625	32	0.315789473684211	0.684210526315789	38	0	1	40	0	1	40	0	1	40
chr12	1998913	1999175	262	DEL_P0001_368				intergenic				0.201521992154705	0.0751237526446694	0.158606423565488	0.134093554825738	0.247465234124816	0.068219228658169	0.0577587514658822	0.0640304871784893	0.128321121107392		0.9375	0.0625	16	0.8	0.2	20	0.916666666666667	0.0833333333333333	12	0.5	0.5	6	0.375	0.625	8	0.8	0.2	10	0.666666666666667	0.333333333333333	12	0.642857142857143	0.357142857142857	14
chr12	2389495	2389728	233	DEL_P0001_465				intergenic				0.11329880324237	0.088475491255891	0.15794503143046	0.203447615473012	0.088475491255891	0.238435304453729	0.0550431409104209	0.177415712669993	0.190788271603943		0.9	0.1	10	0.625	0.375	8	0.5	0.5	2	0.95	0.05	20	0.625	0.375	8	1	0	6	0.833333333333333	0.166666666666667	6	0.5	0.5	8
chr12	4064448	4064679	231	DEL_P0001_663	UHRF1BP1	ENSCAFG00000001234.3	ENSCAFT00000001919.3	intron	UHRF1 binding protein 1 [Source:HGNC Symbol;Acc:HGNC:21216]			0.0633058538579826	0.0513159139034045	0.124216958909005	0.0794136832716556	0.0798117462362343	0.100369456361416	0.234901041831436	0.0829021513006637	0.096402874449763	NO GO-ANNOTATION	0.264705882352941	0.735294117647059	34	0.1875	0.8125	32	0.375	0.625	32	0.305555555555556	0.694444444444444	36	0.3	0.7	30	0.0789473684210526	0.921052631578947	38	0	1	40	0.1	0.9	40
chr12	4372510	4376683	4173	DEL_P0001_694				intergenic		conserved	185	0.0204143415759838	0.0204143415759838	0.02424034284071	0.0266394654192835	0.0204143415759838	0.0429152335590294	0.0204143415759838	0.0204143415759838	0.0331273084853428		1	0	40	1	0	40	0.95	0.05	40	0.947368421052632	0.0526315789473684	38	1	0	40	0.925	0.075	40	1	0	40	1	0	40
chr12	4605278	4608181	2903	DEL_P0001_726				intergenic				0.0246364686108892	0.0246364686108892	0.149153982453396	0.0231987823646467	0.0246364686108892	0.0239168872125766	0.0246364686108892	0.0246364686108892	0.114951517736497		1	0	40	1	0	40	0.84375	0.15625	32	1	0	36	1	0	40	0.975	0.025	40	1	0	40	1	0	40
chr12	4807649	4808270	621	DEL_P0001_750	FKBP5	ENSCAFG00000001343.3	ENSCAFT00000002086.3	intron	FK506 binding protein 5 [Source:HGNC Symbol;Acc:HGNC:3721]			0.0129958627403261	0.0129958627403261	0.0909710391822829	0.0129958627403261	0.0129958627403261	0.0129958627403261	0.0129958627403261	0.0129958627403261	0.0814744636794175	protein folding, chaperone-mediated protein folding, protein peptidyl-prolyl isomerization, chaperone-mediated protein folding,	1	0	40	1	0	40	0.90625	0.09375	32	1	0	40	1	0	40	1	0	40	1	0	40	1	0	40
chr12	5135951	5137102	1151	DEL_P0002_35	SLC26A8	ENSCAFG00000001376.4	ENSCAFT00000002125.3	promoter	solute carrier family 26 (anion exchanger), member 8 [Source:HGNC Symbol;Acc:HGNC:14468]	conserved	20	0.0054249547920434	0.0054249547920434	0.00520550425493392	0.0054249547920434	0.0375357824700849	0.0054249547920434	0.00520550425493392	0.0054249547920434	0.0370550265951459	sperm capacitation, sperm motility, anion transport, sulfate transmembrane transport, sulfate transport, anion transmembrane transport, transmembrane transport, sperm capacitation, sperm motility, anion transport, sulfate transmembrane transport, sulfate transport, transmembrane transport, oxalate transport, chloride transmembrane transport, chloride transport,	1	0	40	1	0	40	1	0	38	1	0	40	0.95	0.05	40	1	0	40	1	0	38	1	0	40
chr12	5630093	5630688	595	DEL_P0002_93	STK38	ENSCAFG00000001411.5	ENSCAFT00000002183.5	promoter	serine/threonine kinase 38 [Source:HGNC Symbol;Acc:HGNC:17847]			0.150221513548525	0.234448611838986	0.326439631580714	0.234448611838986	0.147683153580963	0.166925766734148	0.353038168899107	0.112910652997948	0.223621854713305	phosphorylation, protein phosphorylation, negative regulation of MAP kinase activity, intracellular signal transduction, cellular protein modification process, protein phosphorylation,	0.7	0.3	20	1	0	20	0.5	0.5	12	1	0	20	0.944444444444444	0.0555555555555556	18	0.958333333333333	0.0416666666666667	24	0.5	0.5	4	0.875	0.125	24
chr12	5758402	5758644	242	DEL_P0002_109				intergenic				0.11616613560095	0.130347199231285	0.242028349350163	0.0599471389083913	0.139587580636473	0.04692272978167	0.129440140578649	0.0424285945943563	0.106708792351939		0.5	0.5	20	0.5	0.5	4	1	0	6	0.785714285714286	0.214285714285714	14	0.9	0.1	10	0.75	0.25	12	0.5	0.5	10	0.666666666666667	0.333333333333333	12
chr12	5952818	5954866	2048	DEL_P0002_137	C6orf89	ENSCAFG00000001432.3	ENSCAFT00000002228.3	intron	chromosome 6 open reading frame 89 [Source:HGNC Symbol;Acc:HGNC:21114]	conserved	14	0.0137302114607426	0.0133333333333333	0.0129212604582063	0.0133333333333333	0.0937150167130248	0.0133333333333333	0.0133333333333333	0.0137302114607426	0.0900166964268861	epithelial cell proliferation, wound healing, positive regulation of cell cycle,	1	0	40	1	0	38	1	0	36	1	0	38	0.894736842105263	0.105263157894737	38	1	0	38	1	0	38	1	0	40
chr12	6184352	6185684	1332	DEL_P0002_159				intergenic				0.369257593699754	0.169361064858276	0.198519570045723	0.140695229732096	0.218811772878436	0.119942234257069	0.314102353786873	0.132932989823786	0.229218741515458		0.236842105263158	0.763157894736842	38	0.470588235294118	0.529411764705882	34	0.875	0.125	24	0.526315789473684	0.473684210526316	38	0.892857142857143	0.107142857142857	28	0.65625	0.34375	32	1	0	16	0.6	0.4	20
chr12	6849973	6850234	261	DEL_P0002_236	ZFAND3	ENSCAFG00000001489.3	ENSCAFT00000002314.3	intron	zinc finger, AN1-type domain 3 [Source:HGNC Symbol;Acc:HGNC:18019]			0.0601451315894141	0.105519071122051	0.105519071122051	0.105519071122051	0.0903336030877633	0.0750293898742559	0.107163661334975	0.188733874097512	0.126460630892071	NO GO-ANNOTATION	0.921052631578947	0.0789473684210526	38	1	0	40	1	0	40	1	0	40	0.833333333333333	0.166666666666667	36	0.975	0.025	40	0.805555555555556	0.194444444444444	36	0.705882352941177	0.294117647058824	34
chr12	6946641	6947925	1284	DEL_P0002_259	ZFAND3	ENSCAFG00000001489.3	ENSCAFT00000002314.3	intron	zinc finger, AN1-type domain 3 [Source:HGNC Symbol;Acc:HGNC:18019]			0.0383594887558647	0.0383594887558647	0.0375285092266224	0.0391543391756022	0.0383594887558647	0.0383594887558647	0.269275142601286	0.0391543391756022	0.225754062802566	NO GO-ANNOTATION	1	0	38	1	0	38	1	0	36	1	0	40	1	0	38	1	0	38	0.75	0.25	28	1	0	40
chr12	7247242	7247472	230	DEL_P0002_303				intergenic				0.273858781671913	0.296740942383087	0.240103107247116	0.250881506771214	0.194933409191392	0.326423816854501	0.214956770389329	0.225096742988848	0.300338649292757		0.428571428571429	0.571428571428571	14	1	0	14	0.944444444444444	0.0555555555555556	18	0.95	0.05	20	0.555555555555556	0.444444444444444	18	0.333333333333333	0.666666666666667	24	0.928571428571429	0.0714285714285714	14	0.5	0.5	16
chr12	7250311	7251125	814	DEL_P0002_305				intergenic				0.184090437521754	0.0420827811218726	0.0558247845510949	0.0370072190880041	0.0632634184686036	0.057454554226271	0.0504711262223022	0.0541231832145915	0.12340851624586		0.75	0.25	36	0.941176470588235	0.0588235294117647	34	1	0	36	0.972222222222222	0.0277777777777778	36	0.894736842105263	0.105263157894737	38	1	0	38	1	0	30	1	0	34
chr12	7533981	7534891	910	DEL_P0002_359	BTBD9	ENSCAFG00000001492.3	ENSCAFT00000002326.3	intron	BTB (POZ) domain containing 9 [Source:HGNC Symbol;Acc:HGNC:21228]	conserved	16	0.0120852890805328	0.0125602900140624	0.0125602900140624	0.013521148561372	0.0667760874845344	0.0120852890805328	0.0125602900140624	0.0125602900140624	0.0508954982310833	regulation of synaptic vesicle endocytosis, circadian sleep/wake cycle, non-REM sleep, circadian behavior, sensory perception of temperature stimulus, serotonin metabolic process, long-term memory, adult locomotory behavior, multicellular organismal iron ion homeostasis,	1	0	38	1	0	40	1	0	40	0.975	0.025	40	0.916666666666667	0.0833333333333333	36	1	0	38	1	0	40	1	0	40
chr12	7776038	7776298	260	DEL_P0002_415	DNAH8	ENSCAFG00000001518.4	ENSCAFT00000049946.1	intron	dynein, axonemal, heavy chain 8 [Source:HGNC Symbol;Acc:HGNC:2952]			0.188440031981586	0.129382587099537	0.188712694569953	0.292261604340753	0.132452406717614	0.18666056705977	0.29438074739007	0.298992250001075	0.215221809672231	microtubule-based movement, metabolic process, microtubule-based movement, metabolic process, microtubule-based movement, metabolic process,	0.441176470588235	0.558823529411765	34	0.2	0.8	40	0.4375	0.5625	32	0.571428571428571	0.428571428571429	28	0.305555555555556	0.694444444444444	36	0.0833333333333333	0.916666666666667	36	0	1	38	0	1	40
chr12	8931778	8932255	477	DEL_P0002_549				intergenic				0.0935026231549065	0.108936695007051	0.187889934959227	0.149957184398722	0.0926946536926732	0.232067594294053	0.345162761806606	0.095927505052246	0.170556259852851		0.333333333333333	0.666666666666667	30	0.375	0.625	24	0.0833333333333333	0.916666666666667	36	0.470588235294118	0.529411764705882	34	0.230769230769231	0.769230769230769	26	0.571428571428571	0.428571428571429	28	0	1	40	0.210526315789474	0.789473684210526	38
chr12	9845918	9846161	243	DEL_P0002_661	NFYA	ENSCAFG00000001580.2	ENSCAFT00000002475.2	intron	nuclear transcription factor Y, alpha [Source:HGNC Symbol;Acc:HGNC:7804]			0.116940685045434	0.114241914753262	0.220600127278263	0.412633526031669	0.255904907802404	0.220600127278263	0.116112682798882	0.176996833817843	0.218777933350402	regulation of transcription, DNA-templated, positive regulation of transcription from RNA polymerase II promoter, positive regulation of transcription, DNA-templated, positive regulation of stem cell proliferation, regulation of stem cell maintenance,	0.416666666666667	0.583333333333333	36	0.441176470588235	0.558823529411765	34	0.730769230769231	0.269230769230769	26	0.0588235294117647	0.941176470588235	34	0.176470588235294	0.823529411764706	34	0.730769230769231	0.269230769230769	26	0.454545454545455	0.545454545454545	22	0.676470588235294	0.323529411764706	34
chr12	10363843	10364169	326	DEL_P0003_36				intergenic				0.25206544412354	0.19714651702628	0.367841933543366	0.222847555963873	0.137006380382441	0.15571556922279	0.157883512021703	0.121461981294883	0.24866853562468		0.5	0.5	16	1	0	10	0.4	0.6	10	1	0	14	0.714285714285714	0.285714285714286	14	0.9375	0.0625	16	1	0	6	0.785714285714286	0.214285714285714	14
chr12	10438860	10439112	252	DEL_P0003_40				intergenic				0.101720980133715	0.0923929597889202	0.0923929597889202	0.0561238518394031	0.0805838646345181	0.116887792347102	0.116887792347102	0.173385833283933	0.123979748419852		0.75	0.25	12	1	0	8	1	0	8	0.833333333333333	0.166666666666667	18	0.8	0.2	10	1	0	12	1	0	12	0.642857142857143	0.357142857142857	14
chr12	10603221	10603429	208	DEL_P0003_58				intergenic				0.0996402797384677	0.112261357939721	0.251427359454538	0.235966938661052	0.0926064609205793	0.091345418382296	0.157087612194788	0.0710118705126156	0.127098637368169		0.3125	0.6875	32	0.333333333333333	0.666666666666667	30	0	1	38	0	1	32	0.272727272727273	0.727272727272727	22	0.117647058823529	0.882352941176471	34	0.375	0.625	16	0.1875	0.8125	32
chr12	12335754	12335985	231	DEL_P0003_289				intergenic				0.0458806826316637	0.0113426381162046	0.0272785690092616	0.0293906254302079	0.0277010394577009	0.0112273009448302	-0.000823626151839836	0.106148348427153	0.0536412968624578		0.928571428571429	0.0714285714285714	14	0.9	0.1	10	0.75	0.25	12	0.916666666666667	0.0833333333333333	12	0.75	0.25	16	0.75	0.25	4	1	0	2	0.6	0.4	10
chr12	12601253	12602227	974	DEL_P0003_314				intergenic				0.2446998555276	0.0938406266613094	0.097658568933052	0.104621709017174	0.153594402820245	0.0970838546516849	0.400839740117085	0.0970838546516849	0.288134939301336		0.611111111111111	0.388888888888889	36	0.928571428571429	0.0714285714285714	28	0.961538461538462	0.0384615384615385	26	0.966666666666667	0.0333333333333333	30	1	0	32	0.958333333333333	0.0416666666666667	24	0.441176470588235	0.558823529411765	34	0.958333333333333	0.0416666666666667	24
chr12	13481208	13482787	1579	DEL_P0003_439				intergenic		conserved	22	0.215788469120488	0.215788469120488	0.214477608591416	0.214477608591416	0.211662488579614	0.413104641874093	0.927060561466652	0.221961960761153	0.59308604428954		1	0	40	1	0	40	1	0	38	1	0	38	1	0	34	0.583333333333333	0.416666666666667	36	0	1	40	0.9	0.1	40
chr12	14948758	14951104	2346	DEL_P0003_649				intergenic				0.0218289240499364	0.0147097965229748	0.026280294379993	0.0234952100346935	0.0840767202654711	0.030794533279268	0.030794533279268	0.0286329805591591	0.051955337617092		0.95	0.05	40	0.975	0.025	40	1	0	32	0.947368421052632	0.0526315789473684	38	0.868421052631579	0.131578947368421	38	1	0	40	1	0	40	1	0	36
chr12	14970603	14970818	215	DEL_P0003_651	MEP1A	ENSCAFG00000002043.3	ENSCAFT00000003244.3	intron	meprin A, alpha (PABA peptide hydrolase) [Source:HGNC Symbol;Acc:HGNC:7015]			0.11287059784725	0.115249410999391	0.240783471953998	0.266028327243549	0.140595057036692	0.220201333384748	0.389722534166454	0.151711297745367	0.210199131295664	proteolysis,	0.388888888888889	0.611111111111111	36	0.366666666666667	0.633333333333333	30	0.117647058823529	0.882352941176471	34	0.692307692307692	0.307692307692308	26	0.25	0.75	36	0.636363636363636	0.363636363636364	22	0.025	0.975	40	0.53125	0.46875	32
chr12	15457408	15457626	218	DEL_P0004_71				intergenic				0.163984504236877	0.127067376729604	0.147023251246736	0.619436775396961	0.124809078161687	0.119105306250824	0.184992433069238	0.147023251246736	0.352207744362748		0.236842105263158	0.763157894736842	38	0.05	0.95	40	0.025	0.975	40	0.75	0.25	40	0.15	0.85	40	0.125	0.875	40	0	1	40	0.025	0.975	40
chr12	15661710	15662607	897	DEL_P0004_106	CD2AP	ENSCAFG00000002089.3	ENSCAFT00000003306.3	intron	CD2-associated protein [Source:HGNC Symbol;Acc:HGNC:14258]	conserved	15	0.0885528439322089	0.0361194038822096	0.0348195222706963	0.0385564396153968	0.0959788269642001	0.0267334257361118	0.0385564396153968	0.0361194038822096	0.085005036663258	regulation of actin cytoskeleton reorganization, negative regulation of transforming growth factor beta1 production, positive regulation of protein localization to nucleus,	0.875	0.125	32	1	0	34	1	0	32	1	0	38	0.861111111111111	0.138888888888889	36	0.970588235294118	0.0294117647058824	34	1	0	38	1	0	34
chr12	16059772	16061415	1643	DEL_P0004_171	PTCHD4	ENSCAFG00000002100.3	ENSCAFT00000003323.3	intron	patched domain containing 4 [Source:HGNC Symbol;Acc:HGNC:21345]	conserved	14	0.0141192814931011	0.0141192814931011	0.0141192814931011	0.0141192814931011	0.0141192814931011	0.0727858988057433	0.0130658534978679	0.0163980924836766	0.0552991216333858	signal transduction,	1	0	40	1	0	40	1	0	40	1	0	40	1	0	40	0.911764705882353	0.0882352941176471	34	1	0	36	0.972222222222222	0.0277777777777778	36
chr12	16532208	16532417	209	DEL_P0004_252				intergenic				0.196436992971213	0.224403768902372	0.139467558955417	0.107258150549317	0.110059237574361	0.137239574979757	0.230087349611297	0.276279994367343	0.188128498765642		0.475	0.525	40	0.5	0.5	32	0.105263157894737	0.894736842105263	38	0.176470588235294	0.823529411764706	34	0.294117647058824	0.705882352941177	34	0.357142857142857	0.642857142857143	28	0.025	0.975	40	0	1	38
chr12	16743200	16743403	203	DEL_P0004_300				intergenic				0.055935983596619	0.119504665068915	0.0546083276777762	0.167509040035493	0.129335190016957	0.0506012157208419	0.289800019496094	0.0776085809836285	0.114162865080404		0.625	0.375	16	0.416666666666667	0.583333333333333	24	0.625	0.375	8	0.857142857142857	0.142857142857143	14	0.416666666666667	0.583333333333333	12	0.65	0.35	20	1	0	6	0.5	0.5	8
chr12	16794558	16794769	211	DEL_P0004_311				intergenic				0.0464964034264032	0.149519054921278	0.0443218642634045	0.0239884646540085	0.0925963445704231	0.0239884646540085	0	0.0109617261960269	0.0908286303197302		0.75	0.25	12	0.6	0.4	10	1	0	4	0.9	0.1	10	1	0	8	0.9	0.1	10	0	0	0	0.875	0.125	8
chr12	16856122	16860121	3999	DEL_P0004_317		ENSCAFG00000019265.3	ENSCAFT00000047280.1	coding	Uncharacterized protein [Source:UniProtKB/TrEMBL;Acc:J9PAF8]	conserved	758	0.17484911272599	0.229447578915809	0.110668123058489	0.0866302795015927	0.108557009390556	0.103531028847272	0.100834039483288	0.103531028847272	0.183275868016754	NO GO-ANNOTATION	0.725	0.275	40	0.666666666666667	0.333333333333333	36	0.84375	0.15625	32	0.973684210526316	0.0263157894736842	38	1	0	38	1	0	34	1	0	32	1	0	34
chr12	17379097	17379304	207	DEL_P0004_418				intergenic				0.133789768694196	0.117936151541047	0.112704140792531	0.142448686638952	0.133789768694196	0.142448686638952	0.142448686638952	0.642171490024054	0.3872507012056		0.125	0.875	40	0.025	0.975	40	0.05	0.95	40	0	1	40	0.125	0.875	40	0	1	40	0	1	40	0.705882352941177	0.294117647058824	34
chr12	17500514	17502359	1845	DEL_P0004_451				intergenic				0.165907522296708	0.143460725016303	0.154245834367138	0.227948652486994	0.176576826725453	0.626709361091097	0.391751429139263	0.145037272219039	0.311740572093087		0.40625	0.59375	32	0.342105263157895	0.657894736842105	38	0.214285714285714	0.785714285714286	28	0.09375	0.90625	32	0.409090909090909	0.590909090909091	22	0.911764705882353	0.0882352941176471	34	0	1	40	0.25	0.75	32
chr12	17529075	17529489	414	DEL_P0004_456				intergenic				0.249666426923961	0.294987619316727	0.207236031896389	0.317127578204248	0.183508092160566	0.519675845876116	0.419683157125066	0.187128929374704	0.33076760728701		0.558823529411765	0.441176470588235	34	0.075	0.925	40	0.192307692307692	0.807692307692308	26	0.653846153846154	0.346153846153846	26	0.263157894736842	0.736842105263158	38	0.866666666666667	0.133333333333333	30	0	1	40	0.25	0.75	36
chr12	17532085	17533474	1389	DEL_P0004_457				intergenic				0.0261129926331746	0	0	0.0811761950032437	0.0850141574328063	0.122099819684959	0	0.100226099081576	0.214205614278032		0.888888888888889	0.111111111111111	18	0	0	0	0	0	0	1	0	10	0.75	0.25	8	1	0	24	0	0	0	0.75	0.25	4
chr12	17590546	17590754	208	DEL_P0004_468	CRISP2	ENSCAFG00000023105.3	ENSCAFT00000003376.3	intron	cysteine-rich secretory protein 2 [Source:HGNC Symbol;Acc:HGNC:12024]			0.16435455542564	0.179681788192946	0.207039676601908	0.452946761350128	0.218882020107229	0.169437912997034	0.413401632249381	0.436832179079288	0.301822920705668	NO GO-ANNOTATION	0.423076923076923	0.576923076923077	26	0.538461538461538	0.461538461538462	26	0.277777777777778	0.722222222222222	18	0.05	0.95	40	0.235294117647059	0.764705882352941	34	0.409090909090909	0.590909090909091	22	0.916666666666667	0.0833333333333333	12	0.928571428571429	0.0714285714285714	14
chr12	17629557	17629854	297	DEL_P0004_478	CRISP2	ENSCAFG00000023105.3	ENSCAFT00000003376.3	intron	cysteine-rich secretory protein 2 [Source:HGNC Symbol;Acc:HGNC:12024]			0.044891519718153	0.0372339983680776	-0.00302525820129986	0.153504623263859	0.0305761490251033	0.101533257338559	0.0162877231137247	0.0248562336179646	0.097157200056978	NO GO-ANNOTATION	0.9	0.1	20	0.916666666666667	0.0833333333333333	12	0.833333333333333	0.166666666666667	6	0.5625	0.4375	16	0.888888888888889	0.111111111111111	18	0.625	0.375	16	0.833333333333333	0.166666666666667	12	0.9	0.1	10
chr12	17713840	17714815	975	DEL_P0004_501				intergenic		conserved	127	0.0916445607429714	0.102094959018558	0.0565464200069645	0.0674363343364845	0.0455261802562457	0.0619295654372917	0.137556548399487	0.102094959018558	0.0731909453179226		0.722222222222222	0.277777777777778	36	0.970588235294118	0.0294117647058824	34	0.794117647058823	0.205882352941176	34	0.763157894736842	0.236842105263158	38	0.833333333333333	0.166666666666667	36	0.777777777777778	0.222222222222222	36	1	0	28	0.970588235294118	0.0294117647058824	34
chr12	17921987	17922198	211	DEL_P0004_538				intergenic				0.0604096664048165	0.0971354498261492	0.0971354498261492	0.0615439576804956	0.0613804907977604	0.065326405432673	0.546877854649708	0.0647534377963548	0.162019462002669		0.615384615384615	0.384615384615385	26	0.727272727272727	0.272727272727273	22	0.727272727272727	0.272727272727273	22	0.583333333333333	0.416666666666667	12	0.625	0.375	24	0.65	0.35	20	0.05	0.95	20	0.5625	0.4375	16
chr12	17937096	17937670	574	DEL_P0004_539				intergenic				0.174090485010557	0.0531080026220904	0.0531080026220904	0.112508864804211	0.0569161461194527	0.0464909540357742	0.0415219895288168	0.0569161461194527	0.140050184613896		0.766666666666667	0.233333333333333	30	1	0	28	1	0	28	0.846153846153846	0.153846153846154	26	1	0	32	1	0	22	0.966666666666667	0.0333333333333333	30	1	0	32
chr12	18230018	18231438	1420	DEL_P0004_596				intergenic		conserved	24	0.0842491944488404	0.563885314575776	0.0804326276654226	0.0830576485435848	0.0858181034441187	0.0842491944488404	0.0830576485435848	0.0817888413295799	0.453496686241699		1	0	36	0.416666666666667	0.583333333333333	36	1	0	30	1	0	34	0.973684210526316	0.0263157894736842	38	1	0	36	1	0	34	1	0	32
chr12	18404458	18410625	6167	DEL_P0004_620				intergenic				0.144665461121157	0.144665461121157	0.144529706152652	0.144665461121157	0.149726155474022	0.144665461121157	0.996290612969803	0.144529706152652	0.713874776014974		1	0	40	1	0	40	1	0	38	1	0	40	0.975	0.025	40	1	0	40	0	1	38	1	0	38
chr12	18707408	18707616	208	DEL_P0004_681				intergenic				0.0877086536054831	0.266018362613048	0	0.0177292770287818	0.0177292770287818	0.0849347667852323	0.0782188241865661	0.0436527738399015	0.117956009903879		0.5	0.5	10	1	0	6	0	0	0	0.75	0.25	4	0.75	0.25	4	0.5	0.5	12	0.5	0.5	2	0.833333333333333	0.166666666666667	6
chr12	18715823	18716088	265	DEL_P0004_684				intergenic				0.0297394644203485	0.0302947276698759	0.0281975803432974	0.13710724143383	0.0028051088247693	0.0297394644203485	0.0300990712509904	0.0487442358079784	0.0319707254895504		0.5	0.5	16	0.5	0.5	20	0.5	0.5	12	0.8125	0.1875	16	0.555555555555556	0.444444444444444	18	0.5	0.5	16	0.5	0.5	18	0.708333333333333	0.291666666666667	24
chr12	19334391	19334594	203	DEL_P0004_809	PKHD1	ENSCAFG00000002165.3	ENSCAFT00000003416.3	intron	polycystic kidney and hepatic disease 1 (autosomal recessive) [Source:HGNC Symbol;Acc:HGNC:9016]			0.00381012963924184	-0.0225358436318234	0.0548415257610753	0.0318033863049427	0.0424104730869532	0.0083650969496155	0	0.0626209308610777	0.0286517071325876	regulation of centrosome duplication, regulation of TOR signaling, negative regulation of NF-kappaB transcription factor activity, negative regulation of protein kinase B signaling, regulation of ERK1 and ERK2 cascade, cellular calcium ion homeostasis, negative regulation of apoptotic process, positive regulation of cell proliferation, kidney development, cilium assembly,	0.681818181818182	0.318181818181818	22	0.75	0.25	4	0.5	0.5	6	0.555555555555556	0.444444444444444	18	0.833333333333333	0.166666666666667	12	0.625	0.375	16	0	0	0	0.875	0.125	8
chr12	19346282	19347133	851	DEL_P0004_810	PKHD1	ENSCAFG00000002165.3	ENSCAFT00000003416.3	intron	polycystic kidney and hepatic disease 1 (autosomal recessive) [Source:HGNC Symbol;Acc:HGNC:9016]			0.0484700147404194	0.138477630273069	0.0514224689362453	0.0445845815708467	0.0632011501878049	0.0514224689362453	0.257937182810411	0.0605181123262122	0.131879420896949	regulation of centrosome duplication, regulation of TOR signaling, negative regulation of NF-kappaB transcription factor activity, negative regulation of protein kinase B signaling, regulation of ERK1 and ERK2 cascade, cellular calcium ion homeostasis, negative regulation of apoptotic process, positive regulation of cell proliferation, kidney development, cilium assembly,	0.138888888888889	0.861111111111111	36	0	1	40	0.075	0.925	40	0.1	0.9	40	0.05	0.95	40	0.075	0.925	40	0.425	0.575	40	0.175	0.825	40
chr12	20171508	20173190	1682	DEL_P0005_31	TRAM2	ENSCAFG00000002214.3	ENSCAFT00000003481.3	intron	translocation associated membrane protein 2 [Source:HGNC Symbol;Acc:HGNC:16855]			0.120194763531622	0.120476760757288	0.127768532941936	0.424054249534501	0.180741879821299	0.132126395504695	0.176703314170627	0.463378409682995	0.224926020493579	collagen biosynthetic process,	0.4	0.6	40	0.425	0.575	40	0.473684210526316	0.526315789473684	38	0.025	0.975	40	0.225	0.775	40	0.325	0.675	40	0.59375	0.40625	32	0.888888888888889	0.111111111111111	36
chr12	20262267	20262481	214	DEL_P0005_48				intergenic				0.120883282149926	0.281868514124434	0.253735246022279	0.0883010398351853	0.0874208201115221	0.108917074008943	0.202508094779791	0.151768971998821	0.166809404199867		0.222222222222222	0.777777777777778	36	0.708333333333333	0.291666666666667	24	0.0833333333333333	0.916666666666667	36	0.388888888888889	0.611111111111111	36	0.366666666666667	0.633333333333333	30	0.466666666666667	0.533333333333333	30	0.125	0.875	40	0.555555555555556	0.444444444444444	36
chr12	20316602	20319354	2752	DEL_P0005_58				intergenic		conserved	129	0.0741410488245931	0.0731925226793732	0.0741410488245931	0.0741410488245931	0.0741410488245931	0.0741410488245931	0.0731925226793732	0.517090289481712	0.433396103733749		1	0	40	1	0	38	1	0	40	1	0	40	1	0	40	1	0	40	1	0	38	0.475	0.525	40
chr12	20331702	20332356	654	DEL_P0005_64		ENSCAFG00000031682.1	ENSCAFT00000045977.1	intron	Glutathione S-transferase [Source:UniProtKB/TrEMBL;Acc:J9NZ93]			0.034525953782298	0.062564628336475	0.073578754142731	0.0484453210429374	0.135623733829493	0.0676320126063407	0.0582775932199292	0.0364094218796563	0.0807678769917684	metabolic process,	0.964285714285714	0.0357142857142857	28	1	0	20	1	0	26	0.888888888888889	0.111111111111111	18	0.777777777777778	0.222222222222222	18	0.846153846153846	0.153846153846154	26	1	0	18	0.966666666666667	0.0333333333333333	30
chr12	20399293	20399518	225	DEL_P0005_75				intergenic				0.029617406086422	0.029617406086422	0.0684907511985473	0.131639056866507	0.0199045249950236	0.0217185050954362	0.16687699662025	0.176677594104791	0.0740966702356692		0.75	0.25	8	0.75	0.25	8	0.625	0.375	8	1	0	4	0.833333333333333	0.166666666666667	6	0.8	0.2	10	0.5	0.5	8	1	0	6
chr12	20421408	20421611	203	DEL_P0005_79				intergenic				0.172008487297138	0.1816207178011	0.170745221031815	0.494983936855439	0.192249583029746	0.242412461324018	0.531983562102673	0.356059848636098	0.339250819233754		0.375	0.625	24	0.5	0.5	24	0.357142857142857	0.642857142857143	28	0.909090909090909	0.0909090909090909	22	0.5	0.5	14	0.65	0.35	20	0	1	40	0.0882352941176471	0.911764705882353	34
chr12	20761776	20762676	900	DEL_P0005_124				intergenic				0.300169274208434	0.0438095238095238	0.0429318460104023	0.0400259076282806	0.0420118697919789	0.0446487571483224	0.0429318460104023	0.0438095238095238	0.273519918606781		0.684210526315789	0.315789473684211	38	1	0	38	1	0	36	1	0	30	1	0	34	1	0	40	1	0	36	1	0	38
chr12	20857156	20857364	208	DEL_P0005_142				intergenic				0.126208156002589	0.164510343969384	0.372174090115588	0.127496974441797	0.17266448311725	0.307486678087436	0.160193733401974	0.294674398445877	0.225243490636453		0.25	0.75	32	0.153846153846154	0.846153846153846	26	0	1	30	0.25	0.75	28	0.142857142857143	0.857142857142857	28	0.666666666666667	0.333333333333333	24	0.458333333333333	0.541666666666667	24	0.65	0.35	20
chr12	21094591	21095169	578	DEL_P0005_190				intergenic				0.179012815361219	0.557896479713165	0.157202700459451	0.155478092997545	0.159372783248227	0.127325736683719	0.139135798150385	0.327932535499115	0.268142565780782		0.636363636363636	0.363636363636364	22	0	1	40	0.3	0.7	20	0.590909090909091	0.409090909090909	22	0.277777777777778	0.722222222222222	36	0.5	0.5	22	0.357142857142857	0.642857142857143	14	0.8125	0.1875	16
chr12	21229128	21231427	2299	DEL_P0005_213				intergenic				0.0355082971125167	0.0342722910657357	0.0316379984615821	0.117008758712799	0.0173313913430338	0.0173313913430338	0.0247217845991035	0.0152569500611335	0.0696091425957396		1	0	40	1	0	38	1	0	34	0.833333333333333	0.166666666666667	36	0.975	0.025	40	0.975	0.025	40	0.944444444444444	0.0555555555555556	36	0.973684210526316	0.0263157894736842	38
chr12	22270340	22272932	2592	DEL_P0005_385	FAM83B	ENSCAFG00000002327.3	ENSCAFT00000003643.3	intron	family with sequence similarity 83, member B [Source:HGNC Symbol;Acc:HGNC:21357]	conserved	16	0.00984165864753741	0.00952380952380953	0.00884997647699333	0.0669463809910341	0.00984165864753741	0.00952380952380953	0.00952380952380953	0.00984165864753741	0.0649858308714437	NO GO-ANNOTATION	1	0	40	1	0	38	1	0	34	0.921052631578947	0.0789473684210526	38	1	0	40	1	0	38	1	0	38	1	0	40
chr12	22735896	22736510	614	DEL_P0005_468				intergenic				0.186183951384188	0.269316518235739	0.25932261947729	0.169100688208534	0.272870905681481	0.492818803455257	0.222821006064061	0.202136435288949	0.31750953965321		0.075	0.925	40	0	1	40	0.444444444444444	0.555555555555556	36	0.125	0.875	40	0.475	0.525	40	0.71875	0.28125	32	0.0263157894736842	0.973684210526316	38	0.05	0.95	40
chr12	24395601	24395964	363	DEL_P0005_736	RAB23	ENSCAFG00000002459.3	ENSCAFT00000003875.3	intron	RAB23, member RAS oncogene family [Source:HGNC Symbol;Acc:HGNC:14263]			0.0264228954594551	0.153056726160186	0.0249828285035568	0.0217401645973074	0.0248039936189578	0.0249828285035568	0.0302133250467483	0.0290264937960537	0.10790467043635	signal transduction, Rab protein signal transduction, protein transport, small GTPase mediated signal transduction, nucleocytoplasmic transport, intracellular protein transport, intracellular protein transport, neural tube closure, nervous system development, negative regulation of proteolysis, embryonic digit morphogenesis, regulation of smoothened signaling pathway, spinal cord dorsal/ventral p…	1	0	24	0.833333333333333	0.166666666666667	18	1	0	22	1	0	18	0.961538461538462	0.0384615384615385	26	1	0	22	1	0	30	1	0	28
chr12	25158777	25159002	225	DEL_P0006_22				intergenic				0.218842140841187	0.0684641612239611	0.0734053049306786	0.0903903375102809	0.0860282050440749	0.0684641612239611	0.189633134768817	0.152430267353285	0.130649435835741		0.5	0.5	10	0.857142857142857	0.142857142857143	14	0.9	0.1	10	0.916666666666667	0.0833333333333333	12	0.666666666666667	0.333333333333333	18	0.857142857142857	0.142857142857143	14	1	0	10	0.5625	0.4375	16
chr12	25748987	25749211	224	DEL_P0006_111	KHDRBS2	ENSCAFG00000002470.3	ENSCAFT00000003891.3	intron	KH domain containing, RNA binding, signal transduction associated 2 [Source:HGNC Symbol;Acc:HGNC:18114]			0.354043389797142	0.0971556604449999	0.0971556604449999	0.0909586428584168	0.130480563874056	0.107002330991873	0.102338999897711	0.0971556604449999	0.233191405374643	NO GO-ANNOTATION	0.583333333333333	0.416666666666667	12	1	0	16	1	0	16	0.9	0.1	10	0.8125	0.1875	16	1	0	20	1	0	18	1	0	16
chr12	27366328	27366868	540	DEL_P0006_399				intergenic				0.061428105248467	0.100522857683706	0.0452878278561525	0.0642005816779216	0.0720534682700437	0.0446117578790117	0.0409980084912588	0.0268775251910027	0.0636466756210277		0.705882352941177	0.294117647058824	34	0.375	0.625	40	0.678571428571429	0.321428571428571	28	0.714285714285714	0.285714285714286	28	0.416666666666667	0.583333333333333	36	0.470588235294118	0.529411764705882	34	0.666666666666667	0.333333333333333	30	0.53125	0.46875	32
chr12	27775984	27776467	483	DEL_P0006_465				intergenic		conserved	13	0.171273219857016	0.0215971401975892	0.0257114102536795	0.0257114102536795	0.024194191920742	0.0257114102536795	0.0249710336010228	0.0233766233766234	0.157149380689631		0.821428571428571	0.178571428571429	28	1	0	24	1	0	34	1	0	34	1	0	30	1	0	34	1	0	32	1	0	28
chr12	28034931	28041312	6381	DEL_P0006_506				intergenic				0.178491588166189	0.195084903401917	0.203057761626274	0.0966274357290617	0.105182894295935	0.0837565269207296	0.194039880870169	0.13527405675916	0.149936376271672		1	0	26	0.607142857142857	0.392857142857143	28	1	0	36	0.766666666666667	0.233333333333333	30	0.75	0.25	28	0.833333333333333	0.166666666666667	30	1	0	32	0.722222222222222	0.277777777777778	18
chr12	28249323	28249882	559	DEL_P0006_556				intergenic				0.317951215680079	0.0466362116847554	0.0427169824181723	0.0447761194029851	0.0457285634964702	0.0466362116847554	0.0457285634964702	0.0457285634964702	0.281451016964233		0.676470588235294	0.323529411764706	34	1	0	38	1	0	30	1	0	34	1	0	36	1	0	38	1	0	36	1	0	36
chr12	28779977	28780551	574	DEL_P0006_670				intergenic		conserved	22	0.368785769208032	0.252377547821154	0.228668811243938	0.186478345476787	0.194490421498937	0.388612309999501	0.273357636151163	0.473398492554042	0.351079824452685		0.264705882352941	0.735294117647059	34	0.882352941176471	0.117647058823529	34	0.5	0.5	22	0.642857142857143	0.357142857142857	28	0.766666666666667	0.233333333333333	30	1	0	26	0.916666666666667	0.0833333333333333	24	0.166666666666667	0.833333333333333	36
chr12	28816380	28817822	1442	DEL_P0006_682				intergenic		conserved	23	0.178462687470345	0.213018266609541	0.407574926731559	0.187433915347551	0.187585401078446	0.178360816645847	0.633867837226535	0.406617265081173	0.35043945544722		0.684210526315789	0.315789473684211	38	0.833333333333333	0.166666666666667	36	0.25	0.75	40	0.764705882352941	0.235294117647059	34	0.775	0.225	40	0.710526315789474	0.289473684210526	38	0.0526315789473684	0.947368421052632	38	1	0	36
chr12	29058217	29058424	207	DEL_P0006_725				intergenic				0.134818641242164	0.105979591092049	0.221243997022551	0.177886313616066	0.221243997022551	0.2723980141832	0.285144167546138	0.177677353249012	0.22189063913965		0.916666666666667	0.0833333333333333	12	0.833333333333333	0.166666666666667	12	1	0	10	0.6	0.4	10	1	0	10	0.5	0.5	8	0.5	0.5	6	1	0	6
chr12	29071594	29071812	218	DEL_P0006_727				intergenic				0.150506429275488	0.0165041813602051	0.0581000783422407	0.0154788357486925	0.150506429275488	0.0968743583040657	0.0941692178132598	0.0142489647090938	0.0638077607936389		0.9	0.1	10	0.7	0.3	20	0.5	0.5	2	0.642857142857143	0.357142857142857	14	0.9	0.1	10	0.5	0.5	8	0.5	0.5	6	0.75	0.25	8
chr12	30271625	30271844	219	DEL_P0007_67				intergenic				-0.000668254721863286	-0.00157307522328957	0.0226152945110802	0.0349641859288099	-0.0110668686576177	0.00991053174602121	0.0765365632420309	-0.00160753187543535	0.00325162756290077		0.818181818181818	0.181818181818182	22	0.833333333333333	0.166666666666667	12	0.875	0.125	8	0.875	0.125	16	0.785714285714286	0.214285714285714	14	0.6875	0.3125	16	0.5	0.5	2	0.714285714285714	0.285714285714286	14
chr12	31137007	31141112	4105	DEL_P0007_212				intergenic				0.311434730810261	0.113156175900707	0.189573445111677	0.147369869305986	0.189573445111677	0.189573445111677	0.203361757786226	0.117075627498076	0.217773335584498		0.5	0.5	40	0.875	0.125	40	1	0	40	0.725	0.275	40	1	0	40	1	0	40	0.638888888888889	0.361111111111111	36	0.9	0.1	40
chr12	31554770	31554984	214	DEL_P0007_268				intergenic				0.0556380803673474	0.0669342040261246	0.197641178731078	-0.0106894973595653	0.0669342040261246	0.0900725033636839	0.0293429480391977	0.0293429480391977	0.150074987660764		0.833333333333333	0.166666666666667	12	1	0	10	0.642857142857143	0.357142857142857	14	1	0	2	1	0	10	1	0	16	0.916666666666667	0.0833333333333333	12	0.916666666666667	0.0833333333333333	12
chr12	32196918	32197143	225	DEL_P0007_408				intergenic				0.0649822176284366	0.1441948844368	0.0232584461414736	0.0276961561372463	0.019243938972886	0.0276961561372463	0.0452144675864678	0.10275120169441	0.0723587984027538		0.857142857142857	0.142857142857143	14	0.928571428571429	0.0714285714285714	14	0.8	0.2	10	0.666666666666667	0.333333333333333	18	0.6875	0.3125	16	0.666666666666667	0.333333333333333	18	0.6	0.4	10	0.5	0.5	28
chr12	32307336	32307627	291	DEL_P0007_427	LMBRD1	ENSCAFG00000002545.3	ENSCAFT00000035839.2	intron	LMBR1 domain containing 1 [Source:HGNC Symbol;Acc:HGNC:23038]			0.0965299833130389	0.19037535445182	0.222843983254017	0.0990955383914072	0.0993234161635006	0.190805378814495	0.122296799798934	0.354643313643614	0.175756263503735	negative regulation of protein kinase B signaling, negative regulation of insulin receptor signaling pathway, negative regulation of glucose import, insulin receptor internalization,	0.416666666666667	0.583333333333333	36	0.233333333333333	0.766666666666667	30	0.2	0.8	30	0.4	0.6	30	0.416666666666667	0.583333333333333	24	0.71875	0.28125	32	0.611111111111111	0.388888888888889	18	0.888888888888889	0.111111111111111	18
chr12	32324569	32328008	3439	DEL_P0007_430	LMBRD1	ENSCAFG00000002545.3	ENSCAFT00000035839.2	intron	LMBR1 domain containing 1 [Source:HGNC Symbol;Acc:HGNC:23038]	conserved	13	0.0198485499638023	0.0258392963680272	0.0217536980765469	0.0248771897213526	0.0258392963680272	0.0564192716711862	0.0258392963680272	0.0111389441510003	0.0357506578340933	negative regulation of protein kinase B signaling, negative regulation of insulin receptor signaling pathway, negative regulation of glucose import, insulin receptor internalization,	0.95	0.05	40	1	0	40	0.947368421052632	0.0526315789473684	38	1	0	38	1	0	40	0.9	0.1	40	1	0	40	0.975	0.025	40
chr12	32345575	32345779	204	DEL_P0007_433	LMBRD1	ENSCAFG00000002545.3	ENSCAFT00000035839.2	intron	LMBR1 domain containing 1 [Source:HGNC Symbol;Acc:HGNC:23038]			0.0407416423211437	0.0421998696014619	0.107634804596918	0.0421998696014619	0.0383308991751289	0.177980419857499	0.0440436967939951	0.165853341406295	0.0854621049175903	negative regulation of protein kinase B signaling, negative regulation of insulin receptor signaling pathway, negative regulation of glucose import, insulin receptor internalization,	0.264705882352941	0.735294117647059	34	0.263157894736842	0.736842105263158	38	0.0882352941176471	0.911764705882353	34	0.263157894736842	0.736842105263158	38	0.235294117647059	0.764705882352941	34	0.5	0.5	34	0.28125	0.71875	32	0.05	0.95	40
chr12	32502823	32503348	525	DEL_P0007_468	COL19A1	ENSCAFG00000002562.4	ENSCAFT00000043524.1	intron	collagen, type XIX, alpha 1 [Source:HGNC Symbol;Acc:HGNC:2196]	conserved	20	0.154784389872738	0.0845005034990062	0.0966184328944076	0.132976609216752	0.130131873611521	0.281126807528048	0.122320329439527	0.141041451892147	0.202949920256705	extracellular matrix organization, skeletal muscle tissue development,	1	0	30	0.875	0.125	32	0.9375	0.0625	32	0.733333333333333	0.266666666666667	30	1	0	20	0.526315789473684	0.473684210526316	38	0.772727272727273	0.227272727272727	22	1	0	24
chr12	33613996	33616962	2966	DEL_P0007_656				intergenic				0.0886321471732625	0.0784243043632972	0.0746386972242847	0.100016034350323	0.0701208455911512	0.123765709280449	0.123765709280449	0.351638958781034	0.207244393041524		0.975	0.025	40	0.875	0.125	40	0.95	0.05	40	0.825	0.175	40	0.921052631578947	0.0789473684210526	38	1	0	40	1	0	40	0.525	0.475	40
chr12	34751538	34751807	269	DEL_P0007_844				intergenic				0.639049495369985	0.683056102600249	0.236751622082848	0.318223864523775	0.24724692809626	0.36184459373741	0.246134192710112	0.242704584743289	0.478998797602198		0.0263157894736842	0.973684210526316	38	0	1	40	0.692307692307692	0.307692307692308	26	0.9	0.1	20	0.75	0.25	20	0.933333333333333	0.0666666666666667	30	0.5625	0.4375	32	0.727272727272727	0.272727272727273	22
chr12	35240498	35240939	441	DEL_P0008_49	KCNQ5	ENSCAFG00000002645.4	ENSCAFT00000004170.3	intron	potassium channel, voltage gated KQT-like subfamily Q, member 5 [Source:HGNC Symbol;Acc:HGNC:6299]			0.312316049583442	0.449027261992483	0.119908841587391	0.136714640362983	0.214224479406167	0.158638246150259	0.119908567847554	0.168789215901889	0.278093697434756	potassium ion transmembrane transport, potassium ion transport, transmembrane transport, ion transport, transport, potassium ion transmembrane transport, potassium ion transport, transmembrane transport, ion transport, transport,	0.05	0.95	40	0	1	40	0.25	0.75	8	0.454545454545455	0.545454545454545	22	0.590909090909091	0.409090909090909	22	0.5	0.5	24	0.277777777777778	0.722222222222222	18	0.5	0.5	14
chr12	35643000	35643384	384	DEL_P0008_112				intergenic				0.396114234084364	0.482921853618189	0.158661824269556	0.261137761642737	0.146381538595351	0.19326084842125	0.151775270585103	0.141729475112657	0.255518710976576		0.05	0.95	40	0	1	40	0.555555555555556	0.444444444444444	36	0.71875	0.28125	32	0.368421052631579	0.631578947368421	38	0.625	0.375	32	0.5	0.5	26	0.470588235294118	0.529411764705882	34
chr12	35961719	35968032	6313	DEL_P0008_160				intergenic				0.0409276649229878	0.00454650402272037	0.00198501000415378	0.0113562300717264	0.0114543345862211	0.0136916808776815	0.0260382198945343	0.0356593351613129	0.0197651286369162		0.266666666666667	0.733333333333333	30	0.433333333333333	0.566666666666667	30	0.423076923076923	0.576923076923077	26	0.333333333333333	0.666666666666667	36	0.464285714285714	0.535714285714286	28	0.46875	0.53125	32	0.5	0.5	34	0.277777777777778	0.722222222222222	36
chr12	36104125	36104856	731	DEL_P0008_176				intergenic		conserved	72	0.11445420258161	0.227213362289281	0.0868708720382973	0.146822011869979	0.079144021558203	0.227213362289281	0.0663276345269556	0.0765124291650247	0.116799526905525		0.647058823529412	0.352941176470588	34	1	0	32	0.714285714285714	0.285714285714286	28	0.607142857142857	0.392857142857143	28	0.75	0.25	24	1	0	32	0.805555555555556	0.194444444444444	36	0.852941176470588	0.147058823529412	34
chr12	36344295	36345665	1370	DEL_P0008_208				intergenic		conserved	14	0.120812857984206	0.218185808887865	0.186250858746587	0.0963983682969717	0.147967335714604	0.190189878625315	0.218185808887865	0.098616236729869	0.152558971710857		0.666666666666667	0.333333333333333	36	1	0	28	0.590909090909091	0.409090909090909	22	0.75	0.25	32	0.625	0.375	32	0.972222222222222	0.0277777777777778	36	1	0	28	0.769230769230769	0.230769230769231	26
chr12	36853863	36854088	225	DEL_P0008_295				intergenic				0.260249614640988	0.229322366402764	0.229322366402764	0.172087594433169	0.138197466324552	0.229147222839937	0.166623576044232	0.170595822263112	0.222078435083109		1	0	14	1	0	10	1	0	10	0.583333333333333	0.416666666666667	12	0.9	0.1	10	0.5	0.5	12	0.625	0.375	8	0.6	0.4	10
chr12	36881274	36881751	477	DEL_P0008_306		ENSCAFG00000002706.3	ENSCAFT00000004279.3	noncoding transcript		conserved	523	0.147484917404708	0.234126384806077	0.0680484663694149	0.083857523717392	0.120823296839438	0.0841224720628755	0.131123108047492	0.0654404911448252	0.167178360765483	hydrogen ion transmembrane transport,	1	0	24	0.5625	0.4375	32	0.916666666666667	0.0833333333333333	24	0.954545454545455	0.0454545454545455	22	1	0	16	0.785714285714286	0.214285714285714	28	0.722222222222222	0.277777777777778	18	0.909090909090909	0.0909090909090909	22
chr12	37124603	37124872	269	DEL_P0008_353				intergenic				0.386116404382263	0.145777405969048	0.106381665306783	0.0916016005633884	0.218410914340714	0.0951728907579291	0.0817286711394009	0.250907485390488	0.205341713947341		0.0384615384615385	0.961538461538462	26	0.583333333333333	0.416666666666667	12	0.5	0.5	14	0.454545454545455	0.545454545454545	22	0.136363636363636	0.863636363636364	22	0.318181818181818	0.681818181818182	22	0.375	0.625	8	0.714285714285714	0.285714285714286	14
chr12	37309905	37310195	290	DEL_P0008_386	SENP6	ENSCAFG00000002711.3	ENSCAFT00000004287.3	intron	SUMO1/sentrin specific peptidase 6 [Source:HGNC Symbol;Acc:HGNC:20944]			0.209143793771462	0.27713211707265	0.0847797972094225	0.104688241761212	0.115283385882679	0.104803707783577	0.285600296519125	0.0847797972094225	0.182439784255625	proteolysis, regulation of spindle assembly, regulation of kinetochore assembly, protein desumoylation, protein modification by small protein removal,	0.1875	0.8125	16	0.136363636363636	0.863636363636364	22	0.5	0.5	16	0.6	0.4	10	0.611111111111111	0.388888888888889	18	0.333333333333333	0.666666666666667	18	0.8125	0.1875	16	0.5	0.5	16
chr12	37324872	37327144	2272	DEL_P0008_392	SENP6	ENSCAFG00000002711.3	ENSCAFT00000004287.3	intron	SUMO1/sentrin specific peptidase 6 [Source:HGNC Symbol;Acc:HGNC:20944]	conserved	21	0.337978104429648	0.11003261324515	0.115335906258286	0.188821866456867	0.130125943333321	0.192310021204811	0.13101222796863	0.224887021934108	0.227209614159113	proteolysis, regulation of spindle assembly, regulation of kinetochore assembly, protein desumoylation, protein modification by small protein removal,	0.473684210526316	0.526315789473684	38	0.9	0.1	40	0.921052631578947	0.0789473684210526	38	1	0	38	0.763157894736842	0.236842105263158	38	1	0	40	0.95	0.05	40	0.6	0.4	40
chr12	37774720	37775648	928	DEL_P0008_466				intergenic		conserved	21	0.504902483227788	0.171693573063664	0.369282331803075	0.199188030638293	0.173077887440672	0.397389219002392	0.190466223430659	0.290879595800452	0.312298272438547		0.05	0.95	40	0.527777777777778	0.472222222222222	36	0.9	0.1	30	0.382352941176471	0.617647058823529	34	0.529411764705882	0.470588235294118	34	0.916666666666667	0.0833333333333333	36	0.633333333333333	0.366666666666667	30	0.225	0.775	40
chr12	37971787	37978075	6288	DEL_P0008_509				intergenic				0.109624494922927	0.162460582989111	0.140336983936996	0.190356761227255	0.117645560310181	0.113922854468381	0.104525069286592	0.174689665073029	0.13878680402147		0.933333333333333	0.0666666666666667	30	0.633333333333333	0.366666666666667	30	0.666666666666667	0.333333333333333	30	1	0	32	0.694444444444444	0.305555555555556	36	0.9375	0.0625	32	0.722222222222222	0.277777777777778	36	1	0	26
chr12	38081508	38081740	232	DEL_P0008_530				intergenic				0.106589335631808	0.235768498603344	0.0867820076232224	0.197887075952093	0.0541360914260557	0.066029396751386	0.0743282858409232	0.0309391389993267	0.14120175718018		0.833333333333333	0.166666666666667	12	0.3125	0.6875	16	0.5	0.5	10	0.916666666666667	0.0833333333333333	12	0.583333333333333	0.416666666666667	12	0.538461538461538	0.461538461538462	26	0.75	0.25	16	0.75	0.25	4
chr12	38139769	38140828	1059	DEL_P0008_537				intergenic				0.443467380527256	0.224258986761777	0.429275376503818	0.510734457979039	0.237607033338091	0.202144901856272	0.451236420749601	0.219701642025246	0.346745420213244		0.125	0.875	32	0.625	0.375	24	1	0	14	0.0714285714285714	0.928571428571429	28	0.692307692307692	0.307692307692308	26	0.527777777777778	0.472222222222222	36	1	0	18	0.466666666666667	0.533333333333333	30
chr12	38209591	38209795	204	DEL_P0008_551				intergenic				0.190734861009322	0.126782839572039	0.113865433197551	0.263526220935939	0.157207261460291	0.222346259100366	0.144742349037112	0.488171534009971	0.204666957503303		0.875	0.125	16	0.55	0.45	20	0.625	0.375	16	1	0	4	0.833333333333333	0.166666666666667	12	0.375	0.625	24	0.8125	0.1875	16	0	1	2
chr12	38716399	38716799	400	DEL_P0008_645				intergenic				0.0754814814814815	0.0938328918748696	0.0669981360938721	0.0754814814814815	0.0807937915998437	0.203865214145092	0.0754814814814815	0.19562210980616	0.19897516029663		1	0	14	1	0	22	0.928571428571429	0.0714285714285714	14	1	0	14	1	0	16	0.681818181818182	0.318181818181818	22	1	0	14	0.7	0.3	20
chr12	39187688	39189495	1807	DEL_P0008_736				intergenic				0.0714285714285714	0.0704761904761905	0.0714285714285714	0.0714285714285714	0.0704761904761905	0.0704761904761905	0.069471256971257	0.495185542685543	0.416114059922203		1	0	40	1	0	38	1	0	40	1	0	40	1	0	38	1	0	38	1	0	36	0.5	0.5	38
chr12	39389695	39390312	617	DEL_P0008_764				intergenic				0.116496794628536	0.139531172583234	0.133436580949675	0.148597207211721	0.173352011227035	0.133436580949675	0.129761628757829	0.491845332304875	0.333108895210221		0.96875	0.03125	32	0.823529411764706	0.176470588235294	34	1	0	26	1	0	36	0.8	0.2	20	1	0	26	1	0	24	0.4	0.6	30
chr12	40604851	40605377	526	DEL_P0009_91				intergenic		conserved	15	0.145273989307095	0.141652389947197	0.169192582689868	0.141652389947197	0.141652389947197	0.126175271885826	0.782155830083249	0.131909834637958	0.562980498729326		1	0	34	1	0	30	0.888888888888889	0.111111111111111	18	1	0	30	1	0	30	0.973684210526316	0.0263157894736842	38	0.166666666666667	0.833333333333333	36	0.9375	0.0625	32
chr12	40722562	40723810	1248	DEL_P0009_111				intergenic				0.19503809474978	0.167580500635428	0.140429436648624	0.26205580818181	0.160394821775656	0.340437908725126	0.241054943994454	0.254701163636614	0.272500235220677		0.916666666666667	0.0833333333333333	24	0.590909090909091	0.409090909090909	22	0.681818181818182	0.318181818181818	22	0.444444444444444	0.555555555555556	18	0.863636363636364	0.136363636363636	22	0.323529411764706	0.676470588235294	34	1	0	12	1	0	14
chr12	41145825	41146259	434	DEL_P0009_185	BCKDHB	ENSCAFG00000002848.3	ENSCAFT00000004556.3	intron	branched chain keto acid dehydrogenase E1, beta polypeptide [Source:HGNC Symbol;Acc:HGNC:987]			0.113164221391854	0.0185883562964709	0.0143933606500452	0.0173373923373923	0.0179778380615201	0.0173373923373923	0.0159520422678317	0.0115778394412018	0.107555378338443	metabolic process, branched-chain amino acid catabolic process,	0.875	0.125	24	1	0	34	1	0	22	1	0	30	1	0	32	1	0	30	1	0	26	1	0	16
chr12	41227753	41228772	1019	DEL_P0009_197				intergenic				0.051710308500143	0.04482856315739	0.060245189565198	0	0.0599820305051844	0.0599820305051844	0.0191824671614889	0.117318954912558	0.101724966991742		0.6	0.4	10	0.875	0.125	8	0.555555555555556	0.444444444444444	18	0	0	0	1	0	2	1	0	2	0.833333333333333	0.166666666666667	6	0.5	0.5	6
chr12	41520074	41526365	6291	DEL_P0009_241				intergenic				0.117091645825532	0.261042876028742	0.0879663298556444	0.101219801453524	0.0702412144857891	0.165280333744351	0.102306224516196	0.0886990429468473	0.109174179988974		0.527777777777778	0.472222222222222	36	1	0	18	0.59375	0.40625	32	0.566666666666667	0.433333333333333	30	0.666666666666667	0.333333333333333	30	0.916666666666667	0.0833333333333333	24	0.857142857142857	0.142857142857143	14	0.588235294117647	0.411764705882353	34
chr12	41683366	41684530	1164	DEL_P0009_274				intergenic		conserved	14	0.0842953148768879	0.198339923396819	0.100830058204567	0.179227929191022	0.0779597395983711	0.0893652771265644	0.183637414070086	0.197573567895633	0.157830875886756		0.882352941176471	0.117647058823529	34	0.578947368421053	0.421052631578947	38	0.75	0.25	28	0.6	0.4	40	0.85	0.15	40	0.9	0.1	30	1	0	30	1	0	36
chr12	42010832	42011037	205	DEL_P0009_332				intergenic				0.224364043784744	0.101214864976247	0.235280768035954	0.285755387727915	0.302583194866895	0.115383724478504	0.191621814976525	0.278632491938944	0.283094348091381		0.5	0.5	10	0.75	0.25	4	0.5	0.5	8	1	0	10	1	0	12	0.875	0.125	8	1	0	4	0.5	0.5	2
chr12	42758643	42758874	231	DEL_P0009_449	IBTK	ENSCAFG00000002862.3	ENSCAFT00000004596.3	intron	inhibitor of Bruton agammaglobulinemia tyrosine kinase [Source:HGNC Symbol;Acc:HGNC:17853]			0.108547845933062	0.0632559432196014	-0.00658743379412279	0.0134220960836693	0.0438845649352311	0.00408392103110546	0.0694192665143482	0.0694192665143482	0.0352424888108897	negative regulation of protein tyrosine kinase activity, negative regulation of protein phosphorylation, release of sequestered calcium ion into cytosol,	0.333333333333333	0.666666666666667	6	0.4	0.6	10	0.625	0.375	8	0.5	0.5	12	0.75	0.25	4	0.5625	0.4375	16	0.75	0.25	8	0.75	0.25	8
chr12	42953351	42953759	408	DEL_P0009_482				intergenic				0.096169123539243	0.0237356044123379	0.0237356044123379	-0.00356998085146551	0.0217922911024162	-0.00778178851346927	0.0170952637781394	0.0479143583107983	0.019262891716663		0.8	0.2	10	0.5	0.5	16	0.5	0.5	16	0.555555555555556	0.444444444444444	18	0.5	0.5	12	0.571428571428571	0.428571428571429	14	0.5	0.5	8	0.727272727272727	0.272727272727273	22
chr12	43268745	43269921	1176	DEL_P0009_531				intergenic				0.0738840633004163	0.0164567612624454	-0.00163251283842092	0.00483480299400984	-0.000765617423755665	0.0385465456720292	0.00483480299400984	-0.00939898886977357	0.0196274155131258		0.681818181818182	0.318181818181818	22	0.388888888888889	0.611111111111111	18	0.444444444444444	0.555555555555556	18	0.538461538461538	0.461538461538462	26	0.5	0.5	18	0.35	0.65	20	0.538461538461538	0.461538461538462	26	0.5	0.5	10
chr12	43305536	43311893	6357	DEL_P0009_534				intergenic				0.0873738109526295	0.1533901016863	0.0802012012897846	0.0827006810995897	0.08440351403014	0.0507702566422258	0.0873738109526295	0.0654376367842482	0.0980160010207277		1	0	38	0.769230769230769	0.230769230769231	26	1	0	32	1	0	34	0.863636363636364	0.136363636363636	22	0.911764705882353	0.0882352941176471	34	1	0	38	0.868421052631579	0.131578947368421	38
chr12	43322715	43324545	1830	DEL_P0009_536				intergenic		conserved	23	0.0663889262195941	0.460894729751114	0.0654319877730828	0.0654319877730828	0.0654319877730828	0.0663889262195941	0.0663889262195941	0.0654319877730828	0.370852568914598		1	0	40	0.571428571428571	0.428571428571429	28	1	0	38	1	0	38	1	0	38	1	0	40	1	0	40	1	0	38
chr12	44845981	44849758	3777	DEL_P0009_798				intergenic				0.0480882876205611	0.0493474338002152	0.23447411830742	0.0493474338002152	0.0496849442666654	0.0493474338002152	0.0493474338002152	0.0493474338002152	0.173764415360053		0.95	0.05	40	1	0	40	0.725	0.275	40	1	0	40	0.947368421052632	0.0526315789473684	38	1	0	40	1	0	40	1	0	40
chr12	44955194	44955432	238	DEL_P0009_810				intergenic				0.135465624893063	0.577003777538324	0.191124542124542	0.243653840385918	0.20550116216213	0.172228486673051	0.172356722457967	0.226910534662545	0.342590960642619		0.857142857142857	0.142857142857143	14	0.25	0.75	8	1	0	8	0.6	0.4	10	1	0	10	0.75	0.25	8	1	0	6	1	0	14
chr12	45310885	45311334	449	DEL_P0010_54				intergenic				0.17170087913707	0.183101593501571	0.2181505948306	0.135472391167021	0.34062522882551	0.158650249741329	0.497637952139019	0.131896292730388	0.265548175026142		0.529411764705882	0.470588235294118	34	0.875	0.125	24	0.916666666666667	0.0833333333333333	24	0.722222222222222	0.277777777777778	18	1	0	24	0.583333333333333	0.416666666666667	24	0.178571428571429	0.821428571428571	28	0.666666666666667	0.333333333333333	30
chr12	45466083	45466720	637	DEL_P0010_81				intergenic		conserved	15	0.0961353773230357	0.0680109540481054	0.077729609636854	0.119663618966249	0.228927919838698	0.0816558896461491	0.220294932487796	0.13082529071374	0.135062167137799		0.382352941176471	0.617647058823529	34	0.473684210526316	0.526315789473684	38	0.6	0.4	30	0.692307692307692	0.307692307692308	26	0.8125	0.1875	32	0.611111111111111	0.388888888888889	36	0.222222222222222	0.777777777777778	36	0.321428571428571	0.678571428571429	28
chr12	45759980	45762935	2955	DEL_P0010_132				intergenic				0.106705030796777	0.156526558536886	0.193697521398689	0.15932646809106	0.107425851401911	0.107425851401911	0.430401131710971	0.150513654804392	0.258014391645534		0.875	0.125	40	1	0	38	0.705882352941177	0.294117647058824	34	1	0	40	0.925	0.075	40	0.925	0.075	40	0.441176470588235	0.558823529411765	34	1	0	34
chr12	46058351	46062541	4190	DEL_P0010_190				intergenic		conserved	15	0.0330936988920226	0.0330936988920226	0.231655892244158	0.0330936988920226	0.0330936988920226	0.0330936988920226	0.0330936988920226	0.0330936988920226	0.209622283678356		1	0	40	1	0	40	0.763157894736842	0.236842105263158	38	1	0	40	1	0	40	1	0	40	1	0	40	1	0	40
chr12	46143744	46144777	1033	DEL_P0010_206				intergenic		conserved	40	0.248286463910767	0.243661180739781	0.183653518747502	0.181448538125589	0.477242891119145	0.156119229334976	0.159117355561103	0.16764564031019	0.290153063110669		1	0	34	1	0	32	0.647058823529412	0.352941176470588	34	0.944444444444444	0.0555555555555556	36	0.289473684210526	0.710526315789474	38	0.71875	0.28125	32	0.911764705882353	0.0882352941176471	34	0.6875	0.3125	32
chr12	46150280	46152577	2297	DEL_P0010_207				intergenic				0.258724551813517	0.262715512374625	0.176025136760577	0.175767127085227	0.473405819862398	0.174356285365222	0.168770346020503	0.165290111183231	0.278813519361508		1	0	38	1	0	40	0.657894736842105	0.342105263157895	38	0.925	0.075	40	0.289473684210526	0.710526315789474	38	0.666666666666667	0.333333333333333	36	0.916666666666667	0.0833333333333333	36	0.684210526315789	0.315789473684211	38
chr12	46163505	46163711	206	DEL_P0010_210				intergenic				0.376950017972953	0.106725075679156	0.120570064585896	0.189090929082673	0.572054790576888	0.133908644576802	0.102761347619119	0.104546775420947	0.224429447446463		0.9375	0.0625	16	0.6	0.4	10	0.5	0.5	8	0.8	0.2	10	0	1	8	0.4375	0.5625	16	0.571428571428571	0.428571428571429	14	0.583333333333333	0.416666666666667	12
chr12	46397970	46398189	219	DEL_P0010_254				intergenic				0.296888865514893	0.221982017395748	0.234306757836589	0.0963813484841238	0.0776894561245846	0.296888865514893	0.0790063805640391	0.0939306703755539	0.196740110562926		1	0	14	0.5	0.5	8	0.5	0.5	4	0.875	0.125	8	0.75	0.25	8	1	0	14	0.833333333333333	0.166666666666667	6	0.666666666666667	0.333333333333333	12
chr12	46442462	46442975	513	DEL_P0010_259				intergenic				0.158548406574723	0.34526762534875	0.122465407131826	0.0982905431150628	0.210822613609719	0.127301599013326	0.118551735557692	0.244955854332816	0.206946713538862		0.772727272727273	0.227272727272727	22	0.176470588235294	0.823529411764706	34	0.447368421052632	0.552631578947368	38	0.583333333333333	0.416666666666667	24	0.833333333333333	0.166666666666667	24	0.710526315789474	0.289473684210526	38	0.7	0.3	20	0.266666666666667	0.733333333333333	30
chr12	46495139	46496165	1026	DEL_P0010_267				intergenic		conserved	40	0.115632700935885	0.0344696545080097	0.0368589399189842	0.0340325506704443	0.0571393834839721	0.126404271519255	0.0387812518630651	0.122077051262836	0.0669285942781675		0.705882352941177	0.294117647058824	34	0.861111111111111	0.138888888888889	36	0.875	0.125	32	0.888888888888889	0.111111111111111	36	0.794117647058823	0.205882352941176	34	1	0	30	0.875	0.125	24	1	0	28
chr12	46824177	46826505	2328	DEL_P0010_323				intergenic		conserved	13	0.0989351297236728	0.131486133941457	0.112619416803308	0.230488758744715	0.0998729905552154	0.226380164630905	0.360083128888231	0.0998729905552154	0.199102247319093		0.85	0.15	40	0.684210526315789	0.315789473684211	38	0.725	0.275	40	1	0	40	0.842105263157895	0.157894736842105	38	1	0	38	0.4	0.6	40	0.842105263157895	0.157894736842105	38
chr12	47103806	47104274	468	DEL_P0010_380	ORC3	ENSCAFG00000003080.3	ENSCAFT00000004945.3	intron	origin recognition complex, subunit 3 [Source:HGNC Symbol;Acc:HGNC:8489]	conserved	13	0.374383526526419	0.319685480985709	0.426568346698541	0.229504856737702	0.229271158881412	0.380039198031767	0.273542986609004	0.346470637575013	0.353476019848223	DNA replication, neural precursor cell proliferation,	1	0	28	0.333333333333333	0.666666666666667	36	0.21875	0.78125	32	0.571428571428571	0.428571428571429	28	0.733333333333333	0.266666666666667	30	1	0	30	0.411764705882353	0.588235294117647	34	1	0	20
chr12	47322651	47324330	1679	DEL_P0010_416				intergenic				0.073783313370809	0.0812440317867192	0.073783313370809	0.236610786894169	0.235100030855596	0.225621085544597	0.0905770622471028	0.0702905147115819	0.15354915802232		0.5	0.5	30	0.55	0.45	20	0.5	0.5	30	0.772727272727273	0.227272727272727	22	0.166666666666667	0.833333333333333	36	0.175	0.825	40	0.571428571428571	0.428571428571429	28	0.423076923076923	0.576923076923077	26
chr12	47926083	47927950	1867	DEL_P0010_504				intergenic		conserved	13	0.0714285714285714	0.0714285714285714	0.0704761904761905	0.0714285714285714	0.069471256971257	0.0714285714285714	0.496137923637924	0.0704761904761905	0.416375386875923		1	0	40	1	0	40	1	0	38	1	0	40	1	0	36	1	0	40	0.5	0.5	38	1	0	38
chr12	48406099	48406379	280	DEL_P0010_568	PM20D2	ENSCAFG00000003096.3	ENSCAFT00000004967.3	intron	peptidase M20 domain containing 2 [Source:HGNC Symbol;Acc:HGNC:21408]			-0.00265993314973748	0.0037435178035045	-0.00565600708684831	-0.0128063884529478	-0.0128063884529478	-0.0014549661278996	-0.00930265367022391	-0.0231120631921884	-0.0142719361749328	metabolic process,	0.5	0.5	20	0.65	0.35	20	0.5	0.5	14	0.583333333333333	0.416666666666667	24	0.583333333333333	0.416666666666667	24	0.5	0.5	24	0.5	0.5	10	0.5625	0.4375	16
chr12	48417442	48418416	974	DEL_P0010_574				intergenic				0.10364885600455	0.223719705148613	0.155559570063737	0.141744820580136	0.248465439363781	0.294620870887383	0.178311032042693	0.106652703029949	0.193322623314676		0.25	0.75	40	0.525	0.475	40	0.1	0.9	40	0.394736842105263	0.605263157894737	38	0.552631578947368	0.447368421052632	38	0	1	40	0.075	0.925	40	0.210526315789474	0.789473684210526	38
chr12	50076258	50077234	976	DEL_P0011_13				intergenic		conserved	126	0.11925831159502	0.126361287585913	0.427829545838293	0.116620823244552	0.117778961718762	0.121751207556753	0.121751207556753	0.197713203477425	0.288321176619551		1	0	32	1	0	38	0.5	0.5	28	1	0	30	0.9	0.1	30	1	0	34	1	0	34	0.75	0.25	32
chr12	50928266	50928733	467	DEL_P0011_148				intergenic				0.211689497967934	0.203671341533636	0.205901001023992	0.211689497967934	0.2133759840839	0.753870839511862	0.508028842975599	0.206200876795393	0.561060265895396		1	0	36	1	0	28	1	0	30	1	0	36	1	0	38	0.138888888888889	0.861111111111111	36	0.458333333333333	0.541666666666667	24	0.947368421052632	0.0526315789473684	38
chr12	51125606	51131851	6245	DEL_P0011_183				intergenic				0.10099204118559	0.138505859890421	0	0.0752357691495626	0.131043807281163	0.131193471857679	0.138982749693944	0.181934551052958	0.197346234182249		1	0	4	0.583333333333333	0.416666666666667	12	0	0	0	0.875	0.125	8	1	0	6	0.625	0.375	8	0.571428571428571	0.428571428571429	14	1	0	12
chr12	51517495	51517848	353	DEL_P0011_250				intergenic				0.120952089710182	0.169951996974478	0.102264785269103	0.215949871395044	0.150017690230001	0.456067339210328	0.156965655859933	0.10486666485314	0.30139151809662		0.5	0.5	18	0.833333333333333	0.166666666666667	12	0.611111111111111	0.388888888888889	18	0.9	0.1	10	0.4375	0.5625	16	0.125	0.875	32	1	0	2	0.6	0.4	10
chr12	51553101	51553524	423	DEL_P0011_257				intergenic				0.0473988015785283	0.101463015370348	0.0324531215460653	0.118356949950141	0.0338641699635295	0.124918248366328	0.113089396740647	0.038011423813254	0.0885945443279645		0.6875	0.3125	16	0.928571428571429	0.0714285714285714	14	0.777777777777778	0.222222222222222	18	0.9375	0.0625	16	0.769230769230769	0.230769230769231	26	0.545454545454545	0.454545454545455	22	0.571428571428571	0.428571428571429	14	0.875	0.125	8
chr12	51834164	51835238	1074	DEL_P0011_311				intergenic				0.0339253263688786	0.0339253263688786	0.0339253263688786	0.210637075075461	0.0349854885886983	0.0339253263688786	0.0339253263688786	0.0339253263688786	0.174093775016879		1	0	40	1	0	40	1	0	40	0.777777777777778	0.222222222222222	36	0.972222222222222	0.0277777777777778	36	1	0	40	1	0	40	1	0	40
chr12	52949709	52950116	407	DEL_P0011_485				intergenic				0.0936399429208226	0.0398361011857945	0.0235933948712618	0.0277507812094221	0.0344723964580781	0.0443095359512882	0.109619859919741	0.0443095359512882	0.107394414881567		0.85	0.15	20	1	0	20	1	0	10	1	0	12	1	0	16	1	0	24	0.875	0.125	8	1	0	24
chr12	53154979	53155628	649	DEL_P0011_527				intergenic				0.0487357587856455	0.10830953623781	0.121610191530482	0.10830953623781	0.104374439941206	0.0342647669456997	0.0309840494429058	0.185424112813594	0.075741805102874		0.6	0.4	10	1	0	2	0.5	0.5	6	1	0	2	0.5	0.5	12	0.666666666666667	0.333333333333333	6	0.7	0.3	10	1	0	4
chr12	53187870	53189072	1202	DEL_P0011_534				intergenic				0.0506174986954254	0.00723107124220363	0.00723107124220363	0.00723107124220363	0.00723107124220363	0.00723107124220363	0.00723107124220363	0.00723107124220363	0.0467759748534129		0.941176470588235	0.0588235294117647	34	1	0	40	1	0	40	1	0	40	1	0	40	1	0	40	1	0	40	1	0	40
chr12	53197859	53198072	213	DEL_P0011_537				intergenic				0.0657014408297451	0.333748077270262	0.16935707258426	0.178190511114775	0.0785543896207141	0.178190511114775	0.0678528865269583	0.299588197602638	0.157565452204584		0.8	0.2	10	1	0	8	0.5	0.5	6	0.5	0.5	2	0.833333333333333	0.166666666666667	6	0.5	0.5	2	0.6	0.4	10	1	0	6
chr12	53267268	53268292	1024	DEL_P0011_553				intergenic				0.103062779341932	0.422277197322851	0.0823565906292472	0.113930924853801	0.0846596250802837	0.17108829459089	0.102718196153407	0.130716850420961	0.16457238778148		0.147058823529412	0.852941176470588	34	0.727272727272727	0.272727272727273	22	0.28125	0.71875	32	0.131578947368421	0.868421052631579	38	0.294117647058824	0.705882352941177	34	0.075	0.925	40	0.15	0.85	40	0.40625	0.59375	32
chr12	53320776	53320990	214	DEL_P0011_561				intergenic				0.0191409424961218	-0.0198074750913384	-0.0356995052677757	-0.0345771883301139	-0.00594538111401884	0.000752966266175232	-0.0431038989607895	-0.0431038989607895	-0.0154710373152048		0.5	0.5	14	0.714285714285714	0.285714285714286	14	0.6	0.4	10	0.75	0.25	4	0.75	0.25	8	0.5	0.5	6	0.666666666666667	0.333333333333333	6	0.666666666666667	0.333333333333333	6
chr12	53400220	53401584	1364	DEL_P0011_574				intergenic				0.0826422903158553	0.154416458212774	0.186127375213301	0.0719581053911605	0.0637777497131965	0.0874778324341492	0.0767541286346897	0.204743701228843	0.12614629287758		0.708333333333333	0.291666666666667	24	0.352941176470588	0.647058823529412	34	0.315789473684211	0.684210526315789	38	0.5	0.5	36	0.533333333333333	0.466666666666667	30	0.714285714285714	0.285714285714286	28	0.684210526315789	0.315789473684211	38	0.857142857142857	0.142857142857143	28
chr12	54006224	54006675	451	DEL_P0011_695				intergenic		conserved	12	0.019155166252786	0.0836033632666546	0.019155166252786	0.019155166252786	0.019155166252786	0.019155166252786	0.0337718232544593	0.019155166252786	0.0647835043735193		1	0	40	0.894736842105263	0.105263157894737	38	1	0	40	1	0	40	1	0	40	1	0	40	0.95	0.05	40	1	0	40
chr12	54727614	54727944	330	DEL_P0011_823				intergenic		conserved	22	0.0169532120204766	0.0158587138764572	0.0133161976911977	0.0133161976911977	0.105790880230624	0.0164180944163688	0.014656036481327	0.0152724280535989	0.0984982181743856		1	0	36	1	0	32	1	0	24	1	0	24	0.884615384615385	0.115384615384615	26	1	0	34	1	0	28	1	0	30
chr12	55557578	55557792	214	DEL_P0012_86	KLHL32	ENSCAFG00000003452.3	ENSCAFT00000005545.3	intron	kelch-like family member 32 [Source:HGNC Symbol;Acc:HGNC:21221]	conserved	15	0.21712244265968	0.162810242261516	0.0982358889256918	0.0765986281955098	0.0535278818478318	0.108119636265812	0.0627107220401579	0.094277875150262	0.139238151747046	NO GO-ANNOTATION	0.5	0.5	14	1	0	8	0.666666666666667	0.333333333333333	6	0.7	0.3	10	0.75	0.25	20	0.9375	0.0625	16	0.9	0.1	10	0.928571428571429	0.0714285714285714	14
chr12	55644816	55645039	223	DEL_P0012_105	MMS22L	ENSCAFG00000003458.4	ENSCAFT00000043241.1	intron	MMS22-like, DNA repair protein [Source:HGNC Symbol;Acc:HGNC:21475]			0.141742425901776	0.247868340204172	0.0483947727668249	0.218060724381117	0.0997679866545306	0.0784536833111993	0.118835024130161	0.0613723426602729	0.187982047441537	replication fork processing, double-strand break repair via homologous recombination,	0.5625	0.4375	16	1	0	14	0.833333333333333	0.166666666666667	6	0.5	0.5	8	0.666666666666667	0.333333333333333	6	0.9	0.1	10	1	0	4	0.875	0.125	8
chr12	56234306	56236156	1850	DEL_P0012_200				intergenic				0.267330299754941	0.461349163879795	0.293059648798944	0.583989023889807	0.308514354334181	0.381476764449929	0.327814486473068	0.461349163879795	0.415517282687714		0.325	0.675	40	0	1	40	0.6	0.4	40	0.947368421052632	0.0526315789473684	38	0.631578947368421	0.368421052631579	38	0.075	0.925	40	0.666666666666667	0.333333333333333	36	0	1	40
chr12	56292646	56294530	1884	DEL_P0012_209				intergenic		conserved	15	0.0155864069030725	0.0155864069030725	0.0155864069030725	0.0378054310893617	0.0527860855117946	0.0155864069030725	0.0155864069030725	0.0155864069030725	0.0461905653107343		1	0	40	1	0	40	1	0	40	0.944444444444444	0.0555555555555556	36	0.925	0.075	40	1	0	40	1	0	40	1	0	40
chr12	57974031	57974298	267	DEL_P0012_467				intergenic				0.10172615888718	0.557714733855159	0.0611796800277784	0.0792962542119527	0.0685801150943965	0.0678479620520064	0.0686459782439413	0.0678479620520064	0.193017437174899		0.6875	0.3125	16	0.0333333333333333	0.966666666666667	30	0.5625	0.4375	16	0.642857142857143	0.357142857142857	14	0.5	0.5	18	0.590909090909091	0.409090909090909	22	0.5	0.5	16	0.590909090909091	0.409090909090909	22
chr12	58023344	58027055	3711	DEL_P0012_475				intergenic		conserved	18	0.0224998864956387	0.0224998864956387	0.0572681137508156	0.074111986686449	0.0218086459804333	0.0224998864956387	0.0224998864956387	0.0224998864956387	0.06590486427176		1	0	40	1	0	40	0.921052631578947	0.0789473684210526	38	0.9	0.1	40	1	0	38	1	0	40	1	0	40	1	0	40
chr12	58067226	58067952	726	DEL_P0012_480				intergenic		conserved	13	0.133433067901777	0.160072382415843	0.147076749766842	0.285138714995335	0.406549409890048	0.15396878710086	0.152435663871282	0.160072382415843	0.336025692709602		0.973684210526316	0.0263157894736842	38	1	0	36	1	0	28	0.666666666666667	0.333333333333333	18	0.470588235294118	0.529411764705882	34	1	0	32	0.85	0.15	20	1	0	36
chr12	58417941	58418222	281	DEL_P0012_537				intergenic				0.221654323149776	0.0657990833559536	0.0449456415224794	0.0432232459626219	0.0566425381209096	0.0748256014499559	0.0566425381209096	0.0657990833559536	0.184991464421742		0.625	0.375	16	1	0	10	1	0	6	0.9	0.1	10	1	0	8	0.833333333333333	0.166666666666667	12	1	0	8	1	0	10
chr12	58921809	58928080	6271	DEL_P0012_619		ENSCAFG00000025750.1	ENSCAFT00000040033.1	promoter				0.0728800969138441	0.189902366039953	0.0261057305233508	0.0249528778372094	0.0491466825230579	0.0409920716930371	0	0.0442829652908657	0.0652996449795173	NO GO-ANNOTATION	0.5	0.5	20	0.9375	0.0625	16	0.692307692307692	0.307692307692308	26	0.65	0.35	20	0.777777777777778	0.222222222222222	18	0.571428571428571	0.428571428571429	14	0	0	0	0.5625	0.4375	16
chr12	59144294	59144781	487	DEL_P0012_663				intergenic		conserved	16	0.298363022899599	0.0693219704231462	0.0625936409616989	0.0672268907563025	0.0749231915642926	0.0649914561913734	0.0672268907563025	0.129698149658911	0.230617877803676		0.653846153846154	0.346153846153846	26	1	0	28	1	0	22	1	0	26	1	0	34	1	0	24	1	0	26	0.846153846153846	0.153846153846154	26
chr12	59334668	59334897	229	DEL_P0012_686				intergenic				0.122558759229368	0.163564827187859	0.122558759229368	0.114489106600783	0.109457596471454	0.135248357608021	0.129366524960163	0.526036879949095	0.326100507409138		1	0	12	0.8	0.2	10	1	0	12	1	0	10	0.875	0.125	16	1	0	16	1	0	14	0.4	0.6	10
chr12	59823902	59825764	1862	DEL_P0012_777	GRIK2	ENSCAFG00000003580.4	ENSCAFT00000005767.3	intron	glutamate receptor, ionotropic, kainate 2 [Source:HGNC Symbol;Acc:HGNC:4580]	conserved	40	0.0487497122114011	0.0476024108673097	0.0476024108673097	0.211439032003519	0.092867494609063	0.0476024108673097	0.0476024108673097	0.0487497122114011	0.17725661009117	synaptic transmission, glutamatergic, ionotropic glutamate receptor signaling pathway, modulation of synaptic transmission, positive regulation of synaptic transmission, regulation of short-term neuronal synaptic plasticity, ion transmembrane transport, ion transport, transport, negative regulation of synaptic transmission, glutamatergic, inhibitory postsynaptic potential, regulation of long-term…	1	0	40	1	0	38	1	0	38	0.75	0.25	40	0.9	0.1	30	1	0	38	1	0	38	1	0	40
chr12	60760623	60761953	1330	DEL_P0013_120				intergenic				0.0069891997916977	0.00737757196352733	0.0069891997916977	0.0118963308290518	0.00737757196352733	0.0300266741278723	0.00774998576925252	0.00737757196352733	0.0242890226718355		1	0	36	1	0	38	1	0	36	0.972222222222222	0.0277777777777778	36	1	0	38	0.95	0.05	40	1	0	40	1	0	38
chr12	60907672	60907894	222	DEL_P0013_159				intergenic				0.113203427033775	0.0789346704502373	0.0742212709960337	0.0239563591658716	0.060540704428599	0.0336195229775864	0.0742212709960337	0.0651954522528278	0.0679327514300455		1	0	12	0.722222222222222	0.277777777777778	18	0.75	0.25	12	0.857142857142857	0.142857142857143	14	0.95	0.05	20	0.909090909090909	0.0909090909090909	22	0.75	0.25	12	1	0	6
chr12	60942081	60942663	582	DEL_P0013_167				intergenic				0.0054249547920434	0.0054249547920434	0.0054249547920434	0.0054249547920434	0.0377552330071943	0.00520550425493392	0.0054249547920434	0.0054249547920434	0.0371731440302479		1	0	40	1	0	40	1	0	40	1	0	40	0.95	0.05	40	1	0	38	1	0	40	1	0	40
chr12	61367672	61368138	466	DEL_P0013_241				intergenic				0.0750605326876513	0.0762621210170264	0.0762621210170264	0.0750605326876513	0.0773862908392056	0.524324232461932	0.06923210152572	0.0750605326876513	0.440139499295419		1	0	30	1	0	32	1	0	32	1	0	30	1	0	34	0.466666666666667	0.533333333333333	30	1	0	22	1	0	30
chr12	61398072	61398288	216	DEL_P0013_248				intergenic				0.0159556908443015	0.0407064743550144	0.0707884543683042	0.115278708946344	0.0686075185121745	0	0.00621545316915427	0.0829234580972464	0.0627745683230344		0.833333333333333	0.166666666666667	6	1	0	4	0.75	0.25	8	1	0	12	1	0	6	0	0	0	0.9	0.1	10	0.75	0.25	4
chr12	61795684	61797375	1691	DEL_P0013_327				intergenic		conserved	23	0.151846339446208	0.334350037706467	0.204156017063812	0.20726297193413	0.148549529761608	0.458319794576848	0.204156017063812	0.154869222092444	0.326191031194694		0.842105263157895	0.157894736842105	38	0.5	0.5	40	1	0	38	1	0	40	0.868421052631579	0.131578947368421	38	0.368421052631579	0.631578947368421	38	1	0	38	0.941176470588235	0.0588235294117647	34
chr12	61947800	61951057	3257	DEL_P0013_352				intergenic		conserved	25	0.0596745027124774	0.0596745027124774	0.0596745027124774	0.0587421047821088	0.0596745027124774	0.0596745027124774	0.415856723126605	0.0587421047821088	0.359986424752139		1	0	40	1	0	40	1	0	40	1	0	38	1	0	40	1	0	40	0.575	0.425	40	1	0	38
chr12	62244344	62244793	449	DEL_P0013_409	HACE1	ENSCAFG00000003592.3	ENSCAFT00000005785.3	intron	HECT domain and ankyrin repeat containing E3 ubiquitin protein ligase 1 [Source:HGNC Symbol;Acc:HGNC:21033]			0.093554888427139	0.0901573399187249	0.0902836151305757	0.0918974005454418	0.477362619543235	0.0763065476027609	0.093554888427139	0.0835581918969766	0.338361501356398	protein ubiquitination involved in ubiquitin-dependent protein catabolic process, Golgi organization, protein K48-linked ubiquitination, membrane fusion, protein ubiquitination involved in ubiquitin-dependent protein catabolic process, protein ubiquitination, regulation of cell migration,	0	1	40	0	1	36	0.075	0.925	40	0	1	38	0.526315789473684	0.473684210526316	38	0.0263157894736842	0.973684210526316	38	0	1	40	0.0588235294117647	0.941176470588235	34
chr12	62834052	62834600	548	DEL_P0013_528				intergenic				0.159450548462747	0.0901805673861254	0.05090663214666	0.0509776062199945	0.0720429106259028	0.0867289934550173	0.0749181028718663	0.0459067230669393	0.0922911719781133		0.714285714285714	0.285714285714286	28	1	0	28	0.961538461538462	0.0384615384615385	26	0.875	0.125	32	0.823529411764706	0.176470588235294	34	1	0	26	1	0	20	0.888888888888889	0.111111111111111	36
chr12	62891815	62898007	6192	DEL_P0013_535				intergenic				0.205243351132759	0.235142211790374	0.226636978047491	0.197365593324616	0.194140353506772	0.205243351132759	0.235142211790374	0.793903341644635	0.44261061099785		0.975	0.025	40	1	0	40	0.722222222222222	0.277777777777778	36	0.775	0.225	40	0.789473684210526	0.210526315789474	38	0.975	0.025	40	1	0	40	0.0789473684210526	0.921052631578947	38
chr12	63137657	63138265	608	DEL_P0013_576				intergenic				0.0243227618293641	0.0200031107585666	0.0191644649686015	0.0200031107585666	0.00936632962319628	0.042532824467783	0.00936632962319628	0.0200031107585666	0.0271798406021464		0.944444444444444	0.0555555555555556	36	1	0	40	1	0	38	1	0	40	0.975	0.025	40	0.921052631578947	0.0789473684210526	38	0.975	0.025	40	1	0	40
chr12	63304859	63305074	215	DEL_P0013_606				intergenic				0.123759720068974	0.147989689295329	0.20618728886514	0.123759720068974	0.20618728886514	0.16156948537977	0.215924533926344	0.0894575121001961	0.173296944956594		0.138888888888889	0.861111111111111	36	0.105263157894737	0.894736842105263	38	0.529411764705882	0.470588235294118	34	0.138888888888889	0.861111111111111	36	0.529411764705882	0.470588235294118	34	0.472222222222222	0.527777777777778	36	0.05	0.95	40	0.289473684210526	0.710526315789474	38
chr12	63372934	63373241	307	DEL_P0013_614				intergenic				0.00434413541718682	0.00465006195441824	0.00434413541718682	0.0133313007834218	0.00402414486921533	0.0133313007834218	0.00465006195441824	0.00465006195441824	0.0112167379865243		1	0	38	1	0	40	1	0	38	0.972222222222222	0.0277777777777778	36	1	0	36	0.972222222222222	0.0277777777777778	36	1	0	40	1	0	40
chr12	63703695	63704028	333	DEL_P0013_670				intergenic				0.106604033449072	0.121465484032249	0.0985526206620609	0.152346126635563	0.20658955012654	0.19623115071911	0.127913866715985	0.0781858658830273	0.132019955651755		0.653846153846154	0.346153846153846	26	0.636363636363636	0.363636363636364	22	0.714285714285714	0.285714285714286	14	0.954545454545455	0.0454545454545455	22	1	0	18	1	0	16	0.615384615384615	0.384615384615385	26	0.777777777777778	0.222222222222222	18
chr12	63845425	63845681	256	DEL_P0013_690				intergenic				0.0312859299184293	0.0267355603169133	0.0267355603169133	0.0394968677447234	0.0306045816368914	0.183538329446184	0.0368663594470046	0.0267355603169133	0.156919845562815		0.9375	0.0625	16	1	0	10	1	0	10	1	0	18	1	0	12	0.75	0.25	16	1	0	16	1	0	10
chr12	63987876	63988101	225	DEL_P0013_717	QRSL1	ENSCAFG00000003723.3	ENSCAFT00000006001.3	intron	glutaminyl-tRNA synthase (glutamine-hydrolyzing)-like 1 [Source:HGNC Symbol;Acc:HGNC:21020]	conserved	15	0.143883081053771	0.406391781179283	0.181079201276244	0.144339479643882	0.297088097247736	0.137082991139068	0.320623569160424	0.21787176438735	0.282301601033819	glutaminyl-tRNAGln biosynthesis via transamidation, mitochondrial translation, translation,	0.55	0.45	20	0.222222222222222	0.777777777777778	18	0.857142857142857	0.142857142857143	14	0.625	0.375	8	1	0	8	0.75	0.25	8	1	0	10	0.428571428571429	0.571428571428571	14
chr12	64064912	64066487	1575	DEL_P0013_729				intergenic		conserved	16	0.0512432800589114	0.0521412570465779	0.0512432800589114	0.0512432800589114	0.0503018108651912	0.0503018108651912	0.357717999012606	0.0512432800589114	0.31171946999722		1	0	38	1	0	40	1	0	38	1	0	38	1	0	36	1	0	36	0.638888888888889	0.361111111111111	36	1	0	38
chr12	64420243	64420469	226	DEL_P0013_769	PDSS2	ENSCAFG00000030036.1	ENSCAFT00000043165.1	intron	prenyl (decaprenyl) diphosphate synthase, subunit 2 [Source:HGNC Symbol;Acc:HGNC:23041]			0.0743595508763313	0.104818620663261	0.157402670260565	0.0799652425699815	0.112783641858248	0.291606032880564	0.0724381825378876	0.191961252264422	0.152530729404194	isoprenoid biosynthetic process, protein heterotetramerization, regulation of body fluid levels,	0.277777777777778	0.722222222222222	36	0.131578947368421	0.868421052631579	38	0.075	0.925	40	0.305555555555556	0.694444444444444	36	0.388888888888889	0.611111111111111	36	0.611111111111111	0.388888888888889	36	0.263157894736842	0.736842105263158	38	0.05	0.95	40
chr12	64428097	64430178	2081	DEL_P0013_770	PDSS2	ENSCAFG00000030036.1	ENSCAFT00000043165.1	intron	prenyl (decaprenyl) diphosphate synthase, subunit 2 [Source:HGNC Symbol;Acc:HGNC:23041]	conserved	17	0.175139967312849	0.0253641160884098	0.0247619047619048	0.0253641160884098	0.0247619047619048	0.0247619047619048	0.0247619047619048	0.0253641160884098	0.16276801311058	isoprenoid biosynthetic process, protein heterotetramerization, regulation of body fluid levels,	0.815789473684211	0.184210526315789	38	1	0	40	1	0	38	1	0	40	1	0	38	1	0	38	1	0	38	1	0	40
chr12	65191959	65192173	214	DEL_P0014_23				intergenic				-0.0202927600228987	0.042589327572839	0.0121492568326215	0.0246533384321076	-0.0206507022269436	-0.0242346538051116	0.0121492568326215	-0.00225850839360286	-0.0117601276281324		0.7	0.3	10	0.8	0.2	10	0.5	0.5	4	0.5	0.5	6	0.625	0.375	16	0.666666666666667	0.333333333333333	12	0.5	0.5	4	0.75	0.25	8
chr12	65525974	65527346	1372	DEL_P0014_82				intergenic		conserved	55	0.329875679881839	0.0576803470357256	0.0510928747173369	0.0604053464605306	0.0501005478386176	0.0662992331274429	0.0521939686317219	0.141151017652973	0.159628250822545		0.466666666666667	0.533333333333333	30	0.916666666666667	0.0833333333333333	24	0.846153846153846	0.153846153846154	26	0.805555555555556	0.194444444444444	36	0.866666666666667	0.133333333333333	30	0.928571428571429	0.0714285714285714	28	0.892857142857143	0.107142857142857	28	1	0	20
chr12	65890996	65891231	235	DEL_P0014_124	ARMC2	ENSCAFG00000003784.3	ENSCAFT00000006088.3	intron	armadillo repeat containing 2 [Source:HGNC Symbol;Acc:HGNC:23045]			0.1092532585266	0.0811802341254416	0.299480499968475	0.0712783093086514	0.0593985873875186	0.116868711715571	0.170429243737016	0.0743608606398559	0.12837902891819	NO GO-ANNOTATION	0.653846153846154	0.346153846153846	26	0.928571428571429	0.0714285714285714	14	0.5	0.5	4	0.916666666666667	0.0833333333333333	12	0.875	0.125	16	1	0	6	1	0	12	0.75	0.25	16
chr12	67146424	67146642	218	DEL_P0014_313				intergenic		conserved	13	0.188463056868465	0.231125893967378	0.178237297169327	0.145273199889124	0.354881741096146	0.399662555904713	0.22783818359968	0.210670257469079	0.287702777661995		0.208333333333333	0.791666666666667	24	0.65	0.35	20	0.555555555555556	0.444444444444444	18	0.318181818181818	0.681818181818182	22	0.0588235294117647	0.941176470588235	34	0.0333333333333333	0.966666666666667	30	0.642857142857143	0.357142857142857	14	0.625	0.375	8
chr12	67157979	67159972	1993	DEL_P0014_316				intergenic		conserved	17	0.201993708432725	0.313421646555509	0.246464598220714	0.180014408452628	0.240157536491849	0.336299805817228	0.415568115722861	0.246275387058871	0.291043917992404		0.775	0.225	40	0.275	0.725	40	0.85	0.15	40	0.526315789473684	0.473684210526316	38	0.375	0.625	40	0.25	0.75	40	1	0	32	0.852941176470588	0.147058823529412	34
chr12	67553772	67554545	773	DEL_P0014_375	RPF2	ENSCAFG00000003918.3	ENSCAFT00000006295.3	intron	ribosome production factor 2 homolog [Source:HGNC Symbol;Acc:HGNC:20870]	conserved	17	0.0104962194656853	0.00538463120976973	0.00371223063529097	0.00538463120976973	0.0148978305631374	0.00538463120976973	0.00499925801406497	0.00499925801406497	0.0126238691121907	maturation of LSU-rRNA from tricistronic rRNA transcript (SSU-rRNA, 5.8S rRNA, LSU-rRNA), ribosomal large subunit assembly,	0.970588235294118	0.0294117647058824	34	1	0	36	1	0	28	1	0	36	0.966666666666667	0.0333333333333333	30	1	0	36	1	0	34	1	0	34
chr12	67631852	67632216	364	DEL_P0014_386				intergenic				0.00552583231741286	0.0093865692839084	0.000693142798725879	0.00418526107249269	0.00722931676004324	0.000281172163531195	0.0327196097754608	0.0327196097754608	0.00650482051215361		0.944444444444444	0.0555555555555556	36	0.9375	0.0625	32	0.972222222222222	0.0277777777777778	36	0.947368421052632	0.0526315789473684	38	0.941176470588235	0.0588235294117647	34	0.970588235294118	0.0294117647058824	34	1	0	40	1	0	40
chr12	67956735	67956947	212	DEL_P0014_432				intergenic				0.205002399306757	0.602747890823695	0.177760736982171	0.468744812019805	0.211852413087674	0.249570796381743	0.180270641795743	0.16249847365515	0.364937270008698		0.277777777777778	0.722222222222222	18	0	1	40	0.375	0.625	8	0.928571428571429	0.0714285714285714	14	0.25	0.75	28	0.714285714285714	0.285714285714286	14	0.571428571428571	0.428571428571429	14	0.541666666666667	0.458333333333333	24
chr12	68786929	68788074	1145	DEL_P0014_527				intergenic				0.181451684805284	0.184308815492489	0.128226211891418	0.0545857607003517	0.0527074181257616	0.0600031207574779	0.153597680271343	0.0843907373661648	0.119775129432842		1	0	8	0.5	0.5	14	0.571428571428571	0.428571428571429	14	0.75	0.25	12	0.8	0.2	10	0.714285714285714	0.285714285714286	14	1	0	6	0.9	0.1	10
chr12	68852265	68853185	920	DEL_P0014_537				intergenic		conserved	184	0.0432655987492412	0.116331225422197	0.0289743352170675	0.0234514761539261	0.0469537543037917	0.0432655987492412	0.0401925384633431	0.0447053839507601	0.0701628652455335		1	0	36	0.833333333333333	0.166666666666667	30	0.944444444444444	0.0555555555555556	36	0.970588235294118	0.0294117647058824	34	0.911764705882353	0.0882352941176471	34	1	0	36	1	0	32	1	0	38
chr12	69006407	69006617	210	DEL_P0014_561				intergenic				0.101953008832222	0.0929198973011488	0.094245269593148	0.318513581230687	0.191232545459176	0.150335732912309	0.127204000863334	0.27924084746573	0.187167053799917		0.366666666666667	0.633333333333333	30	0.5	0.5	28	0.4	0.6	20	0.111111111111111	0.888888888888889	36	0.214285714285714	0.785714285714286	28	0.65	0.35	20	0.607142857142857	0.392857142857143	28	0.8	0.2	20
chr12	69015251	69021294	6043	DEL_P0014_564				intergenic				0.00938656483635597	-0.0210451575063286	-0.00191826546626496	0.0328914367997048	0.003380239237117	0.0148548660428991	0.00527066807695234	-0.00191826546626496	-0.00190867557471603		0.5	0.5	8	0.6	0.4	20	0.5	0.5	4	0.727272727272727	0.272727272727273	22	0.7	0.3	10	0.5	0.5	14	0.5	0.5	6	0.5	0.5	4
chr12	70132709	70133027	318	DEL_P0015_18				intergenic				0.0408163265306122	0.0054945054945055	0.0828267477203648	0.0408163265306122	0.105385116403353	0	0.0408163265306122	0.105385116403353	0		1	0	4	1	0	2	1	0	10	1	0	4	0.75	0.25	4	0	0	0	1	0	4	0.75	0.25	4
chr12	70578637	70579174	537	DEL_P0015_83				intergenic				0.0183055233799061	0.025352383918509	0.0361671208932051	0.0262789234074546	0.025352383918509	0.095163045628918	0.0262789234074546	0.0262789234074546	0.0702931345642628		0.972222222222222	0.0277777777777778	36	1	0	36	0.941176470588235	0.0588235294117647	34	1	0	38	1	0	36	0.868421052631579	0.131578947368421	38	1	0	38	1	0	38
chr12	70966299	70966579	280	DEL_P0015_150				intergenic				0.0405365264600547	0.119917507980273	0.0479561794299649	0.0421132339562595	0.137352960139681	0.11579270991198	0.12762986688895	0.0405365264600547	0.089516321614501		0.863636363636364	0.136363636363636	22	0.666666666666667	0.333333333333333	24	0.909090909090909	0.0909090909090909	22	0.833333333333333	0.166666666666667	12	1	0	16	0.6875	0.3125	16	1	0	14	0.863636363636364	0.136363636363636	22
chr12	71055470	71055773	303	DEL_P0015_165				intergenic				0.213616764928622	0.269474970936805	0.263313656098403	0.194099691027696	0.206161859857467	0.359098823581781	0.43296485799661	0.467881748242788	0.353832566145002		0.692307692307692	0.307692307692308	26	0.277777777777778	0.722222222222222	36	0.791666666666667	0.208333333333333	24	0.625	0.375	32	0.666666666666667	0.333333333333333	24	0.892857142857143	0.107142857142857	28	0.1	0.9	40	0.075	0.925	40
chr12	71561857	71564451	2594	DEL_P0015_246				intergenic				0.00955610221941275	0.00955610221941275	0.0135709700121326	0.0430072116020997	0.00955610221941275	0.00955610221941275	0.00955610221941275	0.00955610221941275	0.031576707827423		1	0	40	1	0	40	0.972222222222222	0.0277777777777778	36	0.941176470588235	0.0588235294117647	34	1	0	40	1	0	40	1	0	40	1	0	40
chr12	71611801	71612080	279	DEL_P0015_254				intergenic				0.00670536002230608	-0.0323692182213974	0.0471715330886215	-0.0222082351790538	-0.000433873881465338	0.0187588568986801	-0.0321489822311594	-0.0337574607968427	0.000584766226794732		0.75	0.25	24	0.7	0.3	10	0.5	0.5	8	0.5	0.5	2	0.75	0.25	12	0.8	0.2	20	0.75	0.25	4	0.625	0.375	8
chr12	71993063	71993412	349	DEL_P0015_320	TCTE3	ENSCAFG00000004079.3	ENSCAFT00000006534.3	intron	t-complex-associated-testis-expressed 3 [Source:HGNC Symbol;Acc:HGNC:11695]			0.0505034926793991	0.0710110378190341	0.162617302787726	0.104194291370542	0.13503379531117	0.0480664352288658	0.107711787517178	0.0740348879152464	0.106752502372946	NO GO-ANNOTATION	0.892857142857143	0.107142857142857	28	0.772727272727273	0.227272727272727	22	0.636363636363636	0.363636363636364	22	0.722222222222222	0.277777777777778	18	1	0	18	0.888888888888889	0.111111111111111	18	1	0	12	0.95	0.05	20
chr13	2905065	2905464	399	DEL_P0001_416				intergenic		conserved	12	0.014604246142475	0.0784833348156651	0.00680386646239597	0.0353093720003342	0.00587728465130707	0.0624943563662745	0.0450513901311916	0.00235861393628015	0.0379042742368412		0.5625	0.4375	32	0.428571428571429	0.571428571428571	28	0.636363636363636	0.363636363636364	22	0.5	0.5	24	0.6	0.4	20	0.777777777777778	0.222222222222222	18	0.75	0.25	20	0.666666666666667	0.333333333333333	12
chr13	4763755	4764892	1137	DEL_P0001_683	FZD6	ENSCAFG00000000654.3	ENSCAFT00000001009.3	intron	frizzled class receptor 6 [Source:HGNC Symbol;Acc:HGNC:4044]			0.03342214390669	0.0323199693890725	0.0277092017076009	0.0323199693890725	0.175324561210889	0.03342214390669	0.0269274037959296	0.0323199693890725	0.135060516380327	multicellular organismal development, G-protein coupled receptor signaling pathway, cell surface receptor signaling pathway, non-canonical Wnt signaling pathway, non-canonical Wnt signaling pathway, negative regulation of sequence-specific DNA binding transcription factor activity, negative regulation of canonical Wnt signaling pathway, canonical Wnt signaling pathway, Wnt signaling pathway, neur…	1	0	36	1	0	34	0.96875	0.03125	32	1	0	34	0.794117647058823	0.205882352941176	34	1	0	36	0.970588235294118	0.0294117647058824	34	1	0	34
chr13	6501759	6502840	1081	DEL_P0002_269	ZFPM2	ENSCAFG00000000678.4	ENSCAFT00000043829.1	intron	zinc finger protein, FOG family member 2 [Source:HGNC Symbol;Acc:HGNC:16700]	conserved	14	0.0226249442478902	0.0219226069519452	0.0204232950433559	0.135167905889524	0.0221116112170266	0.0226249442478902	0.0204232950433559	0.0232997476336392	0.115262891723319	cell differentiation, heart development, negative regulation of transcription from RNA polymerase II promoter, outflow tract septum morphogenesis, right ventricular cardiac muscle tissue morphogenesis, negative regulation of fat cell differentiation, ventricular septum morphogenesis, positive regulation of transcription from RNA polymerase II promoter, negative regulation of transcription, DNA-te…	1	0	38	1	0	36	1	0	32	0.842105263157895	0.157894736842105	38	0.975	0.025	40	1	0	38	1	0	32	1	0	40
chr13	6977922	6978298	376	DEL_P0002_347				intergenic				0.0344590341881347	0.0216189467328058	0.0197918534931908	0.0112804025537096	0.0468025901410532	0.0207263207585944	0.0155270158412868	0.0207263207585944	0.0297885910869547		0.9375	0.0625	32	1	0	38	1	0	34	0.966666666666667	0.0333333333333333	30	0.9375	0.0625	16	1	0	36	1	0	26	1	0	36
chr13	7090837	7091076	239	DEL_P0002_369				intergenic				0.0228650462045527	0.0341678746570836	0.256507604717085	0.0517428217872566	0.108112640095008	0.0196451051796231	0.0519961367849417	0.0519961367849417	0.0557899742409847		0.666666666666667	0.333333333333333	18	0.625	0.375	8	1	0	8	0.583333333333333	0.416666666666667	12	0.5	0.5	8	0.714285714285714	0.285714285714286	14	0.833333333333333	0.166666666666667	6	0.833333333333333	0.166666666666667	6
chr13	7257574	7260917	3343	DEL_P0002_399	OXR1	ENSCAFG00000000680.3	ENSCAFT00000001061.3	intron	oxidation resistance 1 [Source:HGNC Symbol;Acc:HGNC:15822]	conserved	13	0.0790335284778481	0.0790335284778481	0.0790335284778481	0.0790335284778481	0.0790335284778481	0.0790335284778481	0.0790335284778481	0.553234699344937	0.454243398434423	oxidation-reduction process, adult walking behavior, negative regulation of neuron apoptotic process, cellular response to hydroperoxide,	1	0	40	1	0	40	1	0	40	1	0	40	1	0	40	1	0	40	1	0	40	0.447368421052632	0.552631578947368	38
chr13	7419758	7420038	280	DEL_P0002_431	OXR1	ENSCAFG00000000680.3	ENSCAFT00000001061.3	intron	oxidation resistance 1 [Source:HGNC Symbol;Acc:HGNC:15822]	conserved	14	-0.0185010485909209	-0.00352004924096435	-0.00570412209499727	0.00858626741646288	-0.016142834291846	-0.00422339437839858	-0.0149084183393007	-0.00464875110273574	-0.0100787199371395	oxidation-reduction process, adult walking behavior, negative regulation of neuron apoptotic process, cellular response to hydroperoxide,	0.5625	0.4375	16	0.5	0.5	32	0.5	0.5	22	0.633333333333333	0.366666666666667	30	0.541666666666667	0.458333333333333	24	0.5	0.5	28	0.535714285714286	0.464285714285714	28	0.5	0.5	26
chr13	7615288	7616644	1356	DEL_P0002_470				intergenic				0.0554801732410676	0.0557582920420253	0.0557582920420253	0.177840284469241	0.0798578008025381	0.0589508774045734	0.0589508774045734	0.0540540421958513	0.123064885099904		0.921052631578947	0.0789473684210526	38	1	0	34	1	0	34	0.764705882352941	0.235294117647059	34	0.882352941176471	0.117647058823529	34	1	0	38	1	0	38	1	0	32
chr13	7761968	7763735	1767	DEL_P0002_499		ENSCAFG00000000683.2	ENSCAFT00000001065.2	coding	Uncharacterized protein [Source:UniProtKB/TrEMBL;Acc:E2QXU5]	conserved	1080	0.191781326643591	0.413136858715568	0.174696159810711	0.183826482489363	0.154757870907558	0.412583077420753	0.351916833342934	0.19564505624464	0.287692282965672	mRNA splicing, via spliceosome,	0.225	0.775	40	0.025	0.975	40	0.263157894736842	0.736842105263158	38	0.529411764705882	0.470588235294118	34	0.382352941176471	0.617647058823529	34	0.833333333333333	0.166666666666667	36	0.777777777777778	0.222222222222222	36	0.21875	0.78125	32
chr13	7843369	7844299	930	DEL_P0002_515				intergenic				0.0543443277916391	0.0557294537269674	0.191768793039946	0.103614567864397	0.0430939464776943	0.0529013180686325	0.0513946553916546	0.0543443277916391	0.142348707725542		1	0	38	1	0	40	0.764705882352941	0.235294117647059	34	0.861111111111111	0.138888888888889	36	0.972222222222222	0.0277777777777778	36	1	0	36	1	0	34	1	0	38
chr13	8051734	8052351	617	DEL_P0002_553				intergenic		conserved	16	0.137188102716941	0.107045073443147	0.267605229589474	0.107045073443147	0.213635132752358	0.159478097302119	0.116305160989406	0.159478097302119	0.20038272067263		0.764705882352941	0.235294117647059	34	0.95	0.05	40	0.588235294117647	0.411764705882353	34	0.95	0.05	40	0.65625	0.34375	32	1	0	40	0.972222222222222	0.0277777777777778	36	1	0	40
chr13	8695707	8696031	324	DEL_P0002_663	RSPO2	ENSCAFG00000000696.3	ENSCAFT00000001085.3	intron	R-spondin 2 [Source:HGNC Symbol;Acc:HGNC:28583]			0.247873216750829	0.235278959431613	0.223416521492541	0.217908300556446	0.273769598397127	0.351737160950163	0.34433130480537	0.351737160950163	0.304007627630552	positive regulation of canonical Wnt signaling pathway, lung growth, negative regulation of odontogenesis of dentin-containing tooth, trachea cartilage morphogenesis, embryonic hindlimb morphogenesis, embryonic forelimb morphogenesis, epithelial tube branching involved in lung morphogenesis, positive regulation of canonical Wnt signaling pathway, bone mineralization, osteoblast differentiation, d…	0.0833333333333333	0.916666666666667	36	0.5	0.5	34	0.46875	0.53125	32	0.131578947368421	0.868421052631579	38	0.5625	0.4375	32	0	1	40	0.65625	0.34375	32	0	1	40
chr13	9364931	9365218	287	DEL_P0002_771				intergenic				0.137177437429405	0.244685511702451	0.113628919646943	0.132704678193398	0.165359697969456	0.13379163731427	0.29426707429671	0.122706171529661	0.186187574030719		0.15	0.85	40	0.05	0.95	40	0.1875	0.8125	32	0.441176470588235	0.558823529411765	34	0.111111111111111	0.888888888888889	36	0.447368421052632	0.552631578947368	38	0.657894736842105	0.342105263157895	38	0.425	0.575	40
chr13	9650151	9650623	472	DEL_P0002_825	TRHR	ENSCAFG00000000717.3	ENSCAFT00000001115.3	intron	thyrotropin-releasing hormone receptor [Source:HGNC Symbol;Acc:HGNC:12299]			0.183588560785697	0.420862910156496	0.202440238378772	0.215870063042015	0.202842375335663	0.298632186650067	0.488547014962968	0.298632186650067	0.349175860901494	signal transduction, G-protein coupled receptor signaling pathway,	0.210526315789474	0.789473684210526	38	0.666666666666667	0.333333333333333	36	0.1	0.9	40	0.075	0.925	40	0.315789473684211	0.684210526315789	38	0	1	40	0.735294117647059	0.264705882352941	34	0	1	40
chr13	10770455	10771204	749	DEL_P0003_145				intergenic				0.190939023502362	0.0771261802207149	0.133875768815035	0.0786866928807664	0.0812407923844901	0.298478313667048	0.177639079861955	0.0727049867439647	0.153283906531202		0.736842105263158	0.263157894736842	38	0.533333333333333	0.466666666666667	30	0.666666666666667	0.333333333333333	30	0.416666666666667	0.583333333333333	36	0.552631578947368	0.447368421052632	38	0.131578947368421	0.868421052631579	38	0.236842105263158	0.763157894736842	38	0.5	0.5	30
chr13	11613715	11614119	404	DEL_P0003_310				intergenic				0.0428817887265553	0.047548832157555	0.0276958670357026	0.0568535221021683	0.0305679770728538	0.0324867791978275	0.10436176658668	0.171577456736126	0.0640823478690367		0.131578947368421	0.868421052631579	38	0.28125	0.71875	32	0.1875	0.8125	32	0.3	0.7	30	0.166666666666667	0.833333333333333	36	0.15625	0.84375	32	0.375	0.625	32	0.025	0.975	40
chr13	12199482	12202143	2661	DEL_P0003_407				intergenic		conserved	128	0.00385692928821989	0.00385692928821989	0.00899901641929191	0.00385692928821989	0.0104407729804374	0.00385692928821989	0.00385692928821989	0.00385692928821989	0.0096803983436029		1	0	40	1	0	40	0.975	0.025	40	1	0	40	0.973684210526316	0.0263157894736842	38	1	0	40	1	0	40	1	0	40
chr13	12794355	12794573	218	DEL_P0003_514	CSMD3	ENSCAFG00000000786.4	ENSCAFT00000001231.3	intron	CUB and Sushi multiple domains 3 [Source:HGNC Symbol;Acc:HGNC:19291]			0.130742889147947	0.346905115917036	0.138804153988134	0.138804153988134	0.12858315649312	0.0925089331085406	0.138804153988134	0.132676049231685	0.197950100855133	NO GO-ANNOTATION	0.0526315789473684	0.947368421052632	38	0.578947368421053	0.421052631578947	38	0.05	0.95	40	0.05	0.95	40	0.305555555555556	0.694444444444444	36	0.210526315789474	0.789473684210526	38	0.05	0.95	40	0.315789473684211	0.684210526315789	38
chr13	13265555	13266092	537	DEL_P0003_606	CSMD3	ENSCAFG00000000786.4	ENSCAFT00000001238.4	intron	CUB and Sushi multiple domains 3 [Source:HGNC Symbol;Acc:HGNC:19291]			0.182332588877928	0.35383359398188	0.226507681068676	0.240276010258895	0.547560840767579	0.181959023329725	0.267537188875488	0.392582838704565	0.318201811687524	NO GO-ANNOTATION	0.588235294117647	0.411764705882353	34	0.923076923076923	0.0769230769230769	26	0.75	0.25	28	0.352941176470588	0.647058823529412	34	0.0526315789473684	0.947368421052632	38	0.558823529411765	0.441176470588235	34	0.305555555555556	0.694444444444444	36	0.958333333333333	0.0416666666666667	24
chr13	13580738	13581409	671	DEL_P0003_669		ENSCAFG00000000798.3	ENSCAFT00000001241.3	coding	Uncharacterized protein [Source:UniProtKB/TrEMBL;Acc:F1PCR0]			0.269059467678369	0.258035483770433	0.206550170259783	0.130036236814262	0.118158829590436	0.228780500933483	0.161973621621027	0.257714856118061	0.218413721013052	oxidation-reduction process, metabolic process,	0.973684210526316	0.0263157894736842	38	1	0	18	0.5	0.5	28	0.681818181818182	0.318181818181818	22	0.75	0.25	28	0.961538461538462	0.0384615384615385	26	0.590909090909091	0.409090909090909	22	0.45	0.55	20
chr13	13858358	13858568	210	DEL_P0003_728				intergenic				0.0386709877639606	0.042178039940321	0.241003822231647	0.122667342298842	0.0767403613794743	0.0658361433884071	0.0767403613794743	0.122441917812452	0.0793668475927372		0.6875	0.3125	16	0.666666666666667	0.333333333333333	12	1	0	8	0.5	0.5	12	0.583333333333333	0.416666666666667	12	0.8125	0.1875	16	0.583333333333333	0.416666666666667	12	0.9	0.1	10
chr13	13931171	13934615	3444	DEL_P0003_743				intergenic		conserved	18	0.118285118540789	0.230776280320794	0.102809125815375	0.0681780333923504	0.0688526959836939	0.0681780333923504	0.131215123463225	0.0893060012929154	0.101220639420119		0.625	0.375	40	1	0	40	0.65	0.35	40	0.85	0.15	40	0.725	0.275	40	0.85	0.15	40	0.944444444444444	0.0555555555555556	36	0.675	0.325	40
chr13	14229079	14229285	206	DEL_P0003_803				intergenic				0.0760542997866861	0.0557777061073956	0.0636624869749098	0.0621734824757623	0.0575277641336324	0.235732996631838	0.055946831859761	0.306975319502678	0.127669811944815		0.5	0.5	28	0.368421052631579	0.631578947368421	38	0.461538461538462	0.538461538461538	26	0.333333333333333	0.666666666666667	36	0.357142857142857	0.642857142857143	28	0.714285714285714	0.285714285714286	28	0.363636363636364	0.636363636363636	22	0.075	0.925	40
chr13	14937568	14941030	3462	DEL_P0003_929				intergenic		conserved	109	0.141032476588158	0.142134857688719	0.243345056555212	0.366526556193342	0.206451025789571	0.258932928242479	0.18148561627981	0.355191998761855	0.256210947651902		0.625	0.375	40	0.631578947368421	0.368421052631579	38	0.85	0.15	40	0.95	0.05	40	0.375	0.625	40	0.3	0.7	40	0.763157894736842	0.236842105263158	38	0.2	0.8	40
chr13	15604175	15605014	839	DEL_P0004_119				intergenic				0.064330966919938	0.0623818952047576	0.0860041820215257	0.064330966919938	0.0679843932241701	0.0679843932241701	0.102902448788241	0.126991356669804	0.104990460328294		1	0	34	1	0	32	0.861111111111111	0.138888888888889	36	1	0	34	1	0	38	1	0	38	0.84375	0.15625	32	0.821428571428571	0.178571428571429	28
chr13	16187253	16188425	1172	DEL_P0004_223	EIF3H	ENSCAFG00000000816.4	ENSCAFT00000047451.2	intron	eukaryotic translation initiation factor 3, subunit H [Source:HGNC Symbol;Acc:HGNC:3273]	conserved	13	0.128049460084642	0.125461629832525	0.122559397862148	0.145562056337706	0.125621038480156	0.12679042497529	0.734315297840342	0.124054658004669	0.528339066726331	formation of translation preinitiation complex, translational initiation, translation, formation of translation preinitiation complex, translational initiation, translation,	1	0	40	1	0	36	1	0	32	0.911764705882353	0.0882352941176471	34	0.947368421052632	0.0526315789473684	38	1	0	38	0.225	0.775	40	1	0	34
chr13	17285506	17286141	635	DEL_P0004_386	EXT1	ENSCAFG00000000831.4	ENSCAFT00000001302.3	intron	exostosin glycosyltransferase 1 [Source:HGNC Symbol;Acc:HGNC:3512]			0.155937599250614	0.172878866704919	0.192560083354666	0.296413855436521	0.391401774788165	0.352158133657374	0.22139631284089	0.192097178819391	0.33009307483367	glycosaminoglycan biosynthetic process, heparan sulfate proteoglycan biosynthetic process, polysaccharide chain biosynthetic process, cellular polysaccharide biosynthetic process, ossification, heparan sulfate proteoglycan biosynthetic process, embryonic skeletal joint development, gastrulation, olfactory bulb development, brain development, mesoderm development, endoderm development, axon guidan…	0.777777777777778	0.222222222222222	36	0.888888888888889	0.111111111111111	18	0.625	0.375	24	1	0	30	0.305555555555556	0.694444444444444	36	0.342105263157895	0.657894736842105	38	1	0	12	0.916666666666667	0.0833333333333333	24
chr13	18069311	18070436	1125	DEL_P0004_497				intergenic		conserved	15	0.00864307843906838	0.00798416364236225	0.00864307843906838	0.00798416364236225	0.00895322237122347	0.00895322237122347	0.0601141512765317	0.00895322237122347	0.054353813288694		1	0	38	1	0	34	1	0	38	1	0	34	1	0	40	1	0	40	0.933333333333333	0.0666666666666667	30	1	0	40
chr13	18205220	18209194	3974	DEL_P0004_514		ENSCAFG00000000835.2	ENSCAFT00000001307.2	intron				0.170260375451031	0.0506329113924051	0.0506329113924051	0.0842830332739619	0.0377817111301582	0.0506329113924051	0.0377817111301582	0.0492383978553239	0.1226743471552	NO GO-ANNOTATION	0.775	0.225	40	1	0	40	1	0	40	0.875	0.125	40	0.975	0.025	40	1	0	40	0.975	0.025	40	1	0	38
chr13	19502154	19502459	305	DEL_P0004_726	SNTB1	ENSCAFG00000000957.3	ENSCAFT00000001482.3	intron	syntrophin, beta 1 (dystrophin-associated protein A1, 59kDa, basic component 1) [Source:HGNC Symbol;Acc:HGNC:11168]			0.135668859713852	0.0401234253416194	0.0278740467479175	0.0278740467479175	0.0278740467479175	0.0270817266998966	0.0278740467479175	0.0278740467479175	0.0919724148514095	NO GO-ANNOTATION	0.857142857142857	0.142857142857143	28	0.947368421052632	0.0526315789473684	38	1	0	40	1	0	40	1	0	40	1	0	38	1	0	40	1	0	40
chr13	19692199	19693242	1043	DEL_P0004_755				intergenic		conserved	14	0.188901705682579	0.0892981659358651	0.126472671564237	0.169534354634104	0.126472671564237	0.189219274369706	0.0795443754882841	0.169534354634104	0.158029237195396		0.447368421052632	0.552631578947368	38	0.131578947368421	0.868421052631579	38	0.075	0.925	40	0.416666666666667	0.583333333333333	36	0.075	0.925	40	0.025	0.975	40	0.175	0.825	40	0.416666666666667	0.583333333333333	36
chr13	20114913	20115201	288	DEL_P0005_26				intergenic		conserved	14	0.214943835761976	0.107075639162024	0.0911510842680205	0.228693034142949	0.155187809182268	0.113536094499695	0.325886452487182	0.0903074742183134	0.184466897249917		0.85	0.15	20	0.681818181818182	0.318181818181818	22	0.55	0.45	20	0.277777777777778	0.722222222222222	36	0.375	0.625	24	0.441176470588235	0.558823529411765	34	0.944444444444444	0.0555555555555556	18	0.5625	0.4375	16
chr13	22104823	22111508	6685	DEL_P0005_353				intergenic				0.203228598067842	0.0712532185719221	0.118814816298286	0.0794962071207742	0.0997529693731968	0.0994847235538916	0.0735148808565398	0.145528006825478	0.142522781876068		0.59375	0.40625	32	0.818181818181818	0.181818181818182	22	1	0	16	0.791666666666667	0.208333333333333	24	0.75	0.25	24	0.964285714285714	0.0357142857142857	28	0.928571428571429	0.0714285714285714	28	1	0	24
chr13	22470074	22470462	388	DEL_P0005_410	TMEM65	ENSCAFG00000025273.3	ENSCAFT00000039186.3	intron	transmembrane protein 65 [Source:HGNC Symbol;Acc:HGNC:25203]			0.151894673557948	0.338282419075586	0.470234522714772	0.11057709204522	0.107491033740333	0.183680789618728	0.128503564434227	0.114817376198772	0.233999134579972	NO GO-ANNOTATION	0.611111111111111	0.388888888888889	18	0.09375	0.90625	32	0.0263157894736842	0.973684210526316	38	0.5	0.5	32	0.461538461538462	0.538461538461538	26	0.666666666666667	0.333333333333333	12	0.555555555555556	0.444444444444444	18	0.5	0.5	24
chr13	23309063	23310157	1094	DEL_P0005_521				intergenic				0.243488666238061	0.0363054666852135	0.0344155844155844	0.0363054666852135	0.035385619877004	0.0333897179386065	0.0323011907594349	0.035385619877004	0.204797241025397		0.772727272727273	0.227272727272727	22	1	0	34	1	0	30	1	0	34	1	0	32	1	0	28	1	0	26	1	0	32
chr13	23445203	23445712	509	DEL_P0005_532				intergenic		conserved	17	0.0126041556797806	0.013971358714635	0.013971358714635	0.0130793650793651	0.0135344621989029	0.0923466029969501	0.0121065375302663	0.0130793650793651	0.085252348264065		1	0	32	1	0	38	1	0	38	1	0	34	1	0	36	0.9	0.1	30	1	0	30	1	0	34
chr13	23593698	23595026	1328	DEL_P0005_556				intergenic				0.274497650594203	0.268286444409398	0.425810928052759	0.133812242268833	0.127395943801335	0.131765102390332	0.13774372422874	0.268286444409398	0.243590917896655		0.657894736842105	0.342105263157895	38	0.075	0.925	40	0.805555555555556	0.194444444444444	36	0.394736842105263	0.605263157894737	38	0.342105263157895	0.657894736842105	38	0.275	0.725	40	0.25	0.75	40	0.075	0.925	40
chr13	23722062	23722862	800	DEL_P0005_582				intergenic		conserved	16	0.0876666040923597	0.0876666040923597	0.0890659558781829	0.0936230951710828	0.0903452553235477	0.619911765621193	0.0890659558781829	0.0824782951854775	0.529388158160076		1	0	24	1	0	24	1	0	26	1	0	34	1	0	28	0.333333333333333	0.666666666666667	36	1	0	26	1	0	18
chr13	23903481	23904609	1128	DEL_P0005_611				intergenic		conserved	22	0.000855675793439419	0.0126274604593076	0.000855675793439419	-0.000558352641946095	-2.30179581890813e-05	0.0129815984285083	0.0134152333214869	0.0126274604593076	0.00417795703598552		0.975	0.025	40	1	0	38	0.975	0.025	40	0.973684210526316	0.0263157894736842	38	0.972222222222222	0.0277777777777778	36	0.95	0.05	40	1	0	40	1	0	38
chr13	24268886	24269468	582	DEL_P0005_683				intergenic				0.0993637719902312	0.170452545000593	0.195200826179682	0.0812750680711093	0.103463925833005	0.337487323995275	0.0810720249624439	0.217951134972075	0.151987664265369		0.454545454545455	0.545454545454545	22	0.333333333333333	0.666666666666667	18	0.833333333333333	0.166666666666667	12	0.6	0.4	20	0.6875	0.3125	16	0.166666666666667	0.833333333333333	12	0.571428571428571	0.428571428571429	14	0.875	0.125	8
chr13	24500726	24502163	1437	DEL_P0005_719				intergenic		conserved	21	0.320282603752658	0.387138373216711	0.213684682767834	0.226462283010648	0.234070043440409	0.18803982916763	0.262961690102389	0.579229174403197	0.347658172485905		0.05	0.95	40	0.736842105263158	0.263157894736842	38	0.175	0.825	40	0.15	0.85	40	0.5	0.5	38	0.325	0.675	40	0.1	0.9	40	0.916666666666667	0.0833333333333333	36
chr13	25788942	25789853	911	DEL_P0006_100				intergenic				0.227156653863957	0.580759237958196	0.177363919169577	0.150270448436089	0.141382050376322	0.129962284589382	0.176502633378851	0.22100805819206	0.357341123066085		1	0	24	0.210526315789474	0.789473684210526	38	0.678571428571429	0.321428571428571	28	0.923076923076923	0.0769230769230769	26	0.9	0.1	30	0.84375	0.15625	32	0.7	0.3	20	1	0	22
chr13	25910404	25911108	704	DEL_P0006_125				intergenic		conserved	13	0.174866744222261	0.0264975415638332	0.0212139791538933	0.0264975415638332	0.0251644204851752	0.0251644204851752	0.0251644204851752	0.0251644204851752	0.173474686391662		0.8	0.2	40	1	0	38	1	0	24	1	0	38	1	0	34	1	0	34	1	0	34	1	0	34
chr13	26898130	26898355	225	DEL_P0006_265				intergenic				0.101112078866419	0	0.381349013597577	0.091331711030704	0.0866831581117295	0.133552782524873	0.0600862109238711	0.101112078866419	0.267807444872231		1	0	8	0	0	0	0.5	0.5	4	0.833333333333333	0.166666666666667	6	1	0	6	1	0	16	0.9	0.1	10	1	0	8
chr13	27152887	27153115	228	DEL_P0006_293	ASAP1	ENSCAFG00000001096.3	ENSCAFT00000001671.3	intron	ArfGAP with SH3 domain, ankyrin repeat and PH domain 1 [Source:HGNC Symbol;Acc:HGNC:2720]			0.101869631878848	0.0112166854190003	-0.00403765835860253	0.0119671898429209	0.0303340433458841	0.0647963815687644	0.0738774389371802	0.0303340433458841	0.0978805850881487	positive regulation of GTPase activity, cilium morphogenesis, negative regulation of dendritic spine development,	0.6875	0.3125	16	0.928571428571429	0.0714285714285714	14	1	0	2	0.888888888888889	0.111111111111111	18	1	0	4	1	0	8	0.75	0.25	8	1	0	4
chr13	28359862	28363416	3554	DEL_P0006_450				intergenic				0.0161353797717434	0.105798244572782	0.0124854819976771	0.0138248847926267	0.0161353797717434	0.0171519242393713	0.0150325969998101	0.0150325969998101	0.0982788822403993		1	0	20	0.875	0.125	16	1	0	14	1	0	16	1	0	20	1	0	22	1	0	18	1	0	18
chr13	29634424	29635510	1086	DEL_P0006_628				intergenic		conserved	18	0.183733105217469	0.211632213964985	0.50325968876499	0.30447725316734	0.186243249257587	0.290640695760013	0.249626112336458	0.485846577206933	0.309626866240975		0.527777777777778	0.472222222222222	36	0.657894736842105	0.342105263157895	38	0.0294117647058824	0.970588235294118	34	0.2	0.8	40	0.555555555555556	0.444444444444444	36	0.789473684210526	0.210526315789474	38	0.277777777777778	0.722222222222222	36	0.966666666666667	0.0333333333333333	30
chr13	29636806	29637030	224	DEL_P0006_629				intergenic				0.0998703762034272	0.0802366500905394	0.0588212644862891	0.0802366500905394	0.198963261736221	0.0753497948434892	0.0878623402493543	0.308073209352101	0.364660159272264		1	0	16	1	0	10	1	0	6	1	0	10	0.75	0.25	8	0.958333333333333	0.0416666666666667	24	1	0	12	0.5	0.5	32
chr13	30298970	30299817	847	DEL_P0007_38				intergenic				0.128622441851724	0.117199778103729	0.169666932367122	0.135100368657095	0.152477293122287	0.276690215085568	0.120623914699047	0.55591083330937	0.279216145442104		0.714285714285714	0.285714285714286	28	0.75	0.25	36	0.928571428571429	0.0714285714285714	28	0.875	0.125	32	0.638888888888889	0.361111111111111	36	1	0	30	0.833333333333333	0.166666666666667	30	0.194444444444444	0.805555555555556	36
chr13	30831559	30834768	3209	DEL_P0007_105	ZFAT	ENSCAFG00000001159.4	ENSCAFT00000001793.4	intron	zinc finger and AT hook domain containing [Source:HGNC Symbol;Acc:HGNC:19899]			0.013957399752133	0.0144665461121157	0.0144665461121157	0.013957399752133	0.0794286767487374	0.0152797649361056	0.013957399752133	0.013957399752133	0.0654495221291876	positive regulation of transcription from RNA polymerase II promoter, transcription from RNA polymerase II promoter, hemopoiesis, spongiotrophoblast layer development, hematopoietic progenitor cell differentiation,	1	0	38	1	0	40	1	0	40	1	0	38	0.9	0.1	40	0.975	0.025	40	1	0	38	1	0	38
chr13	31807810	31808184	374	DEL_P0007_241				intergenic				0.234332291581294	0.190261318863444	0	0.0557153978493443	0.104444559486587	0.0563611216154832	0.104444559486587	0.0533706588352058	0.105573876893253		1	0	6	1	0	4	0	0	0	0.583333333333333	0.416666666666667	12	0.5	0.5	8	0.571428571428571	0.428571428571429	14	0.5	0.5	8	0.75	0.25	4
chr13	32350474	32352295	1821	DEL_P0007_318				intergenic		conserved	14	0.148446585670091	0.16169063348713	0.16169063348713	0.224160622942757	0.16169063348713	0.16169063348713	0.14019416866793	0.681933043001684	0.429482919182793		0.1	0.9	40	0	1	40	0	1	40	0.25	0.75	40	0	1	40	0	1	40	0.05	0.95	40	0.763157894736842	0.236842105263158	38
chr13	32487350	32488374	1024	DEL_P0007_347				intergenic				0.237982059020791	0.228926967207254	0.201537231388108	0.237982059020791	0.203693292453969	0.212028213019084	0.527459551972706	0.579424868576264	0.453652437882839		1	0	36	1	0	30	0.888888888888889	0.111111111111111	36	1	0	36	0.868421052631579	0.131578947368421	38	0.972222222222222	0.0277777777777778	36	0.305555555555556	0.694444444444444	36	0.25	0.75	36
chr13	32741659	32743462	1803	DEL_P0007_384				intergenic				0.110008993067146	0.112919326300343	0.164097572153081	0.182354034387523	0.119652512901135	0.127468751347838	0.332315496809541	0.514966046087906	0.207753943438126		0.411764705882353	0.588235294117647	34	0.366666666666667	0.633333333333333	30	0.227272727272727	0.772727272727273	22	0.6	0.4	20	0.46875	0.53125	32	0.3	0.7	30	0.0789473684210526	0.921052631578947	38	0.944444444444444	0.0555555555555556	18
chr13	32755977	32759694	3717	DEL_P0007_385		ENSCAFG00000029044.1	ENSCAFT00000043730.1	coding	Uncharacterized protein [Source:UniProtKB/TrEMBL;Acc:J9P7Q9]	conserved	1814	0.0199562975430943	0.0697325475827458	0.0174130668913045	0.0177939223132992	0.069780272166431	0.0251000849784605	0.0298653340997531	0.119627083681645	0.0474687849517805	NO GO-ANNOTATION	0.375	0.625	40	0.5	0.5	40	0.352941176470588	0.647058823529412	34	0.342105263157895	0.657894736842105	38	0.5	0.5	38	0.289473684210526	0.710526315789474	38	0.275	0.725	40	0.15	0.85	40
chr13	33085518	33085755	237	DEL_P0007_437				intergenic				0.129409390086877	0.127953915614004	0.129409390086877	0.154553853025965	0.127953915614004	0.122920227425847	0.122794185482944	0.79172326449915	0.573006999165055		1	0	30	1	0	28	1	0	30	0.90625	0.09375	32	1	0	28	0.970588235294118	0.0294117647058824	34	1	0	22	0.166666666666667	0.833333333333333	36
chr13	33361307	33367494	6187	DEL_P0007_478				intergenic				0.0495807708660112	0.247483094825592	0.0585261604013138	0.0634735072814443	0.0494239238840617	0.0610866204100965	0.0951364016887201	0.0457119555018422	0.204080983961443		0.966666666666667	0.0333333333333333	30	0.65625	0.34375	32	1	0	22	1	0	26	1	0	16	1	0	24	0.857142857142857	0.142857142857143	28	1	0	14
chr13	34156785	34157156	371	DEL_P0007_584				intergenic				0.0653270889443963	0.0694017939818297	0.0551349062400247	0.117577377387879	0.114729559022904	0.0437714463215014	0.113053833595759	0.318746391281874	0.105564727023051		0.571428571428571	0.428571428571429	14	0.777777777777778	0.222222222222222	18	0.625	0.375	8	0.5	0.5	8	0.5	0.5	10	0.666666666666667	0.333333333333333	18	1	0	2	1	0	12
chr13	34758366	34758762	396	DEL_P0007_642	TRAPPC9	ENSCAFG00000001181.3	ENSCAFT00000001830.3	intron	trafficking protein particle complex 9 [Source:HGNC Symbol;Acc:HGNC:30832]			0.069616520535514	0.250192598078916	0.067030453852667	0.0529085137892984	0.0760331918152797	0.0451812999311551	0.0739416053884416	0.0778691276979827	0.228687416913524	NO GO-ANNOTATION	1	0	16	0.607142857142857	0.392857142857143	28	0.888888888888889	0.111111111111111	18	1	0	10	0.875	0.125	16	1	0	8	1	0	18	1	0	20
chr13	34804565	34807448	2883	DEL_P0007_653	TRAPPC9	ENSCAFG00000001181.3	ENSCAFT00000001830.3	intron	trafficking protein particle complex 9 [Source:HGNC Symbol;Acc:HGNC:30832]			0.027124773960217	0.027124773960217	0.027124773960217	0.027124773960217	0.027124773960217	0.189246185325135	0.027124773960217	0.0264975415638332	0.176509102665983	NO GO-ANNOTATION	1	0	40	1	0	40	1	0	40	1	0	40	1	0	40	0.8	0.2	40	1	0	40	1	0	38
chr13	36155285	36156119	834	DEL_P0008_99				intergenic				0.290259923806614	0.290259923806614	0.236339659724492	0.187556266499002	0.185545304262629	0.320424590615775	0.21309602556667	0.601614954431268	0.392242766875183		1	0	28	1	0	28	0.615384615384615	0.384615384615385	26	0.888888888888889	0.111111111111111	18	0.863636363636364	0.136363636363636	22	0.464285714285714	0.535714285714286	28	0.933333333333333	0.0666666666666667	30	0.166666666666667	0.833333333333333	30
chr13	36215171	36216103	932	DEL_P0008_102				intergenic				0.02785851761656	0.0308359558219246	0.201860251227691	0.02785851761656	0.030140056022409	0.02785851761656	0.028654343266839	0.028654343266839	0.173628227723586		1	0	32	1	0	40	0.807692307692308	0.192307692307692	26	1	0	32	1	0	38	1	0	32	1	0	34	1	0	34
chr13	36259423	36261053	1630	DEL_P0008_104				intergenic		conserved	243	0.0168371354211359	0.0434080235554786	0.0167885739923944	0.0877116445047803	0.0302439918669378	0.0313120526950994	0.0313120526950994	0.0302439918669378	0.0592514460997979		0.973684210526316	0.0263157894736842	38	0.921052631578947	0.0789473684210526	38	0.975	0.025	40	0.868421052631579	0.131578947368421	38	1	0	38	1	0	40	1	0	40	1	0	38
chr13	36909485	36909690	205	DEL_P0008_127				intergenic				0.133027495313338	0.138934976598058	0.156180279548068	0.257733826832097	0.257733826832097	0.134478066924027	0.284965106029285	0.284965106029285	0.212025378426744		0.325	0.675	40	0.333333333333333	0.666666666666667	36	0.111111111111111	0.888888888888889	36	0.529411764705882	0.470588235294118	34	0.529411764705882	0.470588235294118	34	0.157894736842105	0.842105263157895	38	0	1	40	0	1	40
chr13	38094991	38095832	841	DEL_P0008_201				intergenic				0.0478493654286428	0.0125875568030642	0.010723068361694	0.0131749405612959	0.0131749405612959	0.0125875568030642	0.0131749405612959	0.00883363388682086	0.0327251516455843		0.925	0.075	40	1	0	38	0.972222222222222	0.0277777777777778	36	1	0	40	1	0	40	1	0	38	1	0	40	0.975	0.025	40
chr13	38369200	38370118	918	DEL_P0008_224				intergenic				0.0207857743602067	0.0219262512840495	0.0201791325538146	0.145909000644103	0.0219262512840495	0.0213674409856109	0.0195450176225569	0.0201791325538146	0.128000344945026		1	0	36	1	0	40	1	0	34	0.857142857142857	0.142857142857143	28	1	0	40	1	0	38	1	0	32	1	0	34
chr13	38652206	38653027	821	DEL_P0008_248	LIMCH1	ENSCAFG00000001792.4	ENSCAFT00000002813.3	intron	LIM and calponin homology domains 1 [Source:HGNC Symbol;Acc:HGNC:29191]	conserved	25	0.0985665363242657	0.0962079110477637	0.0952235111251857	0.0962079110477637	0.0962079110477637	0.0962079110477637	0.0962079110477637	0.653401293457107	0.500732710603829	actomyosin structure organization,	0.975	0.025	40	1	0	40	1	0	38	1	0	40	1	0	40	1	0	40	1	0	40	0.352941176470588	0.647058823529412	34
chr13	39129893	39130475	582	DEL_P0008_302	SLC30A9	ENSCAFG00000001798.3	ENSCAFT00000002830.3	intron	solute carrier family 30 (zinc transporter), member 9 [Source:HGNC Symbol;Acc:HGNC:1329]	conserved	18	0.0349670166487192	0.0710281983466849	0.0499751662232975	0.0744665180997335	0.0406784389637477	0.137849212121605	0.0633991529480438	0.0342493825014313	0.0928683685951438	cation transmembrane transport, cation transport, transmembrane transport, positive regulation of transcription from RNA polymerase II promoter,	0.90625	0.09375	32	1	0	24	0.866666666666667	0.133333333333333	30	1	0	26	0.9	0.1	20	0.735294117647059	0.264705882352941	34	1	0	20	0.958333333333333	0.0416666666666667	24
chr13	39177307	39178499	1192	DEL_P0008_309	BEND4	ENSCAFG00000001802.3	ENSCAFT00000002832.3	intron	BEN domain containing 4 [Source:HGNC Symbol;Acc:HGNC:23815]			0.010761540635238	0.010761540635238	0.010761540635238	0.0103156417345776	0.0537012422778977	0.0113549845255932	0.0103156417345776	0.0103156417345776	0.0360333330680377	NO GO-ANNOTATION	1	0	40	1	0	40	1	0	40	1	0	38	0.933333333333333	0.0666666666666667	30	0.975	0.025	40	1	0	38	1	0	38
chr13	39979168	39981514	2346	DEL_P0008_406				intergenic				0.0317345897812015	0.0325497287522604	0.0325497287522604	0.0325497287522604	0.0331429816702951	0.206197905981635	0.0325497287522604	0.0325497287522604	0.176330381664099		1	0	38	1	0	40	1	0	40	1	0	40	0.975	0.025	40	0.775	0.225	40	1	0	40	1	0	40
chr13	40053465	40053857	392	DEL_P0009_7				intergenic		conserved	44	0.0412504162504162	0.0420712414520464	0.0420712414520464	0.288640815573259	0.0420712414520464	0.0403922249889011	0.0403922249889011	0.0403922249889011	0.249557315900991		1	0	38	1	0	40	1	0	40	0.71875	0.28125	32	1	0	40	1	0	36	1	0	36	1	0	36
chr13	40174905	40175421	516	DEL_P0009_32				intergenic		conserved	28	0.166476316685688	0.282807418120017	0.237448050972308	0.309624169241224	0.136322991117269	0.18399887214157	0.322593689997969	0.153926362418753	0.252100109502862		0.1	0.9	40	0	1	40	0.025	0.975	40	0.578947368421053	0.421052631578947	38	0.2	0.8	40	0.4	0.6	40	0.588235294117647	0.411764705882353	34	0.125	0.875	40
chr13	40621832	40622038	206	DEL_P0009_118				intergenic				0.119993917695161	0.115695321809512	0.0776073677937218	0.0729644114064555	0.106207092756709	0.169821898849556	0.154751718279085	0.201942213629459	0.12680447783375		0.325	0.675	40	0.0555555555555556	0.944444444444444	36	0.225	0.775	40	0.15	0.85	40	0.3	0.7	40	0.394736842105263	0.605263157894737	38	0.025	0.975	40	0	1	40
chr13	40642002	40642914	912	DEL_P0009_124				intergenic		conserved	27	0.0827854461532185	0.117289160538458	0.192359980229942	0.0762448716178539	0.0914448855455274	0.326828901031301	0.0778091597062487	0.145343236300422	0.131621571321825		0.75	0.25	32	0.525	0.475	40	0.421052631578947	0.578947368421053	38	0.722222222222222	0.277777777777778	36	0.588235294117647	0.411764705882353	34	1	0	30	0.631578947368421	0.368421052631579	38	0.861111111111111	0.138888888888889	36
chr13	41050316	41050683	367	DEL_P0009_161				intergenic				0.0181068268880772	0.0172973809819611	0.00533027640583296	0.0204269882420267	0.0063671661549086	0.0181068268880772	0.0181068268880772	0.0302749360795166	0.0187826243300177		1	0	40	1	0	38	0.975	0.025	40	0.947368421052632	0.0526315789473684	38	0.972222222222222	0.0277777777777778	36	1	0	40	1	0	40	0.9375	0.0625	32
chr13	41240023	41241030	1007	DEL_P0009_203				intergenic				0.102925317174257	0.110832697059509	0.115152347467177	0.207917994117444	0.10078787103352	0.164186955788963	0.381378337468151	0.244188432690102	0.205433605153903		0.805555555555556	0.194444444444444	36	0.705882352941177	0.294117647058824	34	0.852941176470588	0.147058823529412	34	0.96875	0.03125	32	0.777777777777778	0.222222222222222	36	0.578947368421053	0.421052631578947	38	0.333333333333333	0.666666666666667	36	1	0	26
chr13	41540959	41541210	251	DEL_P0009_262				intergenic				0.0532167447603936	0.0596265683048673	0.0394435156168724	0.0408762893840716	0.0532167447603936	0.0798058989011018	0.161652158309806	0.0408762893840716	0.122041519047972		1	0	18	1	0	22	0.9375	0.0625	16	1	0	12	1	0	18	0.833333333333333	0.166666666666667	30	0.75	0.25	20	1	0	12
chr13	41635647	41636043	396	DEL_P0009_274				intergenic				0.202536090830518	0.581028222244809	0.606574707267134	0.233453458616944	0.24784989087452	0.20872185447257	0.3245500185472	0.203417190971583	0.380729801682005		0.6	0.4	30	0.025	0.975	40	0	1	34	0.75	0.25	28	0.78125	0.21875	32	0.53125	0.46875	32	0.875	0.125	24	0.65625	0.34375	32
chr13	41641371	41643967	2596	DEL_P0009_277				intergenic				0.00904159132007233	0.00874292579896157	0.00904159132007233	0.00904159132007233	0.00874292579896157	0.0626938081982848	0.00904159132007233	0.00904159132007233	0.0613220572500314		1	0	40	1	0	38	1	0	40	1	0	40	1	0	38	0.925	0.075	40	1	0	40	1	0	40
chr13	41798802	41801372	2570	DEL_P0009_305		ENSCAFG00000030386.1	ENSCAFT00000046035.1	promoter		conserved	202	0.0797389502006714	0.0397830018083183	0.0385585307069839	0.101002230675721	0.0397830018083183	0.0270394782294487	0.0270394782294487	0.0397830018083183	0.0801619408452182	NO GO-ANNOTATION	0.875	0.125	40	1	0	40	1	0	38	0.85	0.15	40	1	0	40	0.975	0.025	40	0.975	0.025	40	1	0	40
chr13	42030611	42030835	224	DEL_P0009_344				intergenic		conserved	14	0.132857012485452	0.132857012485452	0.0175772673551291	0.0935066113369539	0.0979510724582753	0.0383040180528691	0.118853288505286	0.0855907018315918	0.157285607117766		0.611111111111111	0.388888888888889	18	0.611111111111111	0.388888888888889	18	1	0	2	0.7	0.3	10	1	0	6	0.875	0.125	8	1	0	8	0.944444444444444	0.0555555555555556	18
chr13	42108172	42109624	1452	DEL_P0009_354				intergenic				0.143613965211521	0.11276556704438	0.562752513305842	0.119387492293983	0.114490922844226	0.121225148709651	0.114490922844226	0.35369692665056	0.240904375632749		0.575	0.425	40	0.694444444444444	0.305555555555556	36	0.131578947368421	0.868421052631579	38	0.775	0.225	40	0.736842105263158	0.263157894736842	38	0.777777777777778	0.222222222222222	36	0.736842105263158	0.263157894736842	38	1	0	36
chr13	42481661	42481907	246	DEL_P0009_430	GABRA2	ENSCAFG00000025069.2	ENSCAFT00000002984.3	intron	gamma-aminobutyric acid (GABA) A receptor, alpha 2 [Source:HGNC Symbol;Acc:HGNC:4076]			0.252221102352093	0.117120109163062	0.119827767915505	0.200677138567648	0.101128347998925	0.0865550975086073	0.131008059991802	0.295523237245448	0.189812284371229	gamma-aminobutyric acid signaling pathway, chloride transport, ion transmembrane transport, ion transport, transport, regulation of neurotransmitter levels, neurotransmitter transport,	0.0384615384615385	0.961538461538462	26	0.409090909090909	0.590909090909091	22	0.15	0.85	20	0.545454545454545	0.454545454545455	22	0.2	0.8	30	0.272727272727273	0.727272727272727	22	0.142857142857143	0.857142857142857	28	0.653846153846154	0.346153846153846	26
[truncated: 4,525 more rows]
