# Supplementary material for: The genetic consequences of dog breed formation—Accumulation of deleterious genetic variation and fixation of mutations associated with myxomatous mitral valve disease in cavalier King Charles spaniels
Source: PLoS Genet. 2021 Sep 2;17(9):e1009726. doi: 10.1371/journal.pgen.1009726 (PMC8412370; doi:10.1371/journal.pgen.1009726)
Supplement: S2 Data — Location (chr, start, end) and size (length in bp) of CNVs detected in the 160 dog genomes and found to be segregating in at least two of the sequenced individuals. For CNVs overlapping genes, gene name (gene_name), ensemble gene id (gene), ensemble transcript id (transcript), gene description (description) and gene ontology terms (GO-annotations) associated with the gene are reported. CNVs overlapping conserved elements are flagged as conserved (phastcon) and the highest phastcon lod score within the boundaries of the CNV is reported (phastcon_lod). Average diploid copy number (bread_name_CNV), range of diploid copy numbers (range_bread_name), where measures in each individual is separated by “_”, and average pairwise breed differentiation for the CNV (breed_name_VST) is reported for each breed. Total differentiation across the entire sample (total_VST) is also reported for each CNV. ANOVA reports p-values from anova analysis testing if average copy numbers deviate between breeds. (TXT) [file pgen.1009726.s003.txt]

chr	start	end	length	id	gene_name	gene	transcript	effect	description	phastcon	phastcon_lod	beagle_VST	cKCs_VST	German_s_VST	golden_r_VST	Labrador_r_VST	s_poodle_VST	Rottweiler_VST	WHwt_VST	total_VST	ANOVA	GO-annotation	beagle_CNV	cKCs_CNV	German_s_CNV	golden_r_CNV	Labrador_r_CNV	s_poodle_CNV	Rottweiler_CNV	WHwt_CNV	beagle_range	cKCs_range	German_s_range	golden_r_range	Labrador_r_range	s_poodle_range	Rottweiler_range	WHwt_range
chr1	319583	324082	4499	CNV_chr1_319583_324082	ENPP1	ENSCAFG00000000001.3	ENSCAFT00000000001.3	coding	ectonucleotide pyrophosphatase/phosphodiesterase 1 [Source:HGNC Symbol;Acc:HGNC:3356]	conserved	212	-0.00328947368421053	0	0	0	0	0	-0.00328947368421053	0	-0.00636942675159243	0.5479846	receptor-mediated endocytosis, nucleic acid phosphodiester bond hydrolysis, cellular phosphate ion homeostasis, negative regulation of protein autophosphorylation, sequestering of triglyceride, negative regulation of insulin receptor signaling pathway, inorganic diphosphate transport, negative regulation of glycogen biosynthetic process, negative regulation of glucose import, negative regulation …	2.05	2	2	2	2	2	2.05	2	2_2_2_2_2_2_2_2_2_3_2_2_2_2_2_2_2_2_2_2_	2_2_2_2_2_2_2_2_2_2_2_2_2_2_2_2_2_2_2_2_	2_2_2_2_2_2_2_2_2_2_2_2_2_2_2_2_2_2_2_2_	2_2_2_2_2_2_2_2_2_2_2_2_2_2_2_2_2_2_2_	2_2_2_2_2_2_2_2_2_2_2_2_2_2_2_2_2_2_2_2_	2_2_2_2_2_2_2_2_2_2_2_2_2_2_2_2_2_2_2_2_	2_2_3_2_2_2_2_2_2_2_2_2_2_2_2_2_2_2_2_2_	2_2_2_2_2_2_2_2_2_2_2_2_2_2_2_2_2_2_2_2_
chr1	1545643	1552693	7050	CNV_chr1_1545643_1552693				intergenic		conserved	571	0	0	-0.00328947368421053	0	-0.00328947368421053	0	0	0	-0.00632911392405063	0.5420152		2	2	2.05	2	2.05	2	2	2	2_2_2_2_2_2_2_2_2_2_2_2_2_2_2_2_2_2_2_2_	2_2_2_2_2_2_2_2_2_2_2_2_2_2_2_2_2_2_2_2_	2_2_2_2_2_2_2_2_2_3_2_2_2_2_2_2_2_2_2_2_	2_2_2_2_2_2_2_2_2_2_2_2_2_2_2_2_2_2_2_2_	2_2_2_2_2_2_2_2_3_2_2_2_2_2_2_2_2_2_2_2_	2_2_2_2_2_2_2_2_2_2_2_2_2_2_2_2_2_2_2_2_	2_2_2_2_2_2_2_2_2_2_2_2_2_2_2_2_2_2_2_2_	2_2_2_2_2_2_2_2_2_2_2_2_2_2_2_2_2_2_2_2_
chr1	2035992	2040541	4549	CNV_chr1_2035992_2040541				intergenic		conserved	47	0.00346260387811634	0.0241540016470764	0.00346260387811634	0.00346260387811634	0.00346260387811634	0.00346260387811634	0.00346260387811634	0.00337837837837838	0.0465973851827019	0.04729056		2	2.1	2	2	2	2	2	2	2_2_2_2_2_2_2_2_2_2_2_2_2_2_2_2_2_2_2_2_	2_2_2_2_2_2_3_2_2_2_2_3_2_2_2_2_2_2_2_2_	2_2_2_2_2_2_2_2_2_2_2_2_2_2_2_2_2_2_2_2_	2_2_2_2_2_2_2_2_2_2_2_2_2_2_2_2_2_2_2_2_	2_2_2_2_2_2_2_2_2_2_2_2_2_2_2_2_2_2_2_2_	2_2_2_2_2_2_2_2_2_2_2_2_2_2_2_2_2_2_2_2_	2_2_2_2_2_2_2_2_2_2_2_2_2_2_2_2_2_2_2_2_	2_2_2_2_2_2_2_2_2_2_2_2_2_2_2_2_2_2_2_
chr1	3155304	3179870	24566	CNV_chr1_3155304_3179870				intergenic		conserved	93	0.0109649122807018	0.0109649122807018	0.0109649122807018	0.0109649122807018	0.0109649122807018	0.0767543859649123	0.0109649122807018	0.0109649122807018	0.1417004048583	7.513688e-05		2	2	2	2	2	1.8	2	2	2_2_2_2_2_2_2_2_2_2_2_2_2_2_2_2_2_2_2_2_	2_2_2_2_2_2_2_2_2_2_2_2_2_2_2_2_2_2_2_2_	2_2_2_2_2_2_2_2_2_2_2_2_2_2_2_2_2_2_2_2_	2_2_2_2_2_2_2_2_2_2_2_2_2_2_2_2_2_2_2_2_	2_2_2_2_2_2_2_2_2_2_2_2_2_2_2_2_2_2_2_2_	1_2_2_2_2_2_2_2_1_2_1_2_1_2_2_2_2_2_2_2_	2_2_2_2_2_2_2_2_2_2_2_2_2_2_2_2_2_2_2_2_	2_2_2_2_2_2_2_2_2_2_2_2_2_2_2_2_2_2_2_2_
chr1	3187419	3191418	3999	CNV_chr1_3187419_3191418				intergenic		conserved	31	0	0	0	0	-0.00328947368421053	0	0	-0.00328947368421053	-0.00632911392405063	0.5420152		2	2	2	2	2.05	2	2	2.05	2_2_2_2_2_2_2_2_2_2_2_2_2_2_2_2_2_2_2_2_	2_2_2_2_2_2_2_2_2_2_2_2_2_2_2_2_2_2_2_2_	2_2_2_2_2_2_2_2_2_2_2_2_2_2_2_2_2_2_2_2_	2_2_2_2_2_2_2_2_2_2_2_2_2_2_2_2_2_2_2_2_	2_2_2_2_2_2_2_2_2_2_2_3_2_2_2_2_2_2_2_2_	2_2_2_2_2_2_2_2_2_2_2_2_2_2_2_2_2_2_2_2_	2_2_2_2_2_2_2_2_2_2_2_2_2_2_2_2_2_2_2_2_	2_3_2_2_2_2_2_2_2_2_2_2_2_2_2_2_2_2_2_2_
chr1	3291309	3294308	2999	CNV_chr1_3291309_3294308				intergenic		conserved	45	0	0	0	-0.0101351351351351	0	-0.0103228228228228	-0.0103228228228228	-0.0103228228228228	-0.0198675496688741	0.7716745		2	2	2	2.05	2	2.05263157894737	2.05263157894737	2.05263157894737	2_2_2_2_2_2_2_2_2_2_2_2_2_2_2_2_2_2_2_2_	2_2_2_2_2_2_2_2_2_2_2_2_2_2_2_2_2_2_2_2_	2_2_2_2_2_2_2_2_2_2_2_2_2_2_2_2_2_2_2_2_	2_2_2_2_2_2_2_2_2_3_2_2_2_2_2_2_2_2_2_2_	2_2_2_2_2_2_2_2_2_2_2_2_2_2_2_2_2_2_	2_2_2_2_2_2_2_2_2_2_2_2_2_2_3_2_2_2_2_	2_2_2_2_2_2_2_2_2_3_2_2_2_2_2_2_2_2_2_	2_2_2_3_2_2_2_2_2_2_2_2_2_2_2_2_2_2_2_
chr1	3967321	3977438	10117	CNV_chr1_3967321_3977438				intergenic		conserved	676	0.0542319753027474	0.0149462411027975	0.0353427066013571	0.02352527339912	0.0229564553093965	0.0240618770030535	0.0229564553093965	0.0240618770030535	0.0763754641136579	0.009515403		2.21052631578947	2.10526315789474	2.16666666666667	2	2	2	2	2	3_2_3_2_3_2_2_2_2_2_2_2_2_2_2_2_3_2_2_	2_2_2_2_3_2_2_2_2_2_2_2_2_2_2_2_3_2_2_	3_3_2_2_2_2_2_2_2_2_2_2_2_2_3_2_2_2_	2_2_2_2_2_2_2_2_2_2_2_2_2_2_2_2_2_2_2_	2_2_2_2_2_2_2_2_2_2_2_2_2_2_2_2_2_2_	2_2_2_2_2_2_2_2_2_2_2_2_2_2_2_2_2_2_2_2_	2_2_2_2_2_2_2_2_2_2_2_2_2_2_2_2_2_2_	2_2_2_2_2_2_2_2_2_2_2_2_2_2_2_2_2_2_2_2_
chr1	4194514	4203138	8624	CNV_chr1_4194514_4203138				intergenic		conserved	45	0.00346260387811634	0.00346260387811634	0.00346260387811634	0.0242382271468144	0.00346260387811634	0.00346260387811634	0.00346260387811634	0.00346260387811634	0.0466355762824784	0.04558409		2	2	2	2.1	2	2	2	2	2_2_2_2_2_2_2_2_2_2_2_2_2_2_2_2_2_2_2_2_	2_2_2_2_2_2_2_2_2_2_2_2_2_2_2_2_2_2_2_2_	2_2_2_2_2_2_2_2_2_2_2_2_2_2_2_2_2_2_2_2_	2_3_2_2_3_2_2_2_2_2_2_2_2_2_2_2_2_2_2_2_	2_2_2_2_2_2_2_2_2_2_2_2_2_2_2_2_2_2_2_2_	2_2_2_2_2_2_2_2_2_2_2_2_2_2_2_2_2_2_2_2_	2_2_2_2_2_2_2_2_2_2_2_2_2_2_2_2_2_2_2_2_	2_2_2_2_2_2_2_2_2_2_2_2_2_2_2_2_2_2_2_2_
chr1	4371330	4376779	5449	CNV_chr1_4371330_4376779				intergenic		conserved	24	0	0	-0.00337837837837838	0	0	0	0	-0.00337837837837838	-0.00636942675159243	0.5232257		2	2	2.05263157894737	2	2	2	2	2.05	2_2_2_2_2_2_2_2_2_2_2_2_2_2_2_2_2_2_2_2_	2_2_2_2_2_2_2_2_2_2_2_2_2_2_2_2_2_2_2_2_	2_2_2_2_2_2_2_2_3_2_2_2_2_2_2_2_2_2_2_	2_2_2_2_2_2_2_2_2_2_2_2_2_2_2_2_2_2_2_2_	2_2_2_2_2_2_2_2_2_2_2_2_2_2_2_2_2_2_2_2_	2_2_2_2_2_2_2_2_2_2_2_2_2_2_2_2_2_2_2_2_	2_2_2_2_2_2_2_2_2_2_2_2_2_2_2_2_2_2_2_2_	2_2_2_2_2_2_2_2_2_2_2_2_2_2_2_2_2_2_2_3_
chr1	4464911	4469360	4449	CNV_chr1_4464911_4469360	ZNF407	ENSCAFG00000000022.3	ENSCAFT00000000037.3	intron	zinc finger protein 407 [Source:HGNC Symbol;Acc:HGNC:19904]	conserved	23	0	0	0	-0.00328947368421053	-0.00328947368421053	0	0	0	-0.00632911392405063	0.5420152	NO GO-ANNOTATION	2	2	2	2.05	2.05	2	2	2	2_2_2_2_2_2_2_2_2_2_2_2_2_2_2_2_2_2_2_2_	2_2_2_2_2_2_2_2_2_2_2_2_2_2_2_2_2_2_2_2_	2_2_2_2_2_2_2_2_2_2_2_2_2_2_2_2_2_2_2_2_	2_3_2_2_2_2_2_2_2_2_2_2_2_2_2_2_2_2_2_2_	2_2_2_2_2_2_2_3_2_2_2_2_2_2_2_2_2_2_2_2_	2_2_2_2_2_2_2_2_2_2_2_2_2_2_2_2_2_2_2_2_	2_2_2_2_2_2_2_2_2_2_2_2_2_2_2_2_2_2_2_2_	2_2_2_2_2_2_2_2_2_2_2_2_2_2_2_2_2_2_2_2_
chr1	4651048	4654297	3249	CNV_chr1_4651048_4654297	ZNF407	ENSCAFG00000000022.3	ENSCAFT00000000037.3	intron	zinc finger protein 407 [Source:HGNC Symbol;Acc:HGNC:19904]			0.00346260387811634	0.00346260387811634	0.00346260387811634	0.00328947368421052	0.0240650969529086	0.00346260387811634	0.00346260387811634	0.00346260387811634	0.0465587044534413	0.04905607	NO GO-ANNOTATION	2	2	2	2	2.1	2	2	2	2_2_2_2_2_2_2_2_2_2_2_2_2_2_2_2_2_2_2_2_	2_2_2_2_2_2_2_2_2_2_2_2_2_2_2_2_2_2_2_2_	2_2_2_2_2_2_2_2_2_2_2_2_2_2_2_2_2_2_2_2_	2_2_2_2_2_2_2_2_2_2_2_2_2_2_2_2_2_2_	2_2_2_2_2_2_2_3_2_2_2_2_2_3_2_2_2_2_2_2_	2_2_2_2_2_2_2_2_2_2_2_2_2_2_2_2_2_2_2_2_	2_2_2_2_2_2_2_2_2_2_2_2_2_2_2_2_2_2_2_2_	2_2_2_2_2_2_2_2_2_2_2_2_2_2_2_2_2_2_2_2_
chr1	4719376	4722125	2749	CNV_chr1_4719376_4722125	ZNF407	ENSCAFG00000000022.3	ENSCAFT00000000037.3	intron	zinc finger protein 407 [Source:HGNC Symbol;Acc:HGNC:19904]			0	-0.00337837837837838	0	-0.00337837837837838	0	0	0	0	-0.00653594771241823	0.5475773	NO GO-ANNOTATION	2	2.05	2	2.05263157894737	2	2	2	2	2_2_2_2_2_2_2_2_2_2_2_2_2_2_2_2_2_2_2_	2_2_2_2_2_2_2_2_2_3_2_2_2_2_2_2_2_2_2_2_	2_2_2_2_2_2_2_2_2_2_2_2_2_2_2_2_2_2_2_2_	2_2_2_2_2_2_2_2_2_2_2_2_2_2_3_2_2_2_2_	2_2_2_2_2_2_2_2_2_2_2_2_2_2_2_2_2_2_	2_2_2_2_2_2_2_2_2_2_2_2_2_2_2_2_2_2_2_2_	2_2_2_2_2_2_2_2_2_2_2_2_2_2_2_2_2_2_2_	2_2_2_2_2_2_2_2_2_2_2_2_2_2_2_2_2_2_2_2_
chr1	6227177	6232226	5049	CNV_chr1_6227177_6232226				intergenic		conserved	604	0.00346260387811634	0.00641309155241044	0.00346260387811634	0.00346260387811634	0.00346260387811634	0.0271887148211085	0.00346260387811634	0.00346260387811634	0.0391165805955389	0.06927294		2	2.05	2	2	2	1.9	2	2	2_2_2_2_2_2_2_2_2_2_2_2_2_2_2_2_2_2_2_2_	2_2_2_2_2_2_2_2_2_2_2_3_2_2_2_2_2_2_2_2_	2_2_2_2_2_2_2_2_2_2_2_2_2_2_2_2_2_2_2_2_	2_2_2_2_2_2_2_2_2_2_2_2_2_2_2_2_2_2_2_2_	2_2_2_2_2_2_2_2_2_2_2_2_2_2_2_2_2_2_2_2_	2_2_2_2_2_2_2_2_2_2_2_2_2_1_2_2_2_2_2_1_	2_2_2_2_2_2_2_2_2_2_2_2_2_2_2_2_2_2_2_2_	2_2_2_2_2_2_2_2_2_2_2_2_2_2_2_2_2_2_2_2_
chr1	6276406	6280755	4349	CNV_chr1_6276406_6280755				intergenic		conserved	67	0.00346260387811634	0.00346260387811634	0.00337837837837838	0.00346260387811634	0.00346260387811634	0.0271044893213705	0.00641309155241044	0.00346260387811634	0.039141972578505	0.07134301		2	2	2	2	2	1.9	2.05	2	2_2_2_2_2_2_2_2_2_2_2_2_2_2_2_2_2_2_2_2_	2_2_2_2_2_2_2_2_2_2_2_2_2_2_2_2_2_2_2_2_	2_2_2_2_2_2_2_2_2_2_2_2_2_2_2_2_2_2_2_	2_2_2_2_2_2_2_2_2_2_2_2_2_2_2_2_2_2_2_2_	2_2_2_2_2_2_2_2_2_2_2_2_2_2_2_2_2_2_2_2_	2_2_2_2_2_2_2_2_2_2_2_2_2_1_2_2_2_2_2_1_	2_2_2_2_2_2_2_2_2_2_2_2_2_2_2_2_2_3_2_2_	2_2_2_2_2_2_2_2_2_2_2_2_2_2_2_2_2_2_2_2_
chr1	6589317	6593624	4307	CNV_chr1_6589317_6593624				intergenic		conserved	20	0.00346260387811634	0.00346260387811634	0.00346260387811634	0.00346260387811634	0.00346260387811634	0.0186419106086696	-0.00213371266002846	0.00346260387811634	0.022795843110962	0.1611144		2	2	2	2	2	1.9	1.95	2	2_2_2_2_2_2_2_2_2_2_2_2_2_2_2_2_2_2_2_2_	2_2_2_2_2_2_2_2_2_2_2_2_2_2_2_2_2_2_2_2_	2_2_2_2_2_2_2_2_2_2_2_2_2_2_2_2_2_2_2_2_	2_2_2_2_2_2_2_2_2_2_2_2_2_2_2_2_2_2_2_2_	2_2_2_2_2_2_2_2_2_2_2_2_2_2_2_2_2_2_2_2_	2_2_2_2_2_2_2_2_2_2_2_2_2_1_2_2_2_2_2_1_	2_2_2_2_1_2_2_2_2_2_2_2_2_2_2_2_2_2_2_2_	2_2_2_2_2_2_2_2_2_2_2_2_2_2_2_2_2_2_2_2_
chr1	8359231	8361730	2499	CNV_chr1_8359231_8361730	CD226	ENSCAFG00000000038.4	ENSCAFT00000047983.2	intron	CD226 molecule [Source:HGNC Symbol;Acc:HGNC:16961]	conserved	106	0.00375375375375376	0.00366512345679013	0.00357142857142857	0.00357142857142857	0.00357142857142857	0.00366512345679013	-0.00266554433221099	0.0191327420494087	0.0237547892720306	0.1627113	positive regulation of Fc receptor mediated stimulatory signaling pathway, positive regulation of immunoglobulin mediated immune response, positive regulation of mast cell activation, positive regulation of natural killer cell mediated cytotoxicity directed against tumor cell target, positive regulation of natural killer cell mediated cytotoxicity, cytokine production,	2	2	2	2	2	2	2.05882352941176	2.10526315789474	2_2_2_2_2_2_2_2_2_2_2_2_2_2_2_2_2_2_2_2_	2_2_2_2_2_2_2_2_2_2_2_2_2_2_2_2_2_2_2_	2_2_2_2_2_2_2_2_2_2_2_2_2_2_2_2_2_2_	2_2_2_2_2_2_2_2_2_2_2_2_2_2_2_2_2_2_	2_2_2_2_2_2_2_2_2_2_2_2_2_2_2_2_2_2_	2_2_2_2_2_2_2_2_2_2_2_2_2_2_2_2_2_2_2_	2_2_2_2_2_2_3_2_2_2_2_2_2_2_2_2_2_	2_2_2_2_2_2_2_2_2_2_2_2_3_2_2_3_2_2_2_
chr1	9756288	9769987	13699	CNV_chr1_9756288_9769987				intergenic		conserved	42	0.00346260387811634	0.00346260387811634	0.00346260387811634	0.0242382271468144	0.00346260387811634	0.00346260387811634	0.00346260387811634	0.00346260387811634	0.0466355762824784	0.04558409		2	2	2	2.1	2	2	2	2	2_2_2_2_2_2_2_2_2_2_2_2_2_2_2_2_2_2_2_2_	2_2_2_2_2_2_2_2_2_2_2_2_2_2_2_2_2_2_2_2_	2_2_2_2_2_2_2_2_2_2_2_2_2_2_2_2_2_2_2_2_	2_2_2_2_2_2_2_2_2_2_2_3_2_2_2_3_2_2_2_2_	2_2_2_2_2_2_2_2_2_2_2_2_2_2_2_2_2_2_2_2_	2_2_2_2_2_2_2_2_2_2_2_2_2_2_2_2_2_2_2_2_	2_2_2_2_2_2_2_2_2_2_2_2_2_2_2_2_2_2_2_2_	2_2_2_2_2_2_2_2_2_2_2_2_2_2_2_2_2_2_2_2_
chr1	9847856	9853055	5199	CNV_chr1_9847856_9853055				intergenic		conserved	13	0	0	0	0	0	0	-0.00328947368421053	-0.00328947368421053	-0.00632911392405063	0.5420152		2	2	2	2	2	2	2.05	2.05	2_2_2_2_2_2_2_2_2_2_2_2_2_2_2_2_2_2_2_2_	2_2_2_2_2_2_2_2_2_2_2_2_2_2_2_2_2_2_2_2_	2_2_2_2_2_2_2_2_2_2_2_2_2_2_2_2_2_2_2_2_	2_2_2_2_2_2_2_2_2_2_2_2_2_2_2_2_2_2_2_2_	2_2_2_2_2_2_2_2_2_2_2_2_2_2_2_2_2_2_2_2_	2_2_2_2_2_2_2_2_2_2_2_2_2_2_2_2_2_2_2_2_	2_2_2_2_2_2_2_2_2_2_2_2_2_2_2_2_3_2_2_2_	2_3_2_2_2_2_2_2_2_2_2_2_2_2_2_2_2_2_2_2_
chr1	10507716	10513264	5548	CNV_chr1_10507716_10513264				intergenic		conserved	26	0.00771604938271605	0.00771604938271605	0.0540123456790124	0.00771604938271605	0.00771604938271605	0.00771604938271605	0.00771604938271605	0.00771604938271605	0.0997150997150999	0.001423549		2	2	1.84210526315789	2	2	2	2	2	2_2_2_2_2_2_2_2_2_2_2_2_2_2_2_2_2_2_2_2_	2_2_2_2_2_2_2_2_2_2_2_2_2_2_2_2_2_2_2_2_	2_2_2_2_1_2_2_2_2_2_2_2_2_1_2_2_2_2_1_	2_2_2_2_2_2_2_2_2_2_2_2_2_2_2_2_2_2_2_2_	2_2_2_2_2_2_2_2_2_2_2_2_2_2_2_2_2_2_2_2_	2_2_2_2_2_2_2_2_2_2_2_2_2_2_2_2_2_2_2_2_	2_2_2_2_2_2_2_2_2_2_2_2_2_2_2_2_2_2_2_2_	2_2_2_2_2_2_2_2_2_2_2_2_2_2_2_2_2_2_2_2_
chr1	12555615	12560664	5049	CNV_chr1_12555615_12560664				intergenic		conserved	204	0.0493148217463558	0.196568320523853	0.0872325760060597	0.0493148217463558	0.0422503090145733	0.0500836526974579	0.034661443398284	0.0308144557467223	0.195812770131502	9.628004e-07		1.95	1.3	2	1.95	1.75	1.65	1.9	1.85	2_1_2_2_2_2_2_2_2_2_2_2_2_2_2_2_2_2_2_2_	0_2_2_2_1_1_2_1_2_1_1_2_1_1_1_2_0_1_1_2_	2_2_2_2_2_2_2_2_2_2_2_2_2_2_2_2_2_2_2_2_	1_2_2_2_2_2_2_2_2_2_2_2_2_2_2_2_2_2_2_2_	2_1_2_1_2_2_2_2_1_1_2_2_1_2_2_2_2_2_2_2_	2_1_2_2_2_0_2_2_2_2_2_2_1_2_2_1_1_2_1_2_	2_2_2_2_2_1_2_2_2_1_2_2_2_2_2_2_2_2_2_2_	2_2_2_2_2_2_2_2_1_2_2_1_2_2_2_2_2_2_2_1_
chr1	12615644	12635060	19416	CNV_chr1_12615644_12635060				intergenic		conserved	72	0.00543145654834758	0.0204678362573099	0.0204678362573099	0.122603019175847	0.00543145654834758	0.0204678362573099	0.00543145654834759	0.00543145654834758	0.175415235825916	5.251963e-06		2.05	2	2	2.5	2.05	2	2.05	2.05	2_2_2_3_2_2_2_2_2_2_2_2_2_2_2_2_2_2_2_2_	2_2_2_2_2_2_2_2_2_2_2_2_2_2_2_2_2_2_2_2_	2_2_2_2_2_2_2_2_2_2_2_2_2_2_2_2_2_2_2_2_	2_2_2_3_2_2_2_3_2_3_2_2_4_4_2_2_2_4_3_2_	2_2_2_2_2_2_2_2_3_2_2_2_2_2_2_2_2_2_2_2_	2_2_2_2_2_2_2_2_2_2_2_2_2_2_2_2_2_2_2_2_	2_2_2_2_2_2_2_2_2_2_2_2_2_2_3_2_2_2_2_2_	2_2_2_3_2_2_2_2_2_2_2_2_2_2_2_2_2_2_2_2_
chr1	12774013	12776512	2499	CNV_chr1_12774013_12776512				intergenic		conserved	374	0	-0.00337837837837838	-0.00337837837837838	0	0	0	0	0	-0.00657894736842115	0.5537296		2	2.05263157894737	2.05	2	2	2	2	2	2_2_2_2_2_2_2_2_2_2_2_2_2_2_2_2_2_2_2_2_	2_2_2_2_2_2_2_2_3_2_2_2_2_2_2_2_2_2_2_	3_2_2_2_2_2_2_2_2_2_2_2_2_2_2_2_2_2_2_2_	2_2_2_2_2_2_2_2_2_2_2_2_2_2_2_2_2_2_2_	2_2_2_2_2_2_2_2_2_2_2_2_2_2_2_2_2_2_2_2_	2_2_2_2_2_2_2_2_2_2_2_2_2_2_2_2_2_2_2_	2_2_2_2_2_2_2_2_2_2_2_2_2_2_2_2_2_2_2_	2_2_2_2_2_2_2_2_2_2_2_2_2_2_2_2_2_2_
chr1	13059905	13064454	4549	CNV_chr1_13059905_13064454				intergenic		conserved	825	0.00375375375375376	0.00375375375375376	0.00375375375375376	0.00375375375375376	0.0201852149768817	0.00375375375375376	-0.00224867724867723	0.00366512345679013	0.0245310245310246	0.1393215		2	2	2	2	2.10526315789474	2	2.05263157894737	2	2_2_2_2_2_2_2_2_2_2_2_2_2_2_2_2_2_2_2_2_	2_2_2_2_2_2_2_2_2_2_2_2_2_2_2_2_2_2_2_2_	2_2_2_2_2_2_2_2_2_2_2_2_2_2_2_2_2_2_2_2_	2_2_2_2_2_2_2_2_2_2_2_2_2_2_2_2_2_2_2_2_	2_2_2_2_2_3_2_3_2_2_2_2_2_2_2_2_2_2_2_	2_2_2_2_2_2_2_2_2_2_2_2_2_2_2_2_2_2_2_2_	2_2_2_2_2_3_2_2_2_2_2_2_2_2_2_2_2_2_2_	2_2_2_2_2_2_2_2_2_2_2_2_2_2_2_2_2_2_2_
chr1	14413744	14416893	3149	CNV_chr1_14413744_14416893				intergenic		conserved	28	0.00375375375375376	0.00375375375375376	0.00375375375375376	0.00375375375375376	0.00375375375375376	0.00375375375375376	0.00366512345679013	0.0261876459793127	0.0495014245014246	0.03579515		2	2	2	2	2	2	2	2.10526315789474	2_2_2_2_2_2_2_2_2_2_2_2_2_2_2_2_2_2_2_2_	2_2_2_2_2_2_2_2_2_2_2_2_2_2_2_2_2_2_2_2_	2_2_2_2_2_2_2_2_2_2_2_2_2_2_2_2_2_2_2_2_	2_2_2_2_2_2_2_2_2_2_2_2_2_2_2_2_2_2_2_2_	2_2_2_2_2_2_2_2_2_2_2_2_2_2_2_2_2_2_2_2_	2_2_2_2_2_2_2_2_2_2_2_2_2_2_2_2_2_2_2_2_	2_2_2_2_2_2_2_2_2_2_2_2_2_2_2_2_2_2_2_	2_3_2_2_2_2_2_2_2_2_2_2_3_2_2_2_2_2_2_
chr1	14498030	14506253	8223	CNV_chr1_14498030_14506253	TNFRSF11A	ENSCAFG00000000075.5	ENSCAFT00000049213.1	coding	tumor necrosis factor receptor superfamily, member 11a, NFKB activator [Source:HGNC Symbol;Acc:HGNC:11908]	conserved	612	0.101010101010101	0.101010101010101	0.101010101010101	0.1	0.706060606060606	0.101010101010101	0.101010101010101	0.101010101010101	0.876190476190476	8.262299e-66	NO GO-ANNOTATION	2	2	2	2	2.89473684210526	2	2	2	2_2_2_2_2_2_2_2_2_2_2_2_2_2_2_2_2_2_2_2_	2_2_2_2_2_2_2_2_2_2_2_2_2_2_2_2_2_2_2_2_	2_2_2_2_2_2_2_2_2_2_2_2_2_2_2_2_2_2_2_2_	2_2_2_2_2_2_2_2_2_2_2_2_2_2_2_2_2_2_	3_3_2_3_3_3_3_2_3_3_3_3_3_3_3_3_3_3_3_	2_2_2_2_2_2_2_2_2_2_2_2_2_2_2_2_2_2_2_2_	2_2_2_2_2_2_2_2_2_2_2_2_2_2_2_2_2_2_2_2_	2_2_2_2_2_2_2_2_2_2_2_2_2_2_2_2_2_2_2_2_
chr1	15662412	15666911	4499	CNV_chr1_15662412_15666911				intergenic		conserved	148	0.0307112068965517	0.03125	0.20770474137931	0.0207435344827586	0.03125	0.03125	0.03125	0.03125	0.296347128378378	1.068536e-10		2	2	2.41176470588235	2.05	2	2	2	2	2_2_2_2_2_2_2_2_2_2_2_2_2_2_2_2_2_2_2_	2_2_2_2_2_2_2_2_2_2_2_2_2_2_2_2_2_2_2_2_	2_3_2_2_2_3_2_3_3_3_2_2_3_2_2_2_3_	2_2_2_2_2_2_2_2_2_2_2_2_2_2_3_2_2_2_2_2_	2_2_2_2_2_2_2_2_2_2_2_2_2_2_2_2_2_2_2_2_	2_2_2_2_2_2_2_2_2_2_2_2_2_2_2_2_2_2_2_2_	2_2_2_2_2_2_2_2_2_2_2_2_2_2_2_2_2_2_2_2_	2_2_2_2_2_2_2_2_2_2_2_2_2_2_2_2_2_2_2_2_
chr1	15710793	15717517	6724	CNV_chr1_15710793_15717517				intergenic		conserved	21	0.0109649122807018	0.0109649122807018	0.0109649122807018	0.0767543859649123	0.0109649122807018	0.0109649122807018	0.0109649122807018	0.0109649122807018	0.1417004048583	7.513688e-05		2	2	2	1.8	2	2	2	2	2_2_2_2_2_2_2_2_2_2_2_2_2_2_2_2_2_2_2_2_	2_2_2_2_2_2_2_2_2_2_2_2_2_2_2_2_2_2_2_2_	2_2_2_2_2_2_2_2_2_2_2_2_2_2_2_2_2_2_2_2_	2_2_2_2_1_2_2_1_1_2_2_1_2_2_2_2_2_2_2_2_	2_2_2_2_2_2_2_2_2_2_2_2_2_2_2_2_2_2_2_2_	2_2_2_2_2_2_2_2_2_2_2_2_2_2_2_2_2_2_2_2_	2_2_2_2_2_2_2_2_2_2_2_2_2_2_2_2_2_2_2_2_	2_2_2_2_2_2_2_2_2_2_2_2_2_2_2_2_2_2_2_2_
chr1	16279955	16351094	71139	CNV_chr1_16279955_16351094				intergenic		conserved	99	0.0549507182889905	0.0549507182889905	0.171997778649831	0.0549507182889905	0.041737258442158	0.0549507182889905	0.0549507182889905	0.138270979150317	0.267084532461831	1.537526e-09		2	2	2.5	2	2.05	2	2	2.55	2_2_2_2_2_2_2_2_2_2_2_2_2_2_2_2_2_2_2_2_	2_2_2_2_2_2_2_2_2_2_2_2_2_2_2_2_2_2_2_2_	2_3_4_2_3_2_3_3_2_2_2_3_2_3_2_2_2_3_2_3_	2_2_2_2_2_2_2_2_2_2_2_2_2_2_2_2_2_2_2_2_	2_2_2_2_2_2_2_2_3_2_2_2_2_2_2_2_2_2_2_2_	2_2_2_2_2_2_2_2_2_2_2_2_2_2_2_2_2_2_2_2_	2_2_2_2_2_2_2_2_2_2_2_2_2_2_2_2_2_2_2_2_	2_4_2_2_4_3_2_3_2_2_2_3_2_2_2_2_4_3_3_2_
chr1	16499484	16506983	7499	CNV_chr1_16499484_16506983				intergenic		conserved	60	0	0	0	0	0	0	-0.00328947368421053	-0.00328947368421053	-0.00636942675159243	0.5479846		2	2	2	2	2	2	2.05	2.05	2_2_2_2_2_2_2_2_2_2_2_2_2_2_2_2_2_2_2_2_	2_2_2_2_2_2_2_2_2_2_2_2_2_2_2_2_2_2_2_2_	2_2_2_2_2_2_2_2_2_2_2_2_2_2_2_2_2_2_2_	2_2_2_2_2_2_2_2_2_2_2_2_2_2_2_2_2_2_2_2_	2_2_2_2_2_2_2_2_2_2_2_2_2_2_2_2_2_2_2_2_	2_2_2_2_2_2_2_2_2_2_2_2_2_2_2_2_2_2_2_2_	2_2_2_3_2_2_2_2_2_2_2_2_2_2_2_2_2_2_2_2_	2_2_2_3_2_2_2_2_2_2_2_2_2_2_2_2_2_2_2_2_
chr1	17330267	17333543	3276	CNV_chr1_17330267_17333543				intergenic		conserved	21	0.00692520775623268	0.00639097744360901	0.00639097744360901	0.0112713772339811	-0.00426742532005692	0.00692520775623268	0.0112713772339811	0.00675675675675675	0.0162162162162163	0.2520472		2	2	2	2.1	2.05	2	2.1	2	2_2_2_2_2_2_2_2_2_2_2_2_2_2_2_2_2_2_2_2_	2_2_2_2_2_2_2_2_2_2_2_2_2_2_2_2_2_	2_2_2_2_2_2_2_2_2_2_2_2_2_2_2_2_2_	2_2_3_2_2_2_2_2_3_2_2_2_2_2_2_2_2_2_2_2_	2_2_2_3_2_2_2_2_2_2_2_2_2_2_2_2_2_2_2_2_	2_2_2_2_2_2_2_2_2_2_2_2_2_2_2_2_2_2_2_2_	2_2_2_2_2_3_2_2_2_2_2_2_3_2_2_2_2_2_2_2_	2_2_2_2_2_2_2_2_2_2_2_2_2_2_2_2_2_2_2_
chr1	20909653	20915102	5449	CNV_chr1_20909653_20915102				intergenic		conserved	23	-0.00328947368421053	-0.00328947368421053	0	0	0	0	0	0	-0.00632911392405063	0.5420152		2.05	2.05	2	2	2	2	2	2	2_2_2_2_2_2_2_2_2_3_2_2_2_2_2_2_2_2_2_2_	2_2_2_2_2_2_2_2_2_2_2_2_2_2_2_2_3_2_2_2_	2_2_2_2_2_2_2_2_2_2_2_2_2_2_2_2_2_2_2_2_	2_2_2_2_2_2_2_2_2_2_2_2_2_2_2_2_2_2_2_2_	2_2_2_2_2_2_2_2_2_2_2_2_2_2_2_2_2_2_2_2_	2_2_2_2_2_2_2_2_2_2_2_2_2_2_2_2_2_2_2_2_	2_2_2_2_2_2_2_2_2_2_2_2_2_2_2_2_2_2_2_2_	2_2_2_2_2_2_2_2_2_2_2_2_2_2_2_2_2_2_2_2_
chr1	21419818	21422567	2749	CNV_chr1_21419818_21422567				intergenic				0	0	0	-0.00657894736842106	-0.00657894736842106	-0.00657894736842106	0	0	-0.0127388535031847	0.6599845		2	2	2	2.05	2.05	2.05	2	2	2_2_2_2_2_2_2_2_2_2_2_2_2_2_2_2_2_2_2_2_	2_2_2_2_2_2_2_2_2_2_2_2_2_2_2_2_2_2_2_2_	2_2_2_2_2_2_2_2_2_2_2_2_2_2_2_2_2_2_2_2_	2_3_2_2_2_2_2_2_2_2_2_2_2_2_2_2_2_2_2_2_	2_2_2_3_2_2_2_2_2_2_2_2_2_2_2_2_2_2_2_2_	2_2_3_2_2_2_2_2_2_2_2_2_2_2_2_2_2_2_2_2_	2_2_2_2_2_2_2_2_2_2_2_2_2_2_2_2_2_2_2_2_	2_2_2_2_2_2_2_2_2_2_2_2_2_2_2_2_2_2_2_2_
chr1	22426994	22435600	8606	CNV_chr1_22426994_22435600	DCC	ENSCAFG00000000157.4	ENSCAFT00000000254.3	intron	DCC netrin 1 receptor [Source:HGNC Symbol;Acc:HGNC:2701]	conserved	36	0.0109649122807018	0.0767543859649123	0.0109649122807018	0.0109649122807018	0.0109649122807018	0.0109649122807018	0.0109649122807018	0.0109649122807018	0.1417004048583	7.513688e-05	regulation of neuron death, dorsal/ventral axon guidance, anterior/posterior axon guidance, spinal cord ventral commissure morphogenesis, neuron migration,	2	1.8	2	2	2	2	2	2	2_2_2_2_2_2_2_2_2_2_2_2_2_2_2_2_2_2_2_2_	2_1_2_2_2_2_2_2_2_2_2_2_2_2_2_1_2_1_2_1_	2_2_2_2_2_2_2_2_2_2_2_2_2_2_2_2_2_2_2_2_	2_2_2_2_2_2_2_2_2_2_2_2_2_2_2_2_2_2_2_2_	2_2_2_2_2_2_2_2_2_2_2_2_2_2_2_2_2_2_2_2_	2_2_2_2_2_2_2_2_2_2_2_2_2_2_2_2_2_2_2_2_	2_2_2_2_2_2_2_2_2_2_2_2_2_2_2_2_2_2_2_2_	2_2_2_2_2_2_2_2_2_2_2_2_2_2_2_2_2_2_2_2_
chr1	22709592	22715341	5749	CNV_chr1_22709592_22715341				intergenic		conserved	153	0.193810912120302	0.0793279082020959	0.0793279082020959	0.0793279082020959	0.0793279082020959	0.0619801859099804	0.0793279082020959	0.258695527953277	0.369796160483175	3.158925e-14		1.4	2	2	2	2	1.95	2	1.45	2_0_2_2_2_2_1_2_1_2_1_1_0_2_2_1_2_1_1_1_	2_2_2_2_2_2_2_2_2_2_2_2_2_2_2_2_2_2_2_2_	2_2_2_2_2_2_2_2_2_2_2_2_2_2_2_2_2_2_2_2_	2_2_2_2_2_2_2_2_2_2_2_2_2_2_2_2_2_2_2_2_	2_2_2_2_2_2_2_2_2_2_2_2_2_2_2_2_2_2_2_2_	2_2_2_2_2_2_2_2_2_2_2_2_2_2_2_1_2_2_2_2_	2_2_2_2_2_2_2_2_2_2_2_2_2_2_2_2_2_2_2_2_	1_2_1_1_1_1_1_1_2_1_2_2_2_1_1_1_2_2_2_2_
chr1	22826954	22835207	8253	CNV_chr1_22826954_22835207				intergenic		conserved	654	0.00628436763550669	0.00628436763550669	0.00628436763550669	0.00628436763550669	0.0439905734485468	0.00628436763550669	0.00628436763550669	0.00628436763550669	0.0833178352241028	0.004783183		2	2	2	2	2.25	2	2	2	2_2_2_2_2_2_2_2_2_2_2_2_2_2_2_2_2_2_2_2_	2_2_2_2_2_2_2_2_2_2_2_2_2_2_2_2_2_2_2_2_	2_2_2_2_2_2_2_2_2_2_2_2_2_2_2_2_2_2_2_2_	2_2_2_2_2_2_2_2_2_2_2_2_2_2_2_2_2_2_2_2_	2_2_2_2_4_2_2_4_2_2_2_2_2_2_2_2_2_3_2_2_	2_2_2_2_2_2_2_2_2_2_2_2_2_2_2_2_2_2_2_2_	2_2_2_2_2_2_2_2_2_2_2_2_2_2_2_2_2_2_2_2_	2_2_2_2_2_2_2_2_2_2_2_2_2_2_2_2_2_2_2_2_
chr1	23834183	23838132	3949	CNV_chr1_23834183_23838132	MEX3C	ENSCAFG00000000162.3	ENSCAFT00000000262.3	coding	mex-3 RNA binding family member C [Source:HGNC Symbol;Acc:HGNC:28040]	conserved	7547	0.0315135389148547	0.0453720508166969	0.043859649122807	0.0453720508166969	0.0453720508166969	0.0305722389055722	0.294190386966778	0.0453720508166969	0.399122807017544	2.140623e-15	activation of mitophagy in response to mitochondrial depolarization, chondrocyte hypertrophy, regulation of fat cell differentiation, energy homeostasis,	2.05	2	2	2	2	2.05263157894737	2.55	2	2_2_2_2_2_3_2_2_2_2_2_2_2_2_2_2_2_2_2_2_	2_2_2_2_2_2_2_2_2_2_2_2_2_2_2_2_2_2_2_2_	2_2_2_2_2_2_2_2_2_2_2_2_2_2_2_2_2_2_	2_2_2_2_2_2_2_2_2_2_2_2_2_2_2_2_2_2_2_2_	2_2_2_2_2_2_2_2_2_2_2_2_2_2_2_2_2_2_2_2_	2_2_2_2_2_2_2_2_2_2_2_2_2_2_3_2_2_2_2_	3_2_2_3_2_2_3_2_3_2_3_2_2_3_3_3_3_2_3_3_	2_2_2_2_2_2_2_2_2_2_2_2_2_2_2_2_2_2_2_2_
chr1	24945526	24950600	5074	CNV_chr1_24945526_24950600				intergenic		conserved	20	0.0344827586206897	0.0344827586206897	0.0344827586206897	0.241379310344828	0.0344827586206897	0.0344827586206897	0.0344827586206897	0.0344827586206897	0.375838926174497	1.648034e-14		2	2	2	2.4375	2	2	2	2	2_2_2_2_2_2_2_2_2_2_2_2_2_2_2_2_2_2_2_2_	2_2_2_2_2_2_2_2_2_2_2_2_2_2_2_2_2_2_2_2_	2_2_2_2_2_2_2_2_2_2_2_2_2_2_2_2_2_2_2_2_	3_2_2_3_2_2_3_2_2_3_3_2_2_3_3_2_	2_2_2_2_2_2_2_2_2_2_2_2_2_2_2_2_2_2_2_2_	2_2_2_2_2_2_2_2_2_2_2_2_2_2_2_2_2_2_2_2_	2_2_2_2_2_2_2_2_2_2_2_2_2_2_2_2_2_2_2_2_	2_2_2_2_2_2_2_2_2_2_2_2_2_2_2_2_2_2_2_2_
chr1	25687771	25696502	8731	CNV_chr1_25687771_25696502	VNN1	ENSCAFG00000023591.3	ENSCAFT00000036358.2	coding	pantetheinase precursor [Source:RefSeq peptide;Acc:NP_001003372]	conserved	15	0.00375375375375376	0.00375375375375376	0.00375375375375376	0.00375375375375376	0.00366512345679013	0.00366512345679013	0.00366512345679013	0.0260103853853854	0.0494227994227995	0.03872905	NO GO-ANNOTATION	4	4	4	4	4	4	4	4.10526315789474	4_4_4_4_4_4_4_4_4_4_4_4_4_4_4_4_4_4_4_4_	4_4_4_4_4_4_4_4_4_4_4_4_4_4_4_4_4_4_4_4_	4_4_4_4_4_4_4_4_4_4_4_4_4_4_4_4_4_4_4_4_	4_4_4_4_4_4_4_4_4_4_4_4_4_4_4_4_4_4_4_4_	4_4_4_4_4_4_4_4_4_4_4_4_4_4_4_4_4_4_4_	4_4_4_4_4_4_4_4_4_4_4_4_4_4_4_4_4_4_4_	4_4_4_4_4_4_4_4_4_4_4_4_4_4_4_4_4_4_4_	4_4_4_4_4_4_4_4_4_4_4_4_4_4_5_4_5_4_4_
chr1	25711054	25729560	18506	CNV_chr1_25711054_25729560				intergenic		conserved	64	0.0900103477875841	0.235038634621432	0.0792478470825658	0.103288545636383	0.130073001534488	0.2704883279362	0.0877728587182954	0.0671746364083405	0.324306543385491	4.770589e-12		3.75	2.85	3.75	3.8	3.9	2.8	3.5	3.65	4_4_3_3_4_4_4_4_3_4_4_4_4_3_4_3_4_4_4_4_	3_3_2_2_3_4_3_3_4_4_2_3_2_2_4_3_2_3_2_3_	4_4_3_4_4_4_4_4_4_4_4_3_4_4_3_4_4_4_2_4_	4_4_4_3_3_4_3_4_4_4_4_4_4_4_4_4_4_3_4_4_	4_4_4_4_4_4_4_4_4_2_4_4_4_4_4_4_4_4_4_4_	2_2_3_2_3_3_4_4_3_3_2_3_3_3_2_3_4_3_2_2_	4_4_4_4_4_3_3_4_3_4_3_4_3_3_4_3_3_3_4_3_	3_4_3_4_4_3_4_4_2_4_4_4_4_3_4_4_4_4_3_4_
chr1	27111594	27114093	2499	CNV_chr1_27111594_27114093	SGK1	ENSCAFG00000000217.4	ENSCAFT00000000342.3	intron	serum/glucocorticoid regulated kinase 1 [Source:HGNC Symbol;Acc:HGNC:10810]	conserved	34	0	0	0	0	0	-0.00704365079365079	-0.00726010101010101	-0.00735930735930736	-0.0134228187919463	0.6192298	phosphorylation, protein phosphorylation, phosphorylation, protein phosphorylation, cellular response to DNA damage stimulus,	2	2	2	2	2	2.05	2.05555555555556	2.05882352941176	2_2_2_2_2_2_2_2_2_2_2_2_2_2_2_2_2_2_2_2_	2_2_2_2_2_2_2_2_2_2_2_2_2_2_2_2_2_2_2_2_	2_2_2_2_2_2_2_2_2_2_2_2_2_2_2_2_2_2_2_	2_2_2_2_2_2_2_2_2_2_2_2_2_2_2_2_2_2_	2_2_2_2_2_2_2_2_2_2_2_2_2_2_2_2_2_2_2_2_	2_2_2_2_2_2_2_2_2_2_2_2_3_2_2_2_2_2_2_2_	2_3_2_2_2_2_2_2_2_2_2_2_2_2_2_2_2_2_	2_3_2_2_2_2_2_2_2_2_2_2_2_2_2_2_2_
chr1	27143635	27149134	5499	CNV_chr1_27143635_27149134	SGK1	ENSCAFG00000000217.4	ENSCAFT00000000342.3	intron	serum/glucocorticoid regulated kinase 1 [Source:HGNC Symbol;Acc:HGNC:10810]	conserved	194	0.00346260387811634	0.00346260387811634	0.00346260387811634	0.00346260387811634	0.00346260387811634	0.00346260387811634	0.00346260387811634	0.0242382271468144	0.0466355762824784	0.04558409	phosphorylation, protein phosphorylation, phosphorylation, protein phosphorylation, cellular response to DNA damage stimulus,	2	2	2	2	2	2	2	2.1	2_2_2_2_2_2_2_2_2_2_2_2_2_2_2_2_2_2_2_2_	2_2_2_2_2_2_2_2_2_2_2_2_2_2_2_2_2_2_2_2_	2_2_2_2_2_2_2_2_2_2_2_2_2_2_2_2_2_2_2_2_	2_2_2_2_2_2_2_2_2_2_2_2_2_2_2_2_2_2_2_2_	2_2_2_2_2_2_2_2_2_2_2_2_2_2_2_2_2_2_2_2_	2_2_2_2_2_2_2_2_2_2_2_2_2_2_2_2_2_2_2_2_	2_2_2_2_2_2_2_2_2_2_2_2_2_2_2_2_2_2_2_2_	2_3_2_2_2_2_2_2_2_2_2_2_2_2_2_3_2_2_2_2_
chr1	29919463	29925912	6449	CNV_chr1_29919463_29925912	OLIG3	ENSCAFG00000000265.4	ENSCAFT00000000416.4	coding	oligodendrocyte transcription factor 3 [Source:HGNC Symbol;Acc:HGNC:18003]	conserved	1781	0	0	0	-0.00328947368421053	0	0	-0.00328947368421053	0	-0.00636942675159243	0.5479846	spinal cord motor neuron migration, spinal cord motor neuron differentiation, spinal cord motor neuron cell fate specification, negative regulation of transcription from RNA polymerase II promoter, regulation of gene expression,	2	2	2	2.05	2	2	2.05	2	2_2_2_2_2_2_2_2_2_2_2_2_2_2_2_2_2_2_2_2_	2_2_2_2_2_2_2_2_2_2_2_2_2_2_2_2_2_2_2_2_	2_2_2_2_2_2_2_2_2_2_2_2_2_2_2_2_2_2_2_2_	2_2_2_3_2_2_2_2_2_2_2_2_2_2_2_2_2_2_2_2_	2_2_2_2_2_2_2_2_2_2_2_2_2_2_2_2_2_2_2_	2_2_2_2_2_2_2_2_2_2_2_2_2_2_2_2_2_2_2_2_	2_2_2_2_2_2_2_2_3_2_2_2_2_2_2_2_2_2_2_2_	2_2_2_2_2_2_2_2_2_2_2_2_2_2_2_2_2_2_2_2_
chr1	30532683	30536582	3899	CNV_chr1_30532683_30536582	ARFGEF3	ENSCAFG00000000272.4	ENSCAFT00000000423.3	intron	ARFGEF family member 3 [Source:HGNC Symbol;Acc:HGNC:21213]	conserved	21	0	-0.00328947368421053	-0.00328947368421053	0	0	0	0	0	-0.00632911392405063	0.5420152	positive regulation of GTPase activity, vesicle-mediated transport, regulation of ARF protein signal transduction, positive regulation of GTPase activity, vesicle-mediated transport, regulation of ARF protein signal transduction, negative regulation of phosphatase activity,	2	2.05	2.05	2	2	2	2	2	2_2_2_2_2_2_2_2_2_2_2_2_2_2_2_2_2_2_2_2_	2_2_2_2_2_2_3_2_2_2_2_2_2_2_2_2_2_2_2_2_	2_2_2_2_2_2_2_2_2_2_2_2_2_2_2_2_3_2_2_2_	2_2_2_2_2_2_2_2_2_2_2_2_2_2_2_2_2_2_2_2_	2_2_2_2_2_2_2_2_2_2_2_2_2_2_2_2_2_2_2_2_	2_2_2_2_2_2_2_2_2_2_2_2_2_2_2_2_2_2_2_2_	2_2_2_2_2_2_2_2_2_2_2_2_2_2_2_2_2_2_2_2_	2_2_2_2_2_2_2_2_2_2_2_2_2_2_2_2_2_2_2_2_
chr1	31750750	31755399	4649	CNV_chr1_31750750_31755399				intergenic		conserved	217	0.00366512345679013	0.00375375375375376	-0.00205761316872428	0.00375375375375376	0.00375375375375376	0.00375375375375376	0.0203762790568346	0.00375375375375376	0.0246117084826762	0.1417584		2	2	2.05	2	2	2	2.10526315789474	2	2_2_2_2_2_2_2_2_2_2_2_2_2_2_2_2_2_2_2_	2_2_2_2_2_2_2_2_2_2_2_2_2_2_2_2_2_2_2_2_	2_2_2_2_2_2_2_2_2_2_2_3_2_2_2_2_2_2_2_2_	2_2_2_2_2_2_2_2_2_2_2_2_2_2_2_2_2_2_2_2_	2_2_2_2_2_2_2_2_2_2_2_2_2_2_2_2_2_2_2_2_	2_2_2_2_2_2_2_2_2_2_2_2_2_2_2_2_2_2_2_2_	2_3_2_3_2_2_2_2_2_2_2_2_2_2_2_2_2_2_2_	2_2_2_2_2_2_2_2_2_2_2_2_2_2_2_2_2_2_2_2_
chr1	32277613	32281973	4360	CNV_chr1_32277613_32281973				intergenic		conserved	13	0	0	-0.00347222222222222	0	0	0	-0.00347222222222222	0	-0.00653594771241823	0.523432		2	2	2.05263157894737	2	2	2	2.05263157894737	2	2_2_2_2_2_2_2_2_2_2_2_2_2_2_2_2_2_2_2_2_	2_2_2_2_2_2_2_2_2_2_2_2_2_2_2_2_2_2_2_2_	2_2_2_3_2_2_2_2_2_2_2_2_2_2_2_2_2_2_2_	2_2_2_2_2_2_2_2_2_2_2_2_2_2_2_2_2_2_2_2_	2_2_2_2_2_2_2_2_2_2_2_2_2_2_2_2_2_2_2_2_	2_2_2_2_2_2_2_2_2_2_2_2_2_2_2_2_2_2_2_	2_2_2_2_2_2_2_2_2_2_2_2_2_2_3_2_2_2_2_	2_2_2_2_2_2_2_2_2_2_2_2_2_2_2_2_2_2_
chr1	32429914	32433313	3399	CNV_chr1_32429914_32433313				intergenic		conserved	1509	0	0	0	0	0	-0.00337837837837838	0	-0.00337837837837838	-0.00641025641025634	0.5292729		2	2	2	2	2	2.05	2	2.05263157894737	2_2_2_2_2_2_2_2_2_2_2_2_2_2_2_2_2_2_2_2_	2_2_2_2_2_2_2_2_2_2_2_2_2_2_2_2_2_2_2_2_	2_2_2_2_2_2_2_2_2_2_2_2_2_2_2_2_2_2_2_2_	2_2_2_2_2_2_2_2_2_2_2_2_2_2_2_2_2_2_2_2_	2_2_2_2_2_2_2_2_2_2_2_2_2_2_2_2_2_2_2_	2_2_3_2_2_2_2_2_2_2_2_2_2_2_2_2_2_2_2_2_	2_2_2_2_2_2_2_2_2_2_2_2_2_2_2_2_2_2_2_2_	2_2_2_2_2_3_2_2_2_2_2_2_2_2_2_2_2_2_2_
chr1	33054861	33057710	2849	CNV_chr1_33054861_33057710				intergenic		conserved	29	0	0	0	0	-0.00328947368421053	0	-0.00328947368421053	0	-0.00632911392405063	0.5420152		2	2	2	2	2.05	2	2.05	2	2_2_2_2_2_2_2_2_2_2_2_2_2_2_2_2_2_2_2_2_	2_2_2_2_2_2_2_2_2_2_2_2_2_2_2_2_2_2_2_2_	2_2_2_2_2_2_2_2_2_2_2_2_2_2_2_2_2_2_2_2_	2_2_2_2_2_2_2_2_2_2_2_2_2_2_2_2_2_2_2_2_	2_2_3_2_2_2_2_2_2_2_2_2_2_2_2_2_2_2_2_2_	2_2_2_2_2_2_2_2_2_2_2_2_2_2_2_2_2_2_2_2_	2_2_2_2_2_2_2_2_2_2_2_2_2_2_2_2_2_3_2_2_	2_2_2_2_2_2_2_2_2_2_2_2_2_2_2_2_2_2_2_2_
chr1	33415751	33420200	4449	CNV_chr1_33415751_33420200				intergenic		conserved	411	-0.00213371266002846	0.0186419106086696	0.00346260387811634	0.00346260387811634	0.00346260387811634	0.00346260387811634	0.00346260387811634	0.00346260387811634	0.022795843110962	0.1611144		1.95	1.9	2	2	2	2	2	2	2_2_2_2_2_2_2_2_2_2_2_1_2_2_2_2_2_2_2_2_	2_2_2_2_2_2_2_1_2_2_2_2_2_2_2_2_1_2_2_2_	2_2_2_2_2_2_2_2_2_2_2_2_2_2_2_2_2_2_2_2_	2_2_2_2_2_2_2_2_2_2_2_2_2_2_2_2_2_2_2_2_	2_2_2_2_2_2_2_2_2_2_2_2_2_2_2_2_2_2_2_2_	2_2_2_2_2_2_2_2_2_2_2_2_2_2_2_2_2_2_2_2_	2_2_2_2_2_2_2_2_2_2_2_2_2_2_2_2_2_2_2_2_	2_2_2_2_2_2_2_2_2_2_2_2_2_2_2_2_2_2_2_2_
chr1	33537740	33541331	3591	CNV_chr1_33537740_33541331				intergenic		conserved	42	0	0	0	-0.00337837837837838	0	0	-0.00337837837837838	0	-0.00645161290322586	0.5353479		2	2	2	2.05	2	2	2.05263157894737	2	2_2_2_2_2_2_2_2_2_2_2_2_2_2_2_2_2_2_2_2_	2_2_2_2_2_2_2_2_2_2_2_2_2_2_2_2_2_2_2_	2_2_2_2_2_2_2_2_2_2_2_2_2_2_2_2_2_2_2_2_	2_2_2_2_2_2_2_2_2_2_2_2_2_3_2_2_2_2_2_2_	2_2_2_2_2_2_2_2_2_2_2_2_2_2_2_2_2_2_2_2_	2_2_2_2_2_2_2_2_2_2_2_2_2_2_2_2_2_2_2_2_	2_2_2_2_2_2_2_2_2_2_2_2_2_3_2_2_2_2_2_	2_2_2_2_2_2_2_2_2_2_2_2_2_2_2_2_2_2_2_
chr1	35610765	35614964	4199	CNV_chr1_35610765_35614964				intergenic		conserved	154	0	0	0	0	0	0	-0.00337837837837838	-0.00337837837837838	-0.00636942675159243	0.5232257		2	2	2	2	2	2	2.05263157894737	2.05	2_2_2_2_2_2_2_2_2_2_2_2_2_2_2_2_2_2_2_2_	2_2_2_2_2_2_2_2_2_2_2_2_2_2_2_2_2_2_2_2_	2_2_2_2_2_2_2_2_2_2_2_2_2_2_2_2_2_2_2_2_	2_2_2_2_2_2_2_2_2_2_2_2_2_2_2_2_2_2_2_2_	2_2_2_2_2_2_2_2_2_2_2_2_2_2_2_2_2_2_2_2_	2_2_2_2_2_2_2_2_2_2_2_2_2_2_2_2_2_2_2_2_	2_3_2_2_2_2_2_2_2_2_2_2_2_2_2_2_2_2_2_	2_2_2_2_2_2_2_2_2_2_2_2_2_2_2_2_2_3_2_2_
chr1	35758803	35767303	8500	CNV_chr1_35758803_35767303	UTRN	ENSCAFG00000000326.4	ENSCAFT00000000501.4	intron	utrophin [Source:HGNC Symbol;Acc:HGNC:12635]	conserved	128	0.0554675118858954	0.0554675118858954	0.0483490566037736	0.0554675118858954	0.0554675118858954	0.0554675118858954	0.0554675118858954	0.381154127919146	0.54778156996587	8.347855e-25	vesicle-mediated transport, muscle attachment, positive regulation of cell-matrix adhesion,	2	2	2.05	2	2	2	2	2.85	2_2_2_2_2_2_2_2_2_2_2_2_2_2_2_2_2_2_2_2_	2_2_2_2_2_2_2_2_2_2_2_2_2_2_2_2_2_2_2_2_	2_2_2_3_2_2_2_2_2_2_2_2_2_2_2_2_2_2_2_2_	2_2_2_2_2_2_2_2_2_2_2_2_2_2_2_2_2_2_2_2_	2_2_2_2_2_2_2_2_2_2_2_2_2_2_2_2_2_2_2_2_	2_2_2_2_2_2_2_2_2_2_2_2_2_2_2_2_2_2_2_2_	2_2_2_2_2_2_2_2_2_2_2_2_2_2_2_2_2_2_2_2_	2_2_3_2_3_4_4_3_2_3_3_3_4_3_2_3_3_2_3_3_
chr1	35898119	35901768	3649	CNV_chr1_35898119_35901768	UTRN	ENSCAFG00000000326.4	ENSCAFT00000000501.4	coding	utrophin [Source:HGNC Symbol;Acc:HGNC:12635]	conserved	203	0.0235507246376812	0.0235507246376812	0.02312734082397	0.0235507246376812	0.0226744186046512	0.0235507246376812	0.163555382617027	0.0235507246376812	0.268021068472536	1.839268e-09	vesicle-mediated transport, muscle attachment, positive regulation of cell-matrix adhesion,	2	2	2	2	2	2	1.5	2	2_2_2_2_2_2_2_2_2_2_2_2_2_2_2_2_2_2_2_2_	2_2_2_2_2_2_2_2_2_2_2_2_2_2_2_2_2_2_2_2_	2_2_2_2_2_2_2_2_2_2_2_2_2_2_2_2_2_2_2_	2_2_2_2_2_2_2_2_2_2_2_2_2_2_2_2_2_2_2_2_	2_2_2_2_2_2_2_2_2_2_2_2_2_2_2_2_2_2_	2_2_2_2_2_2_2_2_2_2_2_2_2_2_2_2_2_2_2_2_	2_0_1_2_0_1_2_1_2_2_2_2_1_2_2_2_	2_2_2_2_2_2_2_2_2_2_2_2_2_2_2_2_2_2_2_2_
chr1	35948200	35953762	5562	CNV_chr1_35948200_35953762	UTRN	ENSCAFG00000000326.4	ENSCAFT00000000501.4	intron	utrophin [Source:HGNC Symbol;Acc:HGNC:12635]	conserved	26	0	0	0	-0.00328947368421053	0	-0.00328947368421053	0	0	-0.00641025641025634	0.5539774	vesicle-mediated transport, muscle attachment, positive regulation of cell-matrix adhesion,	2	2	2	2.05	2	2.05	2	2	2_2_2_2_2_2_2_2_2_2_2_2_2_2_2_2_2_2_2_2_	2_2_2_2_2_2_2_2_2_2_2_2_2_2_2_2_2_2_2_2_	2_2_2_2_2_2_2_2_2_2_2_2_2_2_2_2_2_2_2_	2_2_2_2_3_2_2_2_2_2_2_2_2_2_2_2_2_2_2_2_	2_2_2_2_2_2_2_2_2_2_2_2_2_2_2_2_2_2_2_	2_2_2_2_2_2_2_2_3_2_2_2_2_2_2_2_2_2_2_2_	2_2_2_2_2_2_2_2_2_2_2_2_2_2_2_2_2_2_2_2_	2_2_2_2_2_2_2_2_2_2_2_2_2_2_2_2_2_2_2_2_
chr1	36960343	36966716	6373	CNV_chr1_36960343_36966716	EPM2A	ENSCAFG00000000329.3	ENSCAFT00000035347.2	intron	epilepsy, progressive myoclonus type 2A, Lafora disease (laforin) [Source:HGNC Symbol;Acc:HGNC:3413]	conserved	20	-0.00328947368421053	0	0	0	0	-0.00328947368421053	0	0	-0.00632911392405063	0.5420152	inositol phosphate dephosphorylation, protein dephosphorylation, dephosphorylation, peptidyl-tyrosine dephosphorylation, habituation, nervous system development,	2.05	2	2	2	2	2.05	2	2	2_2_3_2_2_2_2_2_2_2_2_2_2_2_2_2_2_2_2_2_	2_2_2_2_2_2_2_2_2_2_2_2_2_2_2_2_2_2_2_2_	2_2_2_2_2_2_2_2_2_2_2_2_2_2_2_2_2_2_2_2_	2_2_2_2_2_2_2_2_2_2_2_2_2_2_2_2_2_2_2_2_	2_2_2_2_2_2_2_2_2_2_2_2_2_2_2_2_2_2_2_2_	2_2_2_2_2_2_2_2_2_2_2_2_2_2_3_2_2_2_2_2_	2_2_2_2_2_2_2_2_2_2_2_2_2_2_2_2_2_2_2_2_	2_2_2_2_2_2_2_2_2_2_2_2_2_2_2_2_2_2_2_2_
chr1	37187842	37192279	4437	CNV_chr1_37187842_37192279				intergenic		conserved	243	-0.000202132393058926	0.0610838605990961	0.00213021583807323	0.0420614210148879	0.00213021583807323	0.0184074416563391	0.00601200727455561	0.0179921758888477	0.0340781621573112	0.09047467		1.85	2	1.9	1.68421052631579	1.9	1.75	1.8	1.95	2_1_2_1_2_2_2_1_2_2_2_2_2_2_2_2_2_2_2_2_	2_2_2_2_2_2_2_2_2_2_2_2_2_2_2_2_2_2_2_2_	2_2_2_2_2_2_2_2_2_2_1_2_2_2_2_1_2_2_2_2_	1_2_2_2_1_2_1_1_1_2_1_2_2_2_2_2_2_2_2_	2_1_2_2_2_2_1_2_2_2_2_2_2_2_2_2_2_2_2_2_	2_2_1_2_2_2_2_2_2_1_1_2_2_2_2_2_2_1_2_1_	1_2_2_2_2_2_2_2_2_2_2_2_1_2_1_2_2_2_1_2_	2_2_2_2_2_2_2_2_1_2_2_2_2_2_2_2_2_2_2_2_
chr1	37772549	37776048	3499	CNV_chr1_37772549_37776048	ADGB	ENSCAFG00000023693.3	ENSCAFT00000000535.3	promoter	androglobin [Source:HGNC Symbol;Acc:HGNC:21212]			-0.00328947368421052	-0.00328947368421052	-0.0219482529854046	-0.00328947368421052	-0.00328947368421052	-0.00328947368421052	-0.00328947368421052	-0.00221141088014151	-0.0307658499066036	0.9431155	proteolysis, oxygen transport, proteolysis, oxygen transport,	2	2	2	2	2	2	2	1.95	2_2_2_2_2_2_2_2_2_2_2_2_2_2_2_2_2_2_2_2_	2_2_2_2_2_2_2_2_2_2_2_2_2_2_2_2_2_2_2_2_	2_2_2_1_2_2_2_2_2_2_2_2_2_2_2_2_2_2_3_2_	2_2_2_2_2_2_2_2_2_2_2_2_2_2_2_2_2_2_2_2_	2_2_2_2_2_2_2_2_2_2_2_2_2_2_2_2_2_2_2_2_	2_2_2_2_2_2_2_2_2_2_2_2_2_2_2_2_2_2_2_2_	2_2_2_2_2_2_2_2_2_2_2_2_2_2_2_2_2_2_2_2_	1_2_2_2_2_2_2_2_2_2_2_2_2_2_2_2_2_2_2_2_
chr1	39805167	39807966	2799	CNV_chr1_39805167_39807966	UST	ENSCAFG00000000372.3	ENSCAFT00000000577.3	coding	uronyl-2-sulfotransferase [Source:HGNC Symbol;Acc:HGNC:17223]	conserved	644	-0.00337837837837838	0	0	0	0	0	0	-0.00337837837837838	-0.00636942675159243	0.5232257	metabolic process,	2.05263157894737	2	2	2	2	2	2	2.05	2_2_2_2_2_2_2_2_2_2_2_3_2_2_2_2_2_2_2_	2_2_2_2_2_2_2_2_2_2_2_2_2_2_2_2_2_2_2_2_	2_2_2_2_2_2_2_2_2_2_2_2_2_2_2_2_2_2_2_2_	2_2_2_2_2_2_2_2_2_2_2_2_2_2_2_2_2_2_2_2_	2_2_2_2_2_2_2_2_2_2_2_2_2_2_2_2_2_2_2_2_	2_2_2_2_2_2_2_2_2_2_2_2_2_2_2_2_2_2_2_2_	2_2_2_2_2_2_2_2_2_2_2_2_2_2_2_2_2_2_2_2_	2_2_2_2_2_2_2_2_2_2_2_2_2_2_2_2_2_3_2_2_
chr1	41399672	41402371	2699	CNV_chr1_41399672_41402371	MTHFD1L	ENSCAFG00000000413.3	ENSCAFT00000000656.3	intron	methylenetetrahydrofolate dehydrogenase (NADP+ dependent) 1-like [Source:HGNC Symbol;Acc:HGNC:21055]	conserved	31	0.00346260387811634	0.00346260387811634	0.00346260387811634	0.00346260387811634	0.0241540016470764	0.00346260387811634	0.00337837837837838	0.00346260387811634	0.0465973851827019	0.04729056	folic acid-containing compound biosynthetic process, one-carbon metabolic process, oxidation-reduction process, embryonic viscerocranium morphogenesis, embryonic neurocranium morphogenesis, neural tube closure,	2	2	2	2	2.1	2	2	2	2_2_2_2_2_2_2_2_2_2_2_2_2_2_2_2_2_2_2_2_	2_2_2_2_2_2_2_2_2_2_2_2_2_2_2_2_2_2_2_2_	2_2_2_2_2_2_2_2_2_2_2_2_2_2_2_2_2_2_2_2_	2_2_2_2_2_2_2_2_2_2_2_2_2_2_2_2_2_2_2_2_	2_2_2_2_2_2_3_2_2_3_2_2_2_2_2_2_2_2_2_2_	2_2_2_2_2_2_2_2_2_2_2_2_2_2_2_2_2_2_2_2_	2_2_2_2_2_2_2_2_2_2_2_2_2_2_2_2_2_2_2_	2_2_2_2_2_2_2_2_2_2_2_2_2_2_2_2_2_2_2_2_
chr1	41743555	41746304	2749	CNV_chr1_41743555_41746304	ZBTB2	ENSCAFG00000000422.3	ENSCAFT00000000667.2	promoter	zinc finger and BTB domain containing 2 [Source:HGNC Symbol;Acc:HGNC:20868]	conserved	35	0	-0.00657894736842106	0	0	0	0	-0.00657894736842106	-0.00657894736842106	-0.0127388535031847	0.6599845	NO GO-ANNOTATION	2	2.05	2	2	2	2	2.05	2.05	2_2_2_2_2_2_2_2_2_2_2_2_2_2_2_2_2_2_2_2_	2_2_2_2_2_2_2_2_2_2_2_2_2_2_3_2_2_2_2_2_	2_2_2_2_2_2_2_2_2_2_2_2_2_2_2_2_2_2_2_2_	2_2_2_2_2_2_2_2_2_2_2_2_2_2_2_2_2_2_2_2_	2_2_2_2_2_2_2_2_2_2_2_2_2_2_2_2_2_2_2_2_	2_2_2_2_2_2_2_2_2_2_2_2_2_2_2_2_2_2_2_2_	2_2_2_3_2_2_2_2_2_2_2_2_2_2_2_2_2_2_2_2_	2_2_2_2_2_2_2_2_2_2_2_2_2_2_2_2_2_2_2_3_
chr1	42591558	42601352	9794	CNV_chr1_42591558_42601352	SYNE1	ENSCAFG00000000445.4	ENSCAFT00000044768.2	intron	spectrin repeat containing, nuclear envelope 1 [Source:HGNC Symbol;Acc:HGNC:17089]	conserved	2151	0.00346260387811634	0.00346260387811634	0.0128644919157384	-0.00569319319319321	-0.00551209103840684	0.00346260387811634	0.00346260387811634	0.00346260387811634	0.00747028862478778	0.3183524	cytoskeletal anchoring at nuclear membrane, cytoskeletal anchoring at nuclear membrane, Golgi organization, nuclear matrix anchoring at nuclear membrane, muscle cell differentiation, establishment of nucleus localization, cytoskeletal anchoring at nuclear membrane, cytoskeletal anchoring at nuclear membrane,	2	2	2.1	2.05263157894737	2.05	2	2	2	2_2_2_2_2_2_2_2_2_2_2_2_2_2_2_2_2_2_2_2_	2_2_2_2_2_2_2_2_2_2_2_2_2_2_2_2_2_2_2_2_	2_3_2_2_3_2_2_2_2_2_2_2_2_2_2_2_2_2_2_2_	2_2_3_2_2_2_2_2_2_2_2_2_2_2_2_2_2_2_2_	2_3_2_2_2_2_2_2_2_2_2_2_2_2_2_2_2_2_2_2_	2_2_2_2_2_2_2_2_2_2_2_2_2_2_2_2_2_2_2_2_	2_2_2_2_2_2_2_2_2_2_2_2_2_2_2_2_2_2_2_2_	2_2_2_2_2_2_2_2_2_2_2_2_2_2_2_2_2_2_2_2_
chr1	42863868	42867367	3499	CNV_chr1_42863868_42867367				intergenic		conserved	50	0	0	0	0	-0.00328947368421053	-0.00328947368421053	0	0	-0.00632911392405063	0.5420152		2	2	2	2	2.05	2.05	2	2	2_2_2_2_2_2_2_2_2_2_2_2_2_2_2_2_2_2_2_2_	2_2_2_2_2_2_2_2_2_2_2_2_2_2_2_2_2_2_2_2_	2_2_2_2_2_2_2_2_2_2_2_2_2_2_2_2_2_2_2_2_	2_2_2_2_2_2_2_2_2_2_2_2_2_2_2_2_2_2_2_2_	2_2_3_2_2_2_2_2_2_2_2_2_2_2_2_2_2_2_2_2_	2_2_2_2_2_2_2_2_2_2_2_2_3_2_2_2_2_2_2_2_	2_2_2_2_2_2_2_2_2_2_2_2_2_2_2_2_2_2_2_2_	2_2_2_2_2_2_2_2_2_2_2_2_2_2_2_2_2_2_2_2_
chr1	43423768	43427817	4049	CNV_chr1_43423768_43427817				intergenic		conserved	14	0.0383408853258975	0.0383408853258975	0.0383408853258975	0.0383408853258975	0.0383408853258975	0.0383408853258975	0.0397286061651894	0.269773918120575	0.415180854046743	1.385375e-16		2	2	2	2	2	2	2.05	1.3	2_2_2_2_2_2_2_2_2_2_2_2_2_2_2_2_2_2_2_2_	2_2_2_2_2_2_2_2_2_2_2_2_2_2_2_2_2_2_2_2_	2_2_2_2_2_2_2_2_2_2_2_2_2_2_2_2_2_2_2_2_	2_2_2_2_2_2_2_2_2_2_2_2_2_2_2_2_2_2_2_2_	2_2_2_2_2_2_2_2_2_2_2_2_2_2_2_2_2_2_2_2_	2_2_2_2_2_2_2_2_2_2_2_2_2_2_2_2_2_2_2_2_	2_2_2_2_2_2_2_2_2_2_2_2_3_2_2_2_2_2_2_2_	2_2_2_2_0_0_2_1_2_1_1_2_0_2_1_1_1_1_2_1_
chr1	44156853	44159952	3099	CNV_chr1_44156853_44159952	CNKSR3	ENSCAFG00000000562.4	ENSCAFT00000000861.3	intron	CNKSR family member 3 [Source:HGNC Symbol;Acc:HGNC:23034]	conserved	15	0.00375375375375376	0.00366512345679013	0.00375375375375376	0.00375375375375376	0.00366512345679013	0.00375375375375376	0.00366512345679013	0.0260103853853854	0.0494227994227994	0.03872905	regulation of signal transduction, negative regulation of peptidyl-serine phosphorylation, negative regulation of ERK1 and ERK2 cascade, positive regulation of sodium ion transport, positive regulation of sodium ion transmembrane transporter activity, regulation of signal transduction, regulation of signal transduction,	2	2	2	2	2	2	2	2.10526315789474	2_2_2_2_2_2_2_2_2_2_2_2_2_2_2_2_2_2_2_2_	2_2_2_2_2_2_2_2_2_2_2_2_2_2_2_2_2_2_2_	2_2_2_2_2_2_2_2_2_2_2_2_2_2_2_2_2_2_2_2_	2_2_2_2_2_2_2_2_2_2_2_2_2_2_2_2_2_2_2_2_	2_2_2_2_2_2_2_2_2_2_2_2_2_2_2_2_2_2_2_	2_2_2_2_2_2_2_2_2_2_2_2_2_2_2_2_2_2_2_2_	2_2_2_2_2_2_2_2_2_2_2_2_2_2_2_2_2_2_2_	2_3_2_2_2_2_2_2_2_2_2_2_3_2_2_2_2_2_2_
chr1	44203839	44208338	4499	CNV_chr1_44203839_44208338	CNKSR3	ENSCAFG00000000562.4	ENSCAFT00000000861.3	intron	CNKSR family member 3 [Source:HGNC Symbol;Acc:HGNC:23034]	conserved	48	0	0	0	0	-0.00328947368421053	0	0	-0.00328947368421053	-0.00649350649350653	0.5660287	regulation of signal transduction, negative regulation of peptidyl-serine phosphorylation, negative regulation of ERK1 and ERK2 cascade, positive regulation of sodium ion transport, positive regulation of sodium ion transmembrane transporter activity, regulation of signal transduction, regulation of signal transduction,	2	2	2	2	2.05	2	2	2.05	2_2_2_2_2_2_2_2_2_2_2_2_2_2_2_2_2_2_2_2_	2_2_2_2_2_2_2_2_2_2_2_2_2_2_2_2_2_2_2_2_	2_2_2_2_2_2_2_2_2_2_2_2_2_2_2_2_2_2_	2_2_2_2_2_2_2_2_2_2_2_2_2_2_2_2_2_2_2_2_	2_2_2_2_2_2_2_2_2_2_3_2_2_2_2_2_2_2_2_2_	2_2_2_2_2_2_2_2_2_2_2_2_2_2_2_2_2_2_2_2_	2_2_2_2_2_2_2_2_2_2_2_2_2_2_2_2_2_2_	2_3_2_2_2_2_2_2_2_2_2_2_2_2_2_2_2_2_2_2_
chr1	44639789	44643835	4046	CNV_chr1_44639789_44643835				intergenic		conserved	32	0	0	0	-0.00337837837837838	0	0	0	-0.00337837837837838	-0.00636942675159243	0.5232257		2	2	2	2.05263157894737	2	2	2	2.05	2_2_2_2_2_2_2_2_2_2_2_2_2_2_2_2_2_2_2_2_	2_2_2_2_2_2_2_2_2_2_2_2_2_2_2_2_2_2_2_2_	2_2_2_2_2_2_2_2_2_2_2_2_2_2_2_2_2_2_2_2_	2_2_3_2_2_2_2_2_2_2_2_2_2_2_2_2_2_2_2_	2_2_2_2_2_2_2_2_2_2_2_2_2_2_2_2_2_2_2_2_	2_2_2_2_2_2_2_2_2_2_2_2_2_2_2_2_2_2_2_2_	2_2_2_2_2_2_2_2_2_2_2_2_2_2_2_2_2_2_2_2_	2_3_2_2_2_2_2_2_2_2_2_2_2_2_2_2_2_2_2_2_
chr1	45502860	45521059	18199	CNV_chr1_45502860_45521059				intergenic		conserved	514	0.0193498452012384	0.0193498452012384	0.0193498452012384	0.0193498452012384	0.0193498452012384	0.0193498452012384	0.0193498452012384	0.135448916408669	0.239234449760766	2.095627e-08		2	2	2	2	2	2	2	2.3	2_2_2_2_2_2_2_2_2_2_2_2_2_2_2_2_2_2_2_2_	2_2_2_2_2_2_2_2_2_2_2_2_2_2_2_2_2_2_2_2_	2_2_2_2_2_2_2_2_2_2_2_2_2_2_2_2_2_2_2_2_	2_2_2_2_2_2_2_2_2_2_2_2_2_2_2_2_2_2_2_2_	2_2_2_2_2_2_2_2_2_2_2_2_2_2_2_2_2_2_2_2_	2_2_2_2_2_2_2_2_2_2_2_2_2_2_2_2_2_2_2_2_	2_2_2_2_2_2_2_2_2_2_2_2_2_2_2_2_2_2_2_2_	3_2_3_2_2_3_2_3_2_2_2_2_3_2_3_2_2_2_2_2_
chr1	46150953	46162540	11587	CNV_chr1_46150953_46162540				intergenic		conserved	502	0	0	-0.00328947368421053	0	-0.00328947368421053	0	0	0	-0.00632911392405063	0.5420152		2	2	2.05	2	2.05	2	2	2	2_2_2_2_2_2_2_2_2_2_2_2_2_2_2_2_2_2_2_2_	2_2_2_2_2_2_2_2_2_2_2_2_2_2_2_2_2_2_2_2_	2_2_2_3_2_2_2_2_2_2_2_2_2_2_2_2_2_2_2_2_	2_2_2_2_2_2_2_2_2_2_2_2_2_2_2_2_2_2_2_2_	2_3_2_2_2_2_2_2_2_2_2_2_2_2_2_2_2_2_2_2_	2_2_2_2_2_2_2_2_2_2_2_2_2_2_2_2_2_2_2_2_	2_2_2_2_2_2_2_2_2_2_2_2_2_2_2_2_2_2_2_2_	2_2_2_2_2_2_2_2_2_2_2_2_2_2_2_2_2_2_2_2_
chr1	48879337	48884886	5549	CNV_chr1_48879337_48884886				intergenic		conserved	29	0.00346260387811634	0.00346260387811634	0.00346260387811634	0.00346260387811634	0.0242382271468144	0.00346260387811634	0.00346260387811634	0.00346260387811634	0.0466355762824784	0.04558409		2	2	2	2	2.1	2	2	2	2_2_2_2_2_2_2_2_2_2_2_2_2_2_2_2_2_2_2_2_	2_2_2_2_2_2_2_2_2_2_2_2_2_2_2_2_2_2_2_2_	2_2_2_2_2_2_2_2_2_2_2_2_2_2_2_2_2_2_2_2_	2_2_2_2_2_2_2_2_2_2_2_2_2_2_2_2_2_2_2_2_	2_2_2_2_2_2_2_2_2_2_2_2_2_2_2_3_2_2_2_3_	2_2_2_2_2_2_2_2_2_2_2_2_2_2_2_2_2_2_2_2_	2_2_2_2_2_2_2_2_2_2_2_2_2_2_2_2_2_2_2_2_	2_2_2_2_2_2_2_2_2_2_2_2_2_2_2_2_2_2_2_2_
chr1	49625894	49631484	5590	CNV_chr1_49625894_49631484	MAP3K4	ENSCAFG00000000760.4	ENSCAFT00000035541.2	coding	mitogen-activated protein kinase kinase kinase 4 [Source:HGNC Symbol;Acc:HGNC:6856]	conserved	111	0.0175945378151261	0.0175945378151261	0.0507906140512631	0.0460925115482299	0.0172142052007969	0.0175945378151261	0.0172142052007969	0.0172142052007969	0.0912318694601128	0.002897776	activation of MAPK activity, MAPK cascade, protein phosphorylation, regulation of gene expression, intracellular signal transduction, placenta development, chorionic trophoblast cell differentiation, male germ-line sex determination, activation of MAPK activity, MAPK cascade, protein phosphorylation, positive regulation of p38MAPK cascade, response to UV-C, positive regulation of JUN kinase activ…	2	2	2.17647058823529	2.16666666666667	2	2	2	2	2_2_2_2_2_2_2_2_2_2_2_2_2_2_2_2_2_2_2_2_	2_2_2_2_2_2_2_2_2_2_2_2_2_2_2_2_2_2_2_2_	2_3_2_3_2_2_2_2_2_2_2_2_3_2_2_2_2_	2_3_3_3_2_2_2_2_2_2_2_2_2_2_2_2_2_2_	2_2_2_2_2_2_2_2_2_2_2_2_2_2_2_2_2_2_2_	2_2_2_2_2_2_2_2_2_2_2_2_2_2_2_2_2_2_2_2_	2_2_2_2_2_2_2_2_2_2_2_2_2_2_2_2_2_2_2_	2_2_2_2_2_2_2_2_2_2_2_2_2_2_2_2_2_2_2_
chr1	49861405	49866829	5424	CNV_chr1_49861405_49866829				intergenic		conserved	17	0.00346260387811634	0.00346260387811634	0.00337837837837838	-0.00213371266002846	0.0184734596091937	0.00346260387811634	0.00346260387811634	0.00337837837837838	0.0226372382569326	0.1699013		2	2	2	2.05	2.1	2	2	2	2_2_2_2_2_2_2_2_2_2_2_2_2_2_2_2_2_2_2_2_	2_2_2_2_2_2_2_2_2_2_2_2_2_2_2_2_2_2_2_2_	2_2_2_2_2_2_2_2_2_2_2_2_2_2_2_2_2_2_2_	2_2_2_2_2_2_3_2_2_2_2_2_2_2_2_2_2_2_2_2_	2_3_2_2_2_2_3_2_2_2_2_2_2_2_2_2_2_2_2_2_	2_2_2_2_2_2_2_2_2_2_2_2_2_2_2_2_2_2_2_2_	2_2_2_2_2_2_2_2_2_2_2_2_2_2_2_2_2_2_2_2_	2_2_2_2_2_2_2_2_2_2_2_2_2_2_2_2_2_2_2_
chr1	51782986	51785985	2999	CNV_chr1_51782986_51785985				intergenic		conserved	289	0	0	0	-0.00666785206258891	0	0	-0.00675675675675675	-0.00666785206258891	-0.0128205128205128	0.6488846		2	2	2	2.05	2	2	2.05263157894737	2.05	2_2_2_2_2_2_2_2_2_2_2_2_2_2_2_2_2_2_2_2_	2_2_2_2_2_2_2_2_2_2_2_2_2_2_2_2_2_2_2_2_	2_2_2_2_2_2_2_2_2_2_2_2_2_2_2_2_2_2_2_2_	2_2_3_2_2_2_2_2_2_2_2_2_2_2_2_2_2_2_2_2_	2_2_2_2_2_2_2_2_2_2_2_2_2_2_2_2_2_2_2_2_	2_2_2_2_2_2_2_2_2_2_2_2_2_2_2_2_2_2_2_2_	2_2_2_2_2_2_2_2_3_2_2_2_2_2_2_2_2_2_2_	2_3_2_2_2_2_2_2_2_2_2_2_2_2_2_2_2_2_2_2_
chr1	51837174	51840673	3499	CNV_chr1_51837174_51840673	QKI	ENSCAFG00000000772.4	ENSCAFT00000001203.3	coding	protein quaking [Source:RefSeq peptide;Acc:NP_001003021]	conserved	2014	0.00346260387811634	0.00346260387811634	0.00346260387811634	0.00346260387811634	-0.00213371266002846	0.00346260387811634	0.00337837837837838	0.0185576851089316	0.0227170490328385	0.1654585	axon ensheathment, 3'-UTR-mediated mRNA destabilization, long-chain fatty acid biosynthetic process, muscle cell differentiation, myelination, spermatid development, positive regulation of gene expression, vasculogenesis,	2	2	2	2	2.05	2	2	2.1	2_2_2_2_2_2_2_2_2_2_2_2_2_2_2_2_2_2_2_2_	2_2_2_2_2_2_2_2_2_2_2_2_2_2_2_2_2_2_2_2_	2_2_2_2_2_2_2_2_2_2_2_2_2_2_2_2_2_2_2_2_	2_2_2_2_2_2_2_2_2_2_2_2_2_2_2_2_2_2_2_2_	2_2_2_2_2_2_2_2_2_2_3_2_2_2_2_2_2_2_2_2_	2_2_2_2_2_2_2_2_2_2_2_2_2_2_2_2_2_2_2_2_	2_2_2_2_2_2_2_2_2_2_2_2_2_2_2_2_2_2_2_	2_3_2_2_2_2_3_2_2_2_2_2_2_2_2_2_2_2_2_2_
chr1	51868460	51873509	5049	CNV_chr1_51868460_51873509	QKI	ENSCAFG00000000772.4	ENSCAFT00000001203.3	intron	protein quaking [Source:RefSeq peptide;Acc:NP_001003021]	conserved	14	-0.00328947368421053	0	0	0	0	0	0	-0.00328947368421053	-0.00636942675159243	0.5479846	axon ensheathment, 3'-UTR-mediated mRNA destabilization, long-chain fatty acid biosynthetic process, muscle cell differentiation, myelination, spermatid development, positive regulation of gene expression, vasculogenesis,	2.05	2	2	2	2	2	2	2.05	2_2_2_2_2_3_2_2_2_2_2_2_2_2_2_2_2_2_2_2_	2_2_2_2_2_2_2_2_2_2_2_2_2_2_2_2_2_2_2_2_	2_2_2_2_2_2_2_2_2_2_2_2_2_2_2_2_2_2_2_	2_2_2_2_2_2_2_2_2_2_2_2_2_2_2_2_2_2_2_2_	2_2_2_2_2_2_2_2_2_2_2_2_2_2_2_2_2_2_2_2_	2_2_2_2_2_2_2_2_2_2_2_2_2_2_2_2_2_2_2_2_	2_2_2_2_2_2_2_2_2_2_2_2_2_2_2_2_2_2_2_2_	2_3_2_2_2_2_2_2_2_2_2_2_2_2_2_2_2_2_2_2_
chr1	52556397	52562846	6449	CNV_chr1_52556397_52562846				intergenic		conserved	340	0.0150375939849624	0.0150375939849624	0.0150375939849624	0.0150375939849624	0.105263157894737	0.0150375939849624	0.0150375939849624	0.0150375939849624	0.190152801358234	1.55167e-06		2	2	2	2	1.75	2	2	2	2_2_2_2_2_2_2_2_2_2_2_2_2_2_2_2_2_2_2_2_	2_2_2_2_2_2_2_2_2_2_2_2_2_2_2_2_2_2_2_2_	2_2_2_2_2_2_2_2_2_2_2_2_2_2_2_2_2_2_2_2_	2_2_2_2_2_2_2_2_2_2_2_2_2_2_2_2_2_2_2_2_	1_2_2_2_2_2_2_2_2_2_2_2_2_1_2_2_2_1_1_1_	2_2_2_2_2_2_2_2_2_2_2_2_2_2_2_2_2_2_2_2_	2_2_2_2_2_2_2_2_2_2_2_2_2_2_2_2_2_2_2_2_	2_2_2_2_2_2_2_2_2_2_2_2_2_2_2_2_2_2_2_2_
chr1	52941565	52945665	4100	CNV_chr1_52941565_52945665				intergenic		conserved	43	0.00725744843391903	0.00742252737056967	0.00725744843391903	0.00742252737056967	0.00742252737056967	0.00742252737056967	0.00742252737056967	0.0516275337206864	0.0941858977093376	0.002069093		2	2	2	2	2	2	2	1.72222222222222	2_2_2_2_2_2_2_2_2_2_2_2_2_2_2_2_2_2_2_	2_2_2_2_2_2_2_2_2_2_2_2_2_2_2_2_2_2_2_2_	2_2_2_2_2_2_2_2_2_2_2_2_2_2_2_2_2_2_2_	2_2_2_2_2_2_2_2_2_2_2_2_2_2_2_2_2_2_2_2_	2_2_2_2_2_2_2_2_2_2_2_2_2_2_2_2_2_2_2_2_	2_2_2_2_2_2_2_2_2_2_2_2_2_2_2_2_2_2_2_2_	2_2_2_2_2_2_2_2_2_2_2_2_2_2_2_2_2_2_2_2_	2_2_2_2_0_2_2_2_0_2_2_2_2_2_1_2_2_2_
chr1	53014105	53018856	4751	CNV_chr1_53014105_53018856				intergenic		conserved	78	0.0763888888888889	0.0763888888888889	0.0763888888888889	0.0763888888888889	0.0763888888888889	0.0763888888888889	0.534057971014493	0.0757246376811594	0.712820512820513	1.421324e-38		2	2	2	2	2	2	2.75	2	2_2_2_2_2_2_2_2_2_2_2_2_2_2_2_2_2_2_2_2_	2_2_2_2_2_2_2_2_2_2_2_2_2_2_2_2_2_2_2_2_	2_2_2_2_2_2_2_2_2_2_2_2_2_2_2_2_2_2_2_2_	2_2_2_2_2_2_2_2_2_2_2_2_2_2_2_2_2_2_2_2_	2_2_2_2_2_2_2_2_2_2_2_2_2_2_2_2_2_2_2_2_	2_2_2_2_2_2_2_2_2_2_2_2_2_2_2_2_2_2_2_2_	3_3_3_3_3_3_2_3_3_2_3_2_3_2_3_3_	2_2_2_2_2_2_2_2_2_2_2_2_2_2_2_2_2_2_2_
chr1	55144502	55152510	8008	CNV_chr1_55144502_55152510				intergenic				0.00711237553342816	0.00711237553342816	0.00711237553342816	0.00711237553342816	0.00711237553342816	0.0429483760075865	0.00711237553342816	0.000274122807017558	0.0612348178137653	0.01932753		2	2	2	2	2	1.85	2	1.95	2_2_2_2_2_2_2_2_2_2_2_2_2_2_2_2_2_2_2_2_	2_2_2_2_2_2_2_2_2_2_2_2_2_2_2_2_2_2_2_2_	2_2_2_2_2_2_2_2_2_2_2_2_2_2_2_2_2_2_2_2_	2_2_2_2_2_2_2_2_2_2_2_2_2_2_2_2_2_2_2_2_	2_2_2_2_2_2_2_2_2_2_2_2_2_2_2_2_2_2_2_2_	2_2_2_1_2_2_1_2_2_2_2_2_2_2_1_2_2_2_2_2_	2_2_2_2_2_2_2_2_2_2_2_2_2_2_2_2_2_2_2_2_	2_2_2_2_2_2_2_2_1_2_2_2_2_2_2_2_2_2_2_2_
chr1	58941638	58944343	2705	CNV_chr1_58941638_58944343	FAM184A	ENSCAFG00000000942.4	ENSCAFT00000001461.3	intron	family with sequence similarity 184, member A [Source:HGNC Symbol;Acc:HGNC:20991]	conserved	16	0	0	-0.0068506006006006	0	-0.0068506006006006	0	-0.00675675675675675	0	-0.0132450331125828	0.6636874	NO GO-ANNOTATION	2	2	2.05263157894737	2	2.05263157894737	2	2.05	2	2_2_2_2_2_2_2_2_2_2_2_2_2_2_2_2_2_2_2_2_	2_2_2_2_2_2_2_2_2_2_2_2_2_2_2_2_2_2_2_2_	2_2_2_2_2_2_2_2_2_2_2_2_2_2_2_2_2_3_2_	2_2_2_2_2_2_2_2_2_2_2_2_2_2_2_2_2_2_2_2_	2_2_2_2_2_3_2_2_2_2_2_2_2_2_2_2_2_2_2_	2_2_2_2_2_2_2_2_2_2_2_2_2_2_2_2_2_2_	2_2_2_2_2_2_2_2_2_2_2_2_2_2_2_2_2_3_2_2_	2_2_2_2_2_2_2_2_2_2_2_2_2_2_2_2_2_2_
chr1	59259474	59264313	4839	CNV_chr1_59259474_59264313	MAN1A1	ENSCAFG00000000945.4	ENSCAFT00000001467.3	intron	mannosidase, alpha, class 1A, member 1 [Source:HGNC Symbol;Acc:HGNC:6821]	conserved	239	0	0	0	-0.0101351351351351	-0.0103228228228228	0	-0.0103228228228228	-0.0103228228228228	-0.0196078431372549	0.7593421	metabolic process, metabolic process,	2	2	2	2.05	2.05263157894737	2	2.05263157894737	2.05263157894737	2_2_2_2_2_2_2_2_2_2_2_2_2_2_2_2_2_2_2_2_	2_2_2_2_2_2_2_2_2_2_2_2_2_2_2_2_2_2_2_2_	2_2_2_2_2_2_2_2_2_2_2_2_2_2_2_2_2_2_2_2_	2_2_2_2_3_2_2_2_2_2_2_2_2_2_2_2_2_2_2_2_	3_2_2_2_2_2_2_2_2_2_2_2_2_2_2_2_2_2_2_	2_2_2_2_2_2_2_2_2_2_2_2_2_2_2_2_2_2_2_2_	2_2_3_2_2_2_2_2_2_2_2_2_2_2_2_2_2_2_2_	2_2_2_2_2_2_2_2_2_2_2_2_2_2_2_2_3_2_2_
chr1	63748034	63794375	46341	CNV_chr1_63748034_63794375	NKAIN2	ENSCAFG00000001026.3	ENSCAFT00000001579.3	intron	Na+/K+ transporting ATPase interacting 2 [Source:HGNC Symbol;Acc:HGNC:16443]	conserved	863	0.0577371394216619	0.298944338045487	0.0928670646987678	0.0645814757904686	0.0623528041968591	0.0898675214918332	0.0928670646987678	0.0928670646987678	0.313178590760022	1.534078e-11	NO GO-ANNOTATION	1.9	1.2	2	1.95	1.7	1.7	2	2	2_2_1_2_2_1_2_2_2_2_2_2_2_2_2_2_2_2_2_2_	1_1_1_2_0_1_1_1_1_0_1_1_1_2_2_2_1_1_2_2_	2_2_2_2_2_2_2_2_2_2_2_2_2_2_2_2_2_2_2_2_	2_2_2_2_2_2_2_2_2_1_2_2_2_2_2_2_2_2_2_2_	2_2_2_2_1_2_2_2_2_2_2_2_2_1_1_2_0_1_2_2_	2_1_2_2_1_2_1_2_1_2_1_2_2_1_2_2_2_2_2_2_	2_2_2_2_2_2_2_2_2_2_2_2_2_2_2_2_2_2_2_2_	2_2_2_2_2_2_2_2_2_2_2_2_2_2_2_2_2_2_2_2_
chr1	64889348	64893597	4249	CNV_chr1_64889348_64893597		ENSCAFG00000001059.3	ENSCAFT00000001625.3	coding	Uncharacterized protein [Source:UniProtKB/TrEMBL;Acc:J9P4N3]	conserved	19	0	0	0	0	0	0	-0.00328947368421053	-0.00328947368421053	-0.00632911392405063	0.5420152	translation,	2	2	2	2	2	2	2.05	2.05	2_2_2_2_2_2_2_2_2_2_2_2_2_2_2_2_2_2_2_2_	2_2_2_2_2_2_2_2_2_2_2_2_2_2_2_2_2_2_2_2_	2_2_2_2_2_2_2_2_2_2_2_2_2_2_2_2_2_2_2_2_	2_2_2_2_2_2_2_2_2_2_2_2_2_2_2_2_2_2_2_2_	2_2_2_2_2_2_2_2_2_2_2_2_2_2_2_2_2_2_2_2_	2_2_2_2_2_2_2_2_2_2_2_2_2_2_2_2_2_2_2_2_	2_2_2_2_2_2_2_2_2_2_2_2_3_2_2_2_2_2_2_2_	2_2_2_2_2_2_2_2_2_2_3_2_2_2_2_2_2_2_2_2_
chr1	65987964	65994424	6460	CNV_chr1_65987964_65994424	RNF146	ENSCAFG00000001068.2	ENSCAFT00000001634.2	promoter	ring finger protein 146 [Source:HGNC Symbol;Acc:HGNC:21336]	conserved	150	0.00375375375375376	0.00375375375375376	0.00375375375375376	0.00375375375375376	0.00375375375375376	0.00375375375375376	0.0262762762762763	0.00375375375375376	0.0495399858457183	0.0344074	positive regulation of canonical Wnt signaling pathway, protein autoubiquitination, protein K48-linked ubiquitination, protein ubiquitination involved in ubiquitin-dependent protein catabolic process,	2	2	2	2	2	2	2.10526315789474	2	2_2_2_2_2_2_2_2_2_2_2_2_2_2_2_2_2_2_2_2_	2_2_2_2_2_2_2_2_2_2_2_2_2_2_2_2_2_2_2_2_	2_2_2_2_2_2_2_2_2_2_2_2_2_2_2_2_2_2_2_2_	2_2_2_2_2_2_2_2_2_2_2_2_2_2_2_2_2_2_2_2_	2_2_2_2_2_2_2_2_2_2_2_2_2_2_2_2_2_2_2_2_	2_2_2_2_2_2_2_2_2_2_2_2_2_2_2_2_2_2_2_2_	2_2_3_2_2_2_2_2_2_2_3_2_2_2_2_2_2_2_2_	2_2_2_2_2_2_2_2_2_2_2_2_2_2_2_2_2_2_2_2_
chr1	69588492	69592043	3551	CNV_chr1_69588492_69592043				intergenic				0.0560630271141951	0.263760523831002	0.0759327722812015	0.0599171963755297	0.129494732794276	0.0759327722812015	0.0759327722812015	0.0746253487658495	0.328048594333118	6.664099e-12		1.94736842105263	1.21052631578947	2	1.89473684210526	1.45	2	2	2	2_2_2_2_2_2_2_2_2_2_2_2_1_2_2_2_2_2_2_	0_1_2_2_1_1_1_1_0_0_1_1_1_2_2_1_2_2_2_	2_2_2_2_2_2_2_2_2_2_2_2_2_2_2_2_2_2_2_2_	2_2_2_2_1_1_2_2_2_2_2_2_2_2_2_2_2_2_2_	1_2_1_1_2_2_2_2_1_1_2_2_2_2_2_2_0_2_0_0_	2_2_2_2_2_2_2_2_2_2_2_2_2_2_2_2_2_2_2_2_	2_2_2_2_2_2_2_2_2_2_2_2_2_2_2_2_2_2_2_2_	2_2_2_2_2_2_2_2_2_2_2_2_2_2_2_2_2_2_2_
chr1	70287832	70303503	15671	CNV_chr1_70287832_70303503	CDC14B	ENSCAFG00000001201.3	ENSCAFT00000001860.3	coding	cell division cycle 14B [Source:HGNC Symbol;Acc:HGNC:1719]	conserved	305	0.00346260387811634	0.00346260387811634	0.0242382271468144	0.00346260387811634	0.00346260387811634	0.00346260387811634	0.00346260387811634	0.00346260387811634	0.0466355762824784	0.04558409	protein dephosphorylation, dephosphorylation, peptidyl-tyrosine dephosphorylation, activation of anaphase-promoting complex activity, G2 DNA damage checkpoint,	2	2	1.9	2	2	2	2	2	2_2_2_2_2_2_2_2_2_2_2_2_2_2_2_2_2_2_2_2_	2_2_2_2_2_2_2_2_2_2_2_2_2_2_2_2_2_2_2_2_	2_2_2_2_2_2_2_2_2_2_2_2_2_2_1_2_2_2_2_1_	2_2_2_2_2_2_2_2_2_2_2_2_2_2_2_2_2_2_2_2_	2_2_2_2_2_2_2_2_2_2_2_2_2_2_2_2_2_2_2_2_	2_2_2_2_2_2_2_2_2_2_2_2_2_2_2_2_2_2_2_2_	2_2_2_2_2_2_2_2_2_2_2_2_2_2_2_2_2_2_2_2_	2_2_2_2_2_2_2_2_2_2_2_2_2_2_2_2_2_2_2_2_
chr1	71470153	71474402	4249	CNV_chr1_71470153_71474402	FANCC	ENSCAFG00000001286.4	ENSCAFT00000036406.3	intron	Fanconi anemia, complementation group C [Source:HGNC Symbol;Acc:HGNC:3584]	conserved	137	0.114415059927045	0.0164473684210526	0.0164473684210526	0.0160891089108911	0.0164473684210526	0.0164473684210526	0.0160891089108911	0.0164473684210526	0.206159503562399	5.10214e-07	DNA repair, DNA repair, activation of mitophagy in response to mitochondrial depolarization, gamete generation, germ cell development, removal of superoxide radicals, nucleotide-excision repair, myeloid cell homeostasis,	1.6	2	2	2	2	2	2	2	2_2_1_2_2_2_2_2_2_1_2_1_2_2_0_2_0_1_2_2_	2_2_2_2_2_2_2_2_2_2_2_2_2_2_2_2_2_2_2_2_	2_2_2_2_2_2_2_2_2_2_2_2_2_2_2_2_2_2_2_2_	2_2_2_2_2_2_2_2_2_2_2_2_2_2_2_2_2_2_2_	2_2_2_2_2_2_2_2_2_2_2_2_2_2_2_2_2_2_2_2_	2_2_2_2_2_2_2_2_2_2_2_2_2_2_2_2_2_2_2_2_	2_2_2_2_2_2_2_2_2_2_2_2_2_2_2_2_2_2_2_	2_2_2_2_2_2_2_2_2_2_2_2_2_2_2_2_2_2_2_2_
chr1	73207615	73211117	3502	CNV_chr1_73207615_73211117				intergenic		conserved	73	0	0	-0.00328947368421053	-0.00328947368421053	0	0	0	0	-0.00632911392405063	0.5420152		2	2	2.05	2.05	2	2	2	2	2_2_2_2_2_2_2_2_2_2_2_2_2_2_2_2_2_2_2_2_	2_2_2_2_2_2_2_2_2_2_2_2_2_2_2_2_2_2_2_2_	2_2_2_2_2_2_2_2_2_2_2_2_2_3_2_2_2_2_2_2_	2_2_2_2_2_2_2_2_2_2_2_2_2_2_2_2_2_3_2_2_	2_2_2_2_2_2_2_2_2_2_2_2_2_2_2_2_2_2_2_2_	2_2_2_2_2_2_2_2_2_2_2_2_2_2_2_2_2_2_2_2_	2_2_2_2_2_2_2_2_2_2_2_2_2_2_2_2_2_2_2_2_	2_2_2_2_2_2_2_2_2_2_2_2_2_2_2_2_2_2_2_2_
chr1	73394539	73399288	4749	CNV_chr1_73394539_73399288				intergenic		conserved	20	0.00346260387811634	0.00346260387811634	0.00346260387811634	0.00346260387811634	0.00346260387811634	0.00346260387811634	0.00328947368421052	0.0240650969529086	0.0465587044534413	0.04905607		2	2	2	2	2	2	2	2.1	2_2_2_2_2_2_2_2_2_2_2_2_2_2_2_2_2_2_2_2_	2_2_2_2_2_2_2_2_2_2_2_2_2_2_2_2_2_2_2_2_	2_2_2_2_2_2_2_2_2_2_2_2_2_2_2_2_2_2_2_2_	2_2_2_2_2_2_2_2_2_2_2_2_2_2_2_2_2_2_2_2_	2_2_2_2_2_2_2_2_2_2_2_2_2_2_2_2_2_2_2_2_	2_2_2_2_2_2_2_2_2_2_2_2_2_2_2_2_2_2_2_2_	2_2_2_2_2_2_2_2_2_2_2_2_2_2_2_2_2_2_	2_3_2_2_2_2_2_2_2_2_2_2_2_2_2_2_2_2_3_2_
chr1	73403039	73406413	3374	CNV_chr1_73403039_73406413	ZCCHC6	ENSCAFG00000001331.5	ENSCAFT00000002070.4	intron	zinc finger, CCHC domain containing 6 [Source:HGNC Symbol;Acc:HGNC:25817]	conserved	20	0.00346260387811634	-0.00213371266002846	0.00346260387811634	0.00346260387811634	0.00346260387811634	0.00346260387811634	0.0186419106086696	0.00346260387811634	0.022795843110962	0.1611144	RNA 3'-end processing,	2	2.05	2	2	2	2	2.1	2	2_2_2_2_2_2_2_2_2_2_2_2_2_2_2_2_2_2_2_2_	2_2_2_2_2_2_2_2_3_2_2_2_2_2_2_2_2_2_2_2_	2_2_2_2_2_2_2_2_2_2_2_2_2_2_2_2_2_2_2_2_	2_2_2_2_2_2_2_2_2_2_2_2_2_2_2_2_2_2_2_2_	2_2_2_2_2_2_2_2_2_2_2_2_2_2_2_2_2_2_2_2_	2_2_2_2_2_2_2_2_2_2_2_2_2_2_2_2_2_2_2_2_	2_2_2_3_3_2_2_2_2_2_2_2_2_2_2_2_2_2_2_2_	2_2_2_2_2_2_2_2_2_2_2_2_2_2_2_2_2_2_2_2_
chr1	74423672	74429798	6126	CNV_chr1_74423672_74429798				intergenic		conserved	60	0.00346260387811634	0.00346260387811634	0.00346260387811634	0.00346260387811634	0.00346260387811634	0.0242382271468144	0.00346260387811634	0.00346260387811634	0.0466355762824784	0.04558409		2	2	2	2	2	1.9	2	2	2_2_2_2_2_2_2_2_2_2_2_2_2_2_2_2_2_2_2_2_	2_2_2_2_2_2_2_2_2_2_2_2_2_2_2_2_2_2_2_2_	2_2_2_2_2_2_2_2_2_2_2_2_2_2_2_2_2_2_2_2_	2_2_2_2_2_2_2_2_2_2_2_2_2_2_2_2_2_2_2_2_	2_2_2_2_2_2_2_2_2_2_2_2_2_2_2_2_2_2_2_2_	2_1_2_2_2_2_2_2_2_2_2_2_2_2_2_1_2_2_2_2_	2_2_2_2_2_2_2_2_2_2_2_2_2_2_2_2_2_2_2_2_	2_2_2_2_2_2_2_2_2_2_2_2_2_2_2_2_2_2_2_2_
chr1	74994910	75121668	126758	CNV_chr1_74994910_75121668		ENSCAFG00000020707.1	ENSCAFT00000032814.1	noncoding transcript		conserved	350	0.00346260387811634	0.00346260387811634	0.00346260387811634	0.00346260387811634	0.0242382271468144	0.00346260387811634	0.00346260387811634	0.00346260387811634	0.0466355762824784	0.04558409	NO GO-ANNOTATION	2	2	2	2	2.1	2	2	2	2_2_2_2_2_2_2_2_2_2_2_2_2_2_2_2_2_2_2_2_	2_2_2_2_2_2_2_2_2_2_2_2_2_2_2_2_2_2_2_2_	2_2_2_2_2_2_2_2_2_2_2_2_2_2_2_2_2_2_2_2_	2_2_2_2_2_2_2_2_2_2_2_2_2_2_2_2_2_2_2_2_	2_2_2_2_3_2_2_3_2_2_2_2_2_2_2_2_2_2_2_2_	2_2_2_2_2_2_2_2_2_2_2_2_2_2_2_2_2_2_2_2_	2_2_2_2_2_2_2_2_2_2_2_2_2_2_2_2_2_2_2_2_	2_2_2_2_2_2_2_2_2_2_2_2_2_2_2_2_2_2_2_2_
chr1	75222140	75225389	3249	CNV_chr1_75222140_75225389				intergenic		conserved	53	0.00346260387811634	0.00346260387811634	0.00337837837837838	0.00346260387811634	0.00346260387811634	0.00346260387811634	0.0240697761473385	0.00337837837837838	0.0465587044534413	0.04905607		2	2	2	2	2	2	2.1	2	2_2_2_2_2_2_2_2_2_2_2_2_2_2_2_2_2_2_2_2_	2_2_2_2_2_2_2_2_2_2_2_2_2_2_2_2_2_2_2_2_	2_2_2_2_2_2_2_2_2_2_2_2_2_2_2_2_2_2_2_	2_2_2_2_2_2_2_2_2_2_2_2_2_2_2_2_2_2_2_2_	2_2_2_2_2_2_2_2_2_2_2_2_2_2_2_2_2_2_2_2_	2_2_2_2_2_2_2_2_2_2_2_2_2_2_2_2_2_2_2_2_	2_2_3_2_2_2_2_2_2_2_2_2_2_3_2_2_2_2_2_2_	2_2_2_2_2_2_2_2_2_2_2_2_2_2_2_2_2_2_2_
chr1	76976017	76979266	3249	CNV_chr1_76976017_76979266				intergenic				0	0	-0.00337837837837838	0	0	0	-0.00337837837837838	0	-0.00641025641025634	0.5292729		2	2	2.05263157894737	2	2	2	2.05	2	2_2_2_2_2_2_2_2_2_2_2_2_2_2_2_2_2_2_2_2_	2_2_2_2_2_2_2_2_2_2_2_2_2_2_2_2_2_2_2_2_	2_2_2_2_2_2_2_2_3_2_2_2_2_2_2_2_2_2_2_	2_2_2_2_2_2_2_2_2_2_2_2_2_2_2_2_2_2_2_2_	2_2_2_2_2_2_2_2_2_2_2_2_2_2_2_2_2_2_2_2_	2_2_2_2_2_2_2_2_2_2_2_2_2_2_2_2_2_2_2_	2_2_2_2_2_2_2_2_2_2_2_2_2_2_2_2_2_2_3_2_	2_2_2_2_2_2_2_2_2_2_2_2_2_2_2_2_2_2_2_2_
chr1	77032888	77037406	4518	CNV_chr1_77032888_77037406				intergenic		conserved	605	0	0	-0.00328947368421053	-0.00328947368421053	0	0	0	0	-0.00641025641025634	0.5539774		2	2	2.05	2.05	2	2	2	2	2_2_2_2_2_2_2_2_2_2_2_2_2_2_2_2_2_2_2_	2_2_2_2_2_2_2_2_2_2_2_2_2_2_2_2_2_2_2_2_	2_2_2_2_2_2_2_2_2_2_2_2_2_2_2_2_2_2_3_2_	2_2_2_2_3_2_2_2_2_2_2_2_2_2_2_2_2_2_2_2_	2_2_2_2_2_2_2_2_2_2_2_2_2_2_2_2_2_2_2_2_	2_2_2_2_2_2_2_2_2_2_2_2_2_2_2_2_2_2_2_2_	2_2_2_2_2_2_2_2_2_2_2_2_2_2_2_2_2_2_2_	2_2_2_2_2_2_2_2_2_2_2_2_2_2_2_2_2_2_2_2_
chr1	78614025	78651457	37432	CNV_chr1_78614025_78651457		ENSCAFG00000001475.2	ENSCAFT00000002295.2	noncoding transcript		conserved	717	0.0093984962406015	0.0093984962406015	0.0093984962406015	0.0093984962406015	0.0093984962406015	0.0657894736842105	0.0093984962406015	0.0093984962406015	0.122492933100013	0.0003149867	NO GO-ANNOTATION	2	2	2	2	2	2.3	2	2	2_2_2_2_2_2_2_2_2_2_2_2_2_2_2_2_2_2_2_2_	2_2_2_2_2_2_2_2_2_2_2_2_2_2_2_2_2_2_2_2_	2_2_2_2_2_2_2_2_2_2_2_2_2_2_2_2_2_2_2_2_	2_2_2_2_2_2_2_2_2_2_2_2_2_2_2_2_2_2_2_2_	2_2_2_2_2_2_2_2_2_2_2_2_2_2_2_2_2_2_2_2_	3_2_2_4_2_2_3_2_2_2_2_2_2_2_4_2_2_2_2_2_	2_2_2_2_2_2_2_2_2_2_2_2_2_2_2_2_2_2_2_2_	2_2_2_2_2_2_2_2_2_2_2_2_2_2_2_2_2_2_2_2_
chr1	80259560	80263709	4149	CNV_chr1_80259560_80263709				intergenic		conserved	49	0.0840458075143148	0.0840458075143148	0.0664492241288777	0.0664492241288777	0.160347277312614	0.315139304759631	0.0840458075143148	0.0647428539936735	0.401018318667331	1.025491e-15		2	2	1.95	1.95	1.35	1	2	1.94736842105263	2_2_2_2_2_2_2_2_2_2_2_2_2_2_2_2_2_2_2_2_	2_2_2_2_2_2_2_2_2_2_2_2_2_2_2_2_2_2_2_2_	2_2_2_2_2_2_2_2_2_2_2_2_2_2_2_2_2_2_1_2_	2_2_1_2_2_2_2_2_2_2_2_2_2_2_2_2_2_2_2_2_	0_2_0_1_2_2_2_2_2_2_2_2_1_0_1_2_1_0_2_1_	0_2_2_0_1_1_0_1_2_1_2_0_1_2_0_0_1_1_1_2_	2_2_2_2_2_2_2_2_2_2_2_2_2_2_2_2_2_2_2_2_	2_2_2_2_2_1_2_2_2_2_2_2_2_2_2_2_2_2_2_
chr1	80366594	80370497	3903	CNV_chr1_80366594_80370497				intergenic				0	0	-0.00675675675675675	0	0	0	-0.00666785206258891	-0.00666785206258891	-0.012987012987013	0.661509		2	2	2.05263157894737	2	2	2	2.05	2.05	2_2_2_2_2_2_2_2_2_2_2_2_2_2_2_2_2_2_2_2_	2_2_2_2_2_2_2_2_2_2_2_2_2_2_2_2_2_2_2_2_	2_2_2_2_2_2_2_2_3_2_2_2_2_2_2_2_2_2_2_	2_2_2_2_2_2_2_2_2_2_2_2_2_2_2_2_2_2_2_2_	2_2_2_2_2_2_2_2_2_2_2_2_2_2_2_2_2_2_	2_2_2_2_2_2_2_2_2_2_2_2_2_2_2_2_2_2_2_2_	3_2_2_2_2_2_2_2_2_2_2_2_2_2_2_2_2_2_2_2_	2_2_2_2_2_2_2_2_2_2_2_2_2_2_2_2_2_2_2_3_
chr1	80500341	80502840	2499	CNV_chr1_80500341_80502840				intergenic		conserved	14	0.00366512345679013	0.00375375375375376	0.00375375375375376	0.0200079543829544	-0.00224867724867723	0.00366512345679013	0.00366512345679013	0.00375375375375376	0.0243664717348929	0.1475233		2	2	2	2.10526315789474	2.05263157894737	2	2	2	2_2_2_2_2_2_2_2_2_2_2_2_2_2_2_2_2_2_2_	2_2_2_2_2_2_2_2_2_2_2_2_2_2_2_2_2_2_2_2_	2_2_2_2_2_2_2_2_2_2_2_2_2_2_2_2_2_2_2_2_	2_2_2_2_2_2_2_2_2_2_2_2_2_2_2_2_3_3_2_	2_2_2_2_2_2_2_2_2_2_2_2_2_2_2_2_2_3_2_	2_2_2_2_2_2_2_2_2_2_2_2_2_2_2_2_2_2_2_	2_2_2_2_2_2_2_2_2_2_2_2_2_2_2_2_2_2_2_	2_2_2_2_2_2_2_2_2_2_2_2_2_2_2_2_2_2_2_2_
chr1	82346558	82349557	2999	CNV_chr1_82346558_82349557	PCSK5	ENSCAFG00000001690.4	ENSCAFT00000002652.3	coding	proprotein convertase subtilisin/kexin type 5 [Source:HGNC Symbol;Acc:HGNC:8747]	conserved	338	0	-0.00328947368421053	0	0	0	0	-0.00328947368421053	0	-0.00636942675159243	0.5479846	proteolysis, protein processing, proteolysis, protein processing, proteolysis, protein processing, anterior/posterior pattern specification, embryonic skeletal system development, embryonic digestive tract development, peptide biosynthetic process, renin secretion into blood stream, viral life cycle, peptide hormone processing, kidney development, signal peptide processing, protein processing, he…	2	2.05	2	2	2	2	2.05	2	2_2_2_2_2_2_2_2_2_2_2_2_2_2_2_2_2_2_2_2_	2_2_2_2_2_2_3_2_2_2_2_2_2_2_2_2_2_2_2_2_	2_2_2_2_2_2_2_2_2_2_2_2_2_2_2_2_2_2_2_	2_2_2_2_2_2_2_2_2_2_2_2_2_2_2_2_2_2_2_2_	2_2_2_2_2_2_2_2_2_2_2_2_2_2_2_2_2_2_2_2_	2_2_2_2_2_2_2_2_2_2_2_2_2_2_2_2_2_2_2_2_	2_2_2_2_2_2_2_2_2_2_2_2_2_2_2_2_2_3_2_2_	2_2_2_2_2_2_2_2_2_2_2_2_2_2_2_2_2_2_2_2_
chr1	84020306	84022805	2499	CNV_chr1_84020306_84022805				intergenic		conserved	26	0.0239855506476005	0.00346260387811634	0.00346260387811634	0.00337837837837838	0.00337837837837838	0.00346260387811634	0.00337837837837838	0.00346260387811634	0.0465195246179966	0.05088239		2.1	2	2	2	2	2	2	2	2_2_2_2_2_2_2_2_2_2_2_2_2_2_3_2_3_2_2_2_	2_2_2_2_2_2_2_2_2_2_2_2_2_2_2_2_2_2_2_2_	2_2_2_2_2_2_2_2_2_2_2_2_2_2_2_2_2_2_2_2_	2_2_2_2_2_2_2_2_2_2_2_2_2_2_2_2_2_2_2_	2_2_2_2_2_2_2_2_2_2_2_2_2_2_2_2_2_2_2_	2_2_2_2_2_2_2_2_2_2_2_2_2_2_2_2_2_2_2_2_	2_2_2_2_2_2_2_2_2_2_2_2_2_2_2_2_2_2_2_	2_2_2_2_2_2_2_2_2_2_2_2_2_2_2_2_2_2_2_2_
chr1	84712863	84717812	4949	CNV_chr1_84712863_84717812				intergenic		conserved	676	0	-0.00328947368421053	0	0	-0.00328947368421053	0	0	0	-0.00632911392405063	0.5420152		2	2.05	2	2	2.05	2	2	2	2_2_2_2_2_2_2_2_2_2_2_2_2_2_2_2_2_2_2_2_	2_2_2_2_2_2_2_2_3_2_2_2_2_2_2_2_2_2_2_2_	2_2_2_2_2_2_2_2_2_2_2_2_2_2_2_2_2_2_2_2_	2_2_2_2_2_2_2_2_2_2_2_2_2_2_2_2_2_2_2_2_	2_2_2_2_2_2_2_3_2_2_2_2_2_2_2_2_2_2_2_2_	2_2_2_2_2_2_2_2_2_2_2_2_2_2_2_2_2_2_2_2_	2_2_2_2_2_2_2_2_2_2_2_2_2_2_2_2_2_2_2_2_	2_2_2_2_2_2_2_2_2_2_2_2_2_2_2_2_2_2_2_2_
chr1	85099501	85105993	6492	CNV_chr1_85099501_85105993	TMC1	ENSCAFG00000001801.3	ENSCAFT00000002833.3	coding	transmembrane channel-like 1 [Source:HGNC Symbol;Acc:HGNC:16513]	conserved	361	0.00346260387811634	0.00346260387811634	0.00337837837837838	0.00346260387811634	0.0241540016470764	0.00346260387811634	0.00346260387811634	0.00346260387811634	0.0465973851827019	0.04729056	calcium ion transmembrane transport, detection of mechanical stimulus involved in sensory perception of sound, auditory receptor cell development, vestibular reflex,	2	2	2	2	2.1	2	2	2	2_2_2_2_2_2_2_2_2_2_2_2_2_2_2_2_2_2_2_2_	2_2_2_2_2_2_2_2_2_2_2_2_2_2_2_2_2_2_2_2_	2_2_2_2_2_2_2_2_2_2_2_2_2_2_2_2_2_2_2_	2_2_2_2_2_2_2_2_2_2_2_2_2_2_2_2_2_2_2_2_	2_2_2_2_2_2_2_2_2_3_2_2_2_2_2_3_2_2_2_2_	2_2_2_2_2_2_2_2_2_2_2_2_2_2_2_2_2_2_2_2_	2_2_2_2_2_2_2_2_2_2_2_2_2_2_2_2_2_2_2_2_	2_2_2_2_2_2_2_2_2_2_2_2_2_2_2_2_2_2_2_2_
chr1	85343935	85347134	3199	CNV_chr1_85343935_85347134				intergenic		conserved	130	0.00436580882352941	0.00436580882352941	0.00446428571428571	0.0243446810542399	-0.00183823529411765	0.00426136363636364	0.00446428571428571	0.00426136363636364	0.0287162162162163	0.1138626		2	2	2	2.11764705882353	2.05	2	2	2	2_2_2_2_2_2_2_2_2_2_2_2_2_2_2_2_2_2_2_	2_2_2_2_2_2_2_2_2_2_2_2_2_2_2_2_2_2_2_	2_2_2_2_2_2_2_2_2_2_2_2_2_2_2_2_2_2_2_2_	2_3_2_2_2_2_2_3_2_2_2_2_2_2_2_2_2_	3_2_2_2_2_2_2_2_2_2_2_2_2_2_2_2_2_2_2_2_	2_2_2_2_2_2_2_2_2_2_2_2_2_2_2_2_2_2_	2_2_2_2_2_2_2_2_2_2_2_2_2_2_2_2_2_2_2_2_	2_2_2_2_2_2_2_2_2_2_2_2_2_2_2_2_2_2_
chr1	86676771	86680520	3749	CNV_chr1_86676771_86680520	TRPM3	ENSCAFG00000001849.3	ENSCAFT00000002939.3	intron	transient receptor potential cation channel, subfamily M, member 3 [Source:HGNC Symbol;Acc:HGNC:17992]	conserved	15	0	0	0	-0.00328947368421053	0	0	0	-0.00328947368421053	-0.00632911392405063	0.5420152	cation transmembrane transport, cation transport, sensory perception of temperature stimulus, detection of temperature stimulus, transmembrane transport, ion transmembrane transport, ion transport, transport,	2	2	2	2.05	2	2	2	2.05	2_2_2_2_2_2_2_2_2_2_2_2_2_2_2_2_2_2_2_2_	2_2_2_2_2_2_2_2_2_2_2_2_2_2_2_2_2_2_2_2_	2_2_2_2_2_2_2_2_2_2_2_2_2_2_2_2_2_2_2_2_	2_2_3_2_2_2_2_2_2_2_2_2_2_2_2_2_2_2_2_2_	2_2_2_2_2_2_2_2_2_2_2_2_2_2_2_2_2_2_2_2_	2_2_2_2_2_2_2_2_2_2_2_2_2_2_2_2_2_2_2_2_	2_2_2_2_2_2_2_2_2_2_2_2_2_2_2_2_2_2_2_2_	2_2_2_2_2_3_2_2_2_2_2_2_2_2_2_2_2_2_2_2_
chr1	87609332	87617330	7998	CNV_chr1_87609332_87617330	C9orf135	ENSCAFG00000001893.3	ENSCAFT00000002992.3	intron	chromosome 9 open reading frame 135 [Source:HGNC Symbol;Acc:HGNC:31422]	conserved	634	0.0418569254185693	0.0418569254185693	0.292998477929985	0.0418569254185693	0.0418569254185693	0.0418569254185693	0.0418569254185693	0.0418569254185693	0.458742925230861	5.387759e-19	NO GO-ANNOTATION	2	2	2.73684210526316	2	2	2	2	2	2_2_2_2_2_2_2_2_2_2_2_2_2_2_2_2_2_2_2_2_	2_2_2_2_2_2_2_2_2_2_2_2_2_2_2_2_2_2_2_2_	2_3_3_2_2_3_4_2_3_2_2_3_3_4_4_3_2_2_3_	2_2_2_2_2_2_2_2_2_2_2_2_2_2_2_2_2_2_2_2_	2_2_2_2_2_2_2_2_2_2_2_2_2_2_2_2_2_2_2_2_	2_2_2_2_2_2_2_2_2_2_2_2_2_2_2_2_2_2_2_2_	2_2_2_2_2_2_2_2_2_2_2_2_2_2_2_2_2_2_2_2_	2_2_2_2_2_2_2_2_2_2_2_2_2_2_2_2_2_2_2_2_
chr1	88544534	88547283	2749	CNV_chr1_88544534_88547283	PIP5K1B	ENSCAFG00000001916.3	ENSCAFT00000003045.3	promoter	phosphatidylinositol-4-phosphate 5-kinase, type I, beta [Source:HGNC Symbol;Acc:HGNC:8995]	conserved	16	0.00366512345679013	0.00375375375375376	0.00375375375375376	0.0203762790568346	-0.00205761316872428	0.00375375375375376	0.00375375375375376	0.00375375375375376	0.0246117084826762	0.1417584	phosphatidylinositol metabolic process, phosphatidylinositol phosphorylation,	2	2	2	2.10526315789474	2.05	2	2	2	2_2_2_2_2_2_2_2_2_2_2_2_2_2_2_2_2_2_2_	2_2_2_2_2_2_2_2_2_2_2_2_2_2_2_2_2_2_2_2_	2_2_2_2_2_2_2_2_2_2_2_2_2_2_2_2_2_2_2_2_	2_2_2_2_2_2_2_2_2_2_3_2_2_2_2_2_2_3_2_	2_2_2_2_2_2_2_2_2_2_2_2_2_3_2_2_2_2_2_2_	2_2_2_2_2_2_2_2_2_2_2_2_2_2_2_2_2_2_2_2_	2_2_2_2_2_2_2_2_2_2_2_2_2_2_2_2_2_2_2_2_	2_2_2_2_2_2_2_2_2_2_2_2_2_2_2_2_2_2_2_2_
chr1	91009230	91013211	3981	CNV_chr1_91009230_91013211				intergenic		conserved	123	0.0239234449760765	0.0239234449760765	0.0239234449760765	0.0239234449760765	0.0239234449760765	0.0239234449760765	0.0234375	0.166978169856459	0.288781163434903	2.20192e-10		2	2	2	2	2	2	2	1.65	2_2_2_2_2_2_2_2_2_2_2_2_2_2_2_2_2_2_2_2_	2_2_2_2_2_2_2_2_2_2_2_2_2_2_2_2_2_2_2_2_	2_2_2_2_2_2_2_2_2_2_2_2_2_2_2_2_2_2_2_2_	2_2_2_2_2_2_2_2_2_2_2_2_2_2_2_2_2_2_2_2_	2_2_2_2_2_2_2_2_2_2_2_2_2_2_2_2_2_2_2_2_	2_2_2_2_2_2_2_2_2_2_2_2_2_2_2_2_2_2_2_2_	2_2_2_2_2_2_2_2_2_2_2_2_2_2_2_2_2_2_2_	1_2_2_1_1_2_2_1_2_1_2_2_1_2_2_2_1_2_2_2_
chr1	91030689	91034188	3499	CNV_chr1_91030689_91034188				intergenic		conserved	96	-0.00328947368421053	0	0	0	-0.00328947368421053	0	0	0	-0.00636942675159243	0.5479846		2.05	2	2	2	2.05	2	2	2	2_3_2_2_2_2_2_2_2_2_2_2_2_2_2_2_2_2_2_2_	2_2_2_2_2_2_2_2_2_2_2_2_2_2_2_2_2_2_2_2_	2_2_2_2_2_2_2_2_2_2_2_2_2_2_2_2_2_2_2_	2_2_2_2_2_2_2_2_2_2_2_2_2_2_2_2_2_2_2_2_	2_2_2_2_2_2_2_2_2_2_2_2_2_2_2_2_2_3_2_2_	2_2_2_2_2_2_2_2_2_2_2_2_2_2_2_2_2_2_2_2_	2_2_2_2_2_2_2_2_2_2_2_2_2_2_2_2_2_2_2_2_	2_2_2_2_2_2_2_2_2_2_2_2_2_2_2_2_2_2_2_2_
chr1	91126217	91129466	3249	CNV_chr1_91126217_91129466				intergenic		conserved	65	0	0	0	0	-0.00328947368421053	0	-0.00328947368421053	0	-0.00641025641025634	0.5539774		2	2	2	2	2.05	2	2.05	2	2_2_2_2_2_2_2_2_2_2_2_2_2_2_2_2_2_2_2_2_	2_2_2_2_2_2_2_2_2_2_2_2_2_2_2_2_2_2_	2_2_2_2_2_2_2_2_2_2_2_2_2_2_2_2_2_2_2_2_	2_2_2_2_2_2_2_2_2_2_2_2_2_2_2_2_2_2_2_2_	2_2_2_2_2_2_2_2_2_2_2_2_2_2_2_3_2_2_2_2_	2_2_2_2_2_2_2_2_2_2_2_2_2_2_2_2_2_2_2_2_	2_2_2_2_2_2_2_3_2_2_2_2_2_2_2_2_2_2_2_2_	2_2_2_2_2_2_2_2_2_2_2_2_2_2_2_2_2_2_2_2_
chr1	91231293	91234492	3199	CNV_chr1_91231293_91234492				intergenic		conserved	320	0.00337837837837838	-0.00578703703703706	0.00346260387811634	0.00328947368421052	0.00337837837837838	0.0123418085675703	0.00346260387811634	-0.00578703703703706	0.00684210526315789	0.3433575		2	2.05263157894737	2	2	2	2.1	2	2.05263157894737	2_2_2_2_2_2_2_2_2_2_2_2_2_2_2_2_2_2_2_	2_2_2_2_2_2_2_2_3_2_2_2_2_2_2_2_2_2_2_	2_2_2_2_2_2_2_2_2_2_2_2_2_2_2_2_2_2_2_2_	2_2_2_2_2_2_2_2_2_2_2_2_2_2_2_2_2_2_	2_2_2_2_2_2_2_2_2_2_2_2_2_2_2_2_2_2_2_	3_2_2_2_2_2_2_3_2_2_2_2_2_2_2_2_2_2_2_2_	2_2_2_2_2_2_2_2_2_2_2_2_2_2_2_2_2_2_2_2_	3_2_2_2_2_2_2_2_2_2_2_2_2_2_2_2_2_2_2_
chr1	95565446	95569695	4249	CNV_chr1_95565446_95569695				intergenic		conserved	17	0.00337837837837838	0.00337837837837838	0.00346260387811634	0.00346260387811634	-0.00213371266002846	0.00346260387811634	0.00346260387811634	0.0184734596091937	0.0226372382569326	0.1699013		2	2	2	2	2.05	2	2	2.1	2_2_2_2_2_2_2_2_2_2_2_2_2_2_2_2_2_2_2_	2_2_2_2_2_2_2_2_2_2_2_2_2_2_2_2_2_2_2_	2_2_2_2_2_2_2_2_2_2_2_2_2_2_2_2_2_2_2_2_	2_2_2_2_2_2_2_2_2_2_2_2_2_2_2_2_2_2_2_2_	2_2_2_2_2_2_3_2_2_2_2_2_2_2_2_2_2_2_2_2_	2_2_2_2_2_2_2_2_2_2_2_2_2_2_2_2_2_2_2_2_	2_2_2_2_2_2_2_2_2_2_2_2_2_2_2_2_2_2_2_2_	2_3_2_3_2_2_2_2_2_2_2_2_2_2_2_2_2_2_2_2_
chr1	95623396	95626195	2799	CNV_chr1_95623396_95626195				intergenic				-0.00328947368421053	0	0	0	0	0	0	-0.00328947368421053	-0.00636942675159243	0.5479846		2.05	2	2	2	2	2	2	2.05	2_2_2_2_2_2_2_2_2_2_2_2_2_2_2_2_2_2_3_2_	2_2_2_2_2_2_2_2_2_2_2_2_2_2_2_2_2_2_2_2_	2_2_2_2_2_2_2_2_2_2_2_2_2_2_2_2_2_2_2_2_	2_2_2_2_2_2_2_2_2_2_2_2_2_2_2_2_2_2_2_2_	2_2_2_2_2_2_2_2_2_2_2_2_2_2_2_2_2_2_2_2_	2_2_2_2_2_2_2_2_2_2_2_2_2_2_2_2_2_2_2_2_	2_2_2_2_2_2_2_2_2_2_2_2_2_2_2_2_2_2_2_	2_2_2_2_2_2_2_2_2_2_2_2_2_3_2_2_2_2_2_2_
chr1	96714178	96718827	4649	CNV_chr1_96714178_96718827				intergenic		conserved	30	-0.00347222222222222	0	-0.00347222222222222	0	0	0	0	0	-0.00641025641025634	0.5023296		2.05	2	2.05555555555556	2	2	2	2	2	3_2_2_2_2_2_2_2_2_2_2_2_2_2_2_2_2_2_2_2_	2_2_2_2_2_2_2_2_2_2_2_2_2_2_2_2_2_2_2_2_	2_2_2_2_2_2_2_2_2_2_2_3_2_2_2_2_2_2_	2_2_2_2_2_2_2_2_2_2_2_2_2_2_2_2_2_2_2_2_	2_2_2_2_2_2_2_2_2_2_2_2_2_2_2_2_2_2_2_2_	2_2_2_2_2_2_2_2_2_2_2_2_2_2_2_2_2_2_2_2_	2_2_2_2_2_2_2_2_2_2_2_2_2_2_2_2_2_2_2_2_	2_2_2_2_2_2_2_2_2_2_2_2_2_2_2_2_2_2_2_2_
chr1	96928238	96931487	3249	CNV_chr1_96928238_96931487	CKS2	ENSCAFG00000002194.3	ENSCAFT00000003448.3	coding	CDC28 protein kinase regulatory subunit 2 [Source:HGNC Symbol;Acc:HGNC:2000]	conserved	1091	0	0	0	0	0	0	-0.00337837837837838	-0.00337837837837838	-0.00641025641025634	0.5292729	regulation of protein kinase activity, cell division, cell cycle, meiosis I,	2	2	2	2	2	2	2.05263157894737	2.05	2_2_2_2_2_2_2_2_2_2_2_2_2_2_2_2_2_2_2_2_	2_2_2_2_2_2_2_2_2_2_2_2_2_2_2_2_2_2_2_2_	2_2_2_2_2_2_2_2_2_2_2_2_2_2_2_2_2_2_2_	2_2_2_2_2_2_2_2_2_2_2_2_2_2_2_2_2_2_2_2_	2_2_2_2_2_2_2_2_2_2_2_2_2_2_2_2_2_2_2_2_	2_2_2_2_2_2_2_2_2_2_2_2_2_2_2_2_2_2_2_2_	2_3_2_2_2_2_2_2_2_2_2_2_2_2_2_2_2_2_2_	2_2_2_2_2_2_2_3_2_2_2_2_2_2_2_2_2_2_2_2_
chr1	97537691	97542644	4953	CNV_chr1_97537691_97542644				intergenic		conserved	18	0.0680723891748298	0.0680723891748298	0.0680723891748298	0.0680723891748298	0.0680723891748298	0.0680723891748298	0.476506724223809	0.0680723891748298	0.672465805582403	3.000676e-35		2	2	2	2	2	2	0.85	2	2_2_2_2_2_2_2_2_2_2_2_2_2_2_2_2_2_2_2_2_	2_2_2_2_2_2_2_2_2_2_2_2_2_2_2_2_2_2_2_2_	2_2_2_2_2_2_2_2_2_2_2_2_2_2_2_2_2_2_2_2_	2_2_2_2_2_2_2_2_2_2_2_2_2_2_2_2_2_2_2_2_	2_2_2_2_2_2_2_2_2_2_2_2_2_2_2_2_2_2_2_2_	2_2_2_2_2_2_2_2_2_2_2_2_2_2_2_2_2_2_2_2_	1_1_1_1_1_1_1_2_1_0_2_0_2_0_0_1_2_0_0_0_	2_2_2_2_2_2_2_2_2_2_2_2_2_2_2_2_2_2_2_2_
chr1	99976248	99979831	3583	CNV_chr1_99976248_99979831				intergenic		conserved	29	0	0	0	-0.00328947368421053	0	-0.00328947368421053	0	0	-0.00632911392405063	0.5420152		2	2	2	2.05	2	2.05	2	2	2_2_2_2_2_2_2_2_2_2_2_2_2_2_2_2_2_2_2_2_	2_2_2_2_2_2_2_2_2_2_2_2_2_2_2_2_2_2_2_2_	2_2_2_2_2_2_2_2_2_2_2_2_2_2_2_2_2_2_2_2_	2_2_2_2_2_2_2_2_2_2_2_2_2_2_2_2_2_3_2_2_	2_2_2_2_2_2_2_2_2_2_2_2_2_2_2_2_2_2_2_2_	2_2_2_2_2_2_2_2_2_3_2_2_2_2_2_2_2_2_2_2_	2_2_2_2_2_2_2_2_2_2_2_2_2_2_2_2_2_2_2_2_	2_2_2_2_2_2_2_2_2_2_2_2_2_2_2_2_2_2_2_2_
chr1	101520652	101535114	14462	CNV_chr1_101520652_101535114		ENSCAFG00000002476.3	ENSCAFT00000003907.3	coding	40S ribosomal protein S6 [Source:UniProtKB/TrEMBL;Acc:E2R751]	conserved	14	0.0193498452012384	0.117938562985003	0.00730519480519482	0.0193498452012384	0.0193498452012384	0.00730519480519482	0.0193498452012384	0.0193498452012384	0.16040512465374	1.755763e-05	ribosomal small subunit biogenesis, rRNA processing, translation,	2	1.7	1.95	2	2	1.95	2	2	2_2_2_2_2_2_2_2_2_2_2_2_2_2_2_2_2_2_2_2_	2_2_1_2_2_2_1_2_1_2_1_1_2_2_1_2_2_2_2_2_	1_2_2_2_2_2_2_2_2_2_2_2_2_2_2_2_2_2_2_2_	2_2_2_2_2_2_2_2_2_2_2_2_2_2_2_2_2_2_2_2_	2_2_2_2_2_2_2_2_2_2_2_2_2_2_2_2_2_2_2_2_	2_2_2_2_2_2_2_2_2_2_2_1_2_2_2_2_2_2_2_2_	2_2_2_2_2_2_2_2_2_2_2_2_2_2_2_2_2_2_2_2_	2_2_2_2_2_2_2_2_2_2_2_2_2_2_2_2_2_2_2_2_
chr1	101842270	101929287	87017	CNV_chr1_101842270_101929287	NLRP5	ENSCAFG00000002501.3	ENSCAFT00000003937.3	coding	NLR family, pyrin domain containing 5 [Source:HGNC Symbol;Acc:HGNC:21269]	conserved	91	0.0964689985271722	0.0964689985271722	0.21645566997236	0.0964689985271722	0.0868416669588695	0.0964689985271722	0.314177221069015	0.0964689985271722	0.436474025727621	9.225018e-18	neuron death,	2	2	2.75	2	2.1	2	2.9	2	2_2_2_2_2_2_2_2_2_2_2_2_2_2_2_2_2_2_2_2_	2_2_2_2_2_2_2_2_2_2_2_2_2_2_2_2_2_2_2_2_	2_3_3_3_2_3_3_4_2_2_2_2_4_2_3_4_2_3_2_4_	2_2_2_2_2_2_2_2_2_2_2_2_2_2_2_2_2_2_2_2_	3_2_2_2_2_2_2_2_2_2_2_3_2_2_2_2_2_2_2_2_	2_2_2_2_2_2_2_2_2_2_2_2_2_2_2_2_2_2_2_2_	3_2_2_3_3_3_3_2_3_4_2_4_2_4_3_3_2_3_4_3_	2_2_2_2_2_2_2_2_2_2_2_2_2_2_2_2_2_2_2_2_
chr1	102351099	102354470	3371	CNV_chr1_102351099_102354470				intergenic				-0.0137115028562397	0	0	-0.0146072065189712	-0.0137115028562397	0	-0.0140046559164206	-0.0143037518037518	-0.0268456375838926	0.8611514		2.05	2	2	2.05882352941176	2.05	2	2.05263157894737	2.05555555555556	2_2_2_2_2_2_2_2_2_2_3_2_2_2_2_2_2_2_2_2_	2_2_2_2_2_2_2_2_2_2_2_2_2_2_2_2_2_2_2_2_	2_2_2_2_2_2_2_2_2_2_2_2_2_2_2_2_2_2_2_2_	2_2_2_2_2_2_2_2_3_2_2_2_2_2_2_2_2_	2_2_2_2_2_2_3_2_2_2_2_2_2_2_2_2_2_2_2_2_	2_2_2_2_2_2_2_2_2_2_2_2_2_2_2_2_2_2_2_2_	2_3_2_2_2_2_2_2_2_2_2_2_2_2_2_2_2_2_2_	2_2_2_2_2_2_2_2_2_2_2_3_2_2_2_2_2_2_
chr1	102514208	102518019	3811	CNV_chr1_102514208_102518019	PPP1R12C	ENSCAFG00000002626.5	ENSCAFT00000004129.4	coding	protein phosphatase 1, regulatory subunit 12C [Source:HGNC Symbol;Acc:HGNC:14947]	conserved	139	0	-0.00337837837837838	0	0	0	0	0	-0.00337837837837838	-0.00657894736842115	0.5537296	NO GO-ANNOTATION	2	2.05	2	2	2	2	2	2.05263157894737	2_2_2_2_2_2_2_2_2_2_2_2_2_2_2_2_2_2_2_	2_2_2_2_2_2_2_2_2_2_2_2_2_2_2_2_2_2_2_3_	2_2_2_2_2_2_2_2_2_2_2_2_2_2_2_2_2_2_2_	2_2_2_2_2_2_2_2_2_2_2_2_2_2_2_2_2_2_2_	2_2_2_2_2_2_2_2_2_2_2_2_2_2_2_2_2_2_2_2_	2_2_2_2_2_2_2_2_2_2_2_2_2_2_2_2_2_2_2_	2_2_2_2_2_2_2_2_2_2_2_2_2_2_2_2_2_2_2_	2_2_3_2_2_2_2_2_2_2_2_2_2_2_2_2_2_2_2_
chr1	102553526	102566476	12950	CNV_chr1_102553526_102566476				intergenic				0.118448140683914	0.0817060592011295	0.038956934956935	0.0820377153503085	0.0603393625711801	0.112187464852284	0.0675415771184223	0.189484566517535	0.183983565636627	2.826889e-06		2.4	2.55	2.8	3.15	3	3.25	3.05	2.2	2_2_3_3_3_2_2_3_2_2_2_2_2_3_2_3_3_2_2_3_	2_2_3_2_3_2_3_3_3_3_3_3_2_2_3_3_2_2_2_3_	3_3_3_3_2_3_3_4_2_2_2_2_4_2_3_4_2_3_2_4_	2_3_2_3_2_2_3_2_3_3_4_4_4_4_4_4_3_4_4_3_	3_3_3_3_2_3_2_2_2_4_3_3_3_2_4_4_4_4_3_	4_3_4_3_4_2_4_4_3_4_4_3_3_2_3_4_2_2_3_4_	3_4_2_3_3_3_3_2_3_4_2_4_2_4_3_4_2_3_4_3_	2_2_2_3_2_2_2_2_4_2_3_2_2_2_2_2_2_2_2_2_
chr1	102612560	102618901	6341	CNV_chr1_102612560_102618901		ENSCAFG00000002638.2	ENSCAFT00000004144.2	coding	Uncharacterized protein [Source:UniProtKB/TrEMBL;Acc:E2QUG6]	conserved	24	0	-0.00328947368421053	-0.00328947368421053	0	0	0	0	0	-0.00632911392405063	0.5420152	NO GO-ANNOTATION	2	2.05	2.05	2	2	2	2	2	2_2_2_2_2_2_2_2_2_2_2_2_2_2_2_2_2_2_2_2_	2_2_2_2_2_2_2_2_2_2_2_2_2_2_2_2_2_2_2_3_	2_2_2_2_2_2_2_2_2_2_2_2_2_2_2_2_2_2_2_3_	2_2_2_2_2_2_2_2_2_2_2_2_2_2_2_2_2_2_2_2_	2_2_2_2_2_2_2_2_2_2_2_2_2_2_2_2_2_2_2_2_	2_2_2_2_2_2_2_2_2_2_2_2_2_2_2_2_2_2_2_2_	2_2_2_2_2_2_2_2_2_2_2_2_2_2_2_2_2_2_2_2_	2_2_2_2_2_2_2_2_2_2_2_2_2_2_2_2_2_2_2_2_
chr1	102662791	102673170	10379	CNV_chr1_102662791_102673170				intergenic		conserved	34	0.0484480873724408	0.0484480873724408	0.0484480873724408	0.0294692822948405	0.123466511553309	0.0775223451138581	0.0484480873724408	0.0294692822948405	0.173728986038181	6.025189e-06		2	2	2	1.9	1.5	1.65	2	1.9	2_2_2_2_2_2_2_2_2_2_2_2_2_2_2_2_2_2_2_2_	2_2_2_2_2_2_2_2_2_2_2_2_2_2_2_2_2_2_2_2_	2_2_2_2_2_2_2_2_2_2_2_2_2_2_2_2_2_2_2_2_	2_2_1_2_2_2_2_2_2_2_2_2_2_2_2_2_1_2_2_2_	2_1_1_2_0_1_1_2_0_2_2_2_1_1_2_2_2_2_2_2_	2_1_2_2_2_1_2_2_2_2_2_2_1_2_1_2_1_0_2_2_	2_2_2_2_2_2_2_2_2_2_2_2_2_2_2_2_2_2_2_2_	2_2_2_2_2_1_2_2_2_2_2_2_2_2_2_1_2_2_2_2_
chr1	102703762	102727777	24015	CNV_chr1_102703762_102727777				intergenic		conserved	26	0.0228124490793548	0.0228124490793548	0.0198236996518679	0.111662061654806	0.00846095582937689	0.0228124490793548	0.0223177723177723	0.0228124490793548	0.143781676413255	6.995702e-05		2	2	2.1	2.3	2.05	2	2	2	2_2_2_2_2_2_2_2_2_2_2_2_2_2_2_2_2_2_2_2_	2_2_2_2_2_2_2_2_2_2_2_2_2_2_2_2_2_2_2_2_	3_2_2_2_3_2_2_2_2_2_2_2_2_2_2_2_2_2_2_2_	2_3_2_3_3_3_3_2_2_3_2_2_2_2_2_2_2_2_2_2_	2_2_2_2_2_2_2_2_2_2_2_2_2_2_3_2_2_2_2_2_	2_2_2_2_2_2_2_2_2_2_2_2_2_2_2_2_2_2_2_2_	2_2_2_2_2_2_2_2_2_2_2_2_2_2_2_2_2_2_2_	2_2_2_2_2_2_2_2_2_2_2_2_2_2_2_2_2_2_2_2_
chr1	102733120	102742119	8999	CNV_chr1_102733120_102742119				intergenic		conserved	33	0.0228124490793548	0.0228124490793548	0.0199079251516059	0.11207251291665	0.00846095582937689	0.0228124490793548	0.0228124490793548	0.0228124490793548	0.144068781224585	6.269944e-05		2	2	2.1	2.3	2.05	2	2	2	2_2_2_2_2_2_2_2_2_2_2_2_2_2_2_2_2_2_2_2_	2_2_2_2_2_2_2_2_2_2_2_2_2_2_2_2_2_2_2_2_	3_2_2_2_3_2_2_2_2_2_2_2_2_2_2_2_2_2_2_2_	2_3_2_3_3_3_3_2_2_3_2_2_2_2_2_2_2_2_2_2_	2_2_2_2_2_2_2_2_2_2_2_2_2_2_3_2_2_2_2_2_	2_2_2_2_2_2_2_2_2_2_2_2_2_2_2_2_2_2_2_2_	2_2_2_2_2_2_2_2_2_2_2_2_2_2_2_2_2_2_2_2_	2_2_2_2_2_2_2_2_2_2_2_2_2_2_2_2_2_2_2_2_
chr1	102745244	102747743	2499	CNV_chr1_102745244_102747743				intergenic				0.131943806616563	0.284840660695898	0.182521136542814	0.091403870334798	0.214720096140209	0.161163556049297	0.149957501515832	0.360872890305957	0.382614094713349	1.746187e-14		0.4	0	1.15789473684211	0.8	0.105263157894737	0.3	0.947368421052632	1.63157894736842	0_0_0_1_1_0_1_0_0_0_0_0_0_1_1_0_1_2_0_0_	0_0_0_0_0_0_0_0_0_0_0_0_0_0_0_0_0_0_0_0_	1_1_1_3_1_1_0_1_2_1_2_0_2_1_0_2_1_2_0_	2_2_0_2_2_2_2_1_0_2_0_0_0_0_0_0_0_0_0_1_	0_0_0_1_0_0_1_0_0_0_0_0_0_0_0_0_0_0_0_	0_0_0_1_0_1_0_0_1_0_0_1_0_1_0_0_1_0_0_0_	1_0_2_1_1_1_1_2_1_0_2_0_2_0_1_0_2_1_0_	2_2_2_1_2_1_2_0_2_1_2_2_2_2_0_2_2_2_2_
chr1	102754538	102764296	9758	CNV_chr1_102754538_102764296				intergenic		conserved	33	0.12679898662214	0.289093554231868	0.172546206242275	0.0816888484999747	0.126709120043909	0.158626487830115	0.136164175054842	0.345943451139211	0.351687101959076	2.442876e-13		0.4	0	1.2	0.8	0.25	0.3	0.95	1.65	0_0_0_1_1_0_1_0_0_0_0_0_0_1_1_0_1_2_0_0_	0_0_0_0_0_0_0_0_0_0_0_0_0_0_0_0_0_0_0_0_	2_1_1_1_3_1_1_0_1_2_1_2_0_2_1_0_2_1_2_0_	2_2_0_2_2_2_2_1_0_2_0_0_0_0_0_0_0_0_0_1_	0_0_0_1_0_0_1_0_0_0_0_0_0_0_3_0_0_0_0_0_	0_0_0_1_0_1_0_0_1_0_0_1_0_1_0_0_1_0_0_0_	1_0_2_1_1_1_1_2_1_0_2_0_2_0_1_0_2_1_0_1_	2_2_2_1_2_1_2_2_0_2_1_2_2_2_2_0_2_2_2_2_
chr1	102771957	102792941	20984	CNV_chr1_102771957_102792941		ENSCAFG00000028453.2	ENSCAFT00000044939.2	coding	Uncharacterized protein [Source:UniProtKB/TrEMBL;Acc:J9JHI4]	conserved	40	0.0228124490793548	0.0228124490793548	0.0198236996518679	0.111662061654806	0.00846095582937689	0.0228124490793548	0.0223177723177723	0.0228124490793548	0.143781676413255	6.995702e-05	NO GO-ANNOTATION	2	2	2.1	2.3	2.05	2	2	2	2_2_2_2_2_2_2_2_2_2_2_2_2_2_2_2_2_2_2_2_	2_2_2_2_2_2_2_2_2_2_2_2_2_2_2_2_2_2_2_2_	3_2_2_2_3_2_2_2_2_2_2_2_2_2_2_2_2_2_2_2_	2_3_2_3_3_3_3_2_2_3_2_2_2_2_2_2_2_2_2_2_	2_2_2_2_2_2_2_2_2_2_2_2_2_2_3_2_2_2_2_2_	2_2_2_2_2_2_2_2_2_2_2_2_2_2_2_2_2_2_2_2_	2_2_2_2_2_2_2_2_2_2_2_2_2_2_2_2_2_2_2_	2_2_2_2_2_2_2_2_2_2_2_2_2_2_2_2_2_2_2_2_
chr1	103004954	103008953	3999	CNV_chr1_103004954_103008953	MBOAT7	ENSCAFG00000002689.5	ENSCAFT00000043013.2	intron	membrane bound O-acyltransferase domain containing 7 [Source:HGNC Symbol;Acc:HGNC:15505]			0.173265488178352	0.467374612941378	0.210968412992688	0.173298667823571	0.152959798485582	0.173265488178352	0.665881253006525	0.249598077326197	0.699087233151649	1.656012e-37	layer formation in cerebral cortex, phosphatidylinositol metabolic process, ventricular system development,	1.8	0.789473684210526	1.95	1.75	1.8	1.8	0.157894736842105	2	2_1_2_2_2_2_2_1_1_2_2_2_1_2_2_2_2_2_2_2_	0_1_1_0_1_1_1_2_1_1_1_0_1_1_1_1_0_0_1_	1_2_2_2_2_2_2_2_2_2_2_2_2_2_2_2_2_2_2_2_	2_2_2_2_2_2_2_2_1_2_2_2_2_2_1_1_1_2_2_1_	2_2_2_2_2_2_2_2_2_0_2_2_2_2_1_2_2_2_2_1_	2_2_2_1_2_2_2_2_1_2_2_2_2_1_2_2_1_2_2_2_	0_1_0_0_0_0_0_0_0_0_0_0_0_0_1_0_0_0_1_	2_2_2_2_2_2_2_2_2_2_2_2_2_2_2_2_2_2_2_2_
chr1	104306881	104315074	8193	CNV_chr1_104306881_104315074				intergenic				0.0185576851089316	0.00346260387811634	-0.00213371266002846	0.00346260387811634	0.00346260387811634	0.00346260387811634	0.00346260387811634	0.00337837837837838	0.0227170490328385	0.1654585		2.1	2	2.05	2	2	2	2	2	2_2_2_2_2_2_3_2_2_2_2_3_2_2_2_2_2_2_2_2_	2_2_2_2_2_2_2_2_2_2_2_2_2_2_2_2_2_2_2_2_	2_2_2_2_2_2_2_2_2_2_3_2_2_2_2_2_2_2_2_2_	2_2_2_2_2_2_2_2_2_2_2_2_2_2_2_2_2_2_2_2_	2_2_2_2_2_2_2_2_2_2_2_2_2_2_2_2_2_2_2_2_	2_2_2_2_2_2_2_2_2_2_2_2_2_2_2_2_2_2_2_2_	2_2_2_2_2_2_2_2_2_2_2_2_2_2_2_2_2_2_2_2_	2_2_2_2_2_2_2_2_2_2_2_2_2_2_2_2_2_2_2_
chr1	104326152	104360093	33941	CNV_chr1_104326152_104360093				intergenic		conserved	18	-0.00657894736842106	0	-0.00657894736842106	0	0	0	0	-0.00657894736842106	-0.0127388535031847	0.6599845		2.05	2	2.05	2	2	2	2	2.05	2_2_2_2_2_2_2_2_2_2_2_3_2_2_2_2_2_2_2_2_	2_2_2_2_2_2_2_2_2_2_2_2_2_2_2_2_2_2_2_2_	2_2_2_2_2_2_2_2_2_2_3_2_2_2_2_2_2_2_2_2_	2_2_2_2_2_2_2_2_2_2_2_2_2_2_2_2_2_2_2_2_	2_2_2_2_2_2_2_2_2_2_2_2_2_2_2_2_2_2_2_2_	2_2_2_2_2_2_2_2_2_2_2_2_2_2_2_2_2_2_2_2_	2_2_2_2_2_2_2_2_2_2_2_2_2_2_2_2_2_2_2_2_	2_2_2_2_2_2_2_2_2_2_3_2_2_2_2_2_2_2_2_2_
chr1	104373774	104405353	31579	CNV_chr1_104373774_104405353				intergenic		conserved	36	0.0083808749271703	0.00587406015037592	0.0083808749271703	0.00587406015037592	0.00587406015037592	0.0418253279171446	0.00587406015037592	0.00748839009287923	0.0584795321637427	0.02282241		2.05	2	2.05	2	2	1.8	2	1.95	2_2_2_2_2_2_2_2_2_2_2_3_2_2_2_2_2_2_2_2_	2_2_2_2_2_2_2_2_2_2_2_2_2_2_2_2_2_2_2_2_	2_2_2_2_2_2_2_2_2_2_3_2_2_2_2_2_2_2_2_2_	2_2_2_2_2_2_2_2_2_2_2_2_2_2_2_2_2_2_2_2_	2_2_2_2_2_2_2_2_2_2_2_2_2_2_2_2_2_2_2_2_	1_2_2_2_2_2_0_2_2_2_2_2_2_2_2_1_2_2_2_2_	2_2_2_2_2_2_2_2_2_2_2_2_2_2_2_2_2_2_2_2_	2_2_2_2_2_2_2_2_2_2_1_2_2_2_2_2_2_2_2_2_
chr1	104552523	104566653	14130	CNV_chr1_104552523_104566653				intergenic				0.00346260387811634	0.00346260387811634	0.00346260387811634	0.00346260387811634	0.00346260387811634	0.0242382271468144	0.00346260387811634	0.00346260387811634	0.0466355762824784	0.04558409		2	2	2	2	2	1.9	2	2	2_2_2_2_2_2_2_2_2_2_2_2_2_2_2_2_2_2_2_2_	2_2_2_2_2_2_2_2_2_2_2_2_2_2_2_2_2_2_2_2_	2_2_2_2_2_2_2_2_2_2_2_2_2_2_2_2_2_2_2_2_	2_2_2_2_2_2_2_2_2_2_2_2_2_2_2_2_2_2_2_2_	2_2_2_2_2_2_2_2_2_2_2_2_2_2_2_2_2_2_2_2_	2_2_2_1_2_2_2_2_1_2_2_2_2_2_2_2_2_2_2_2_	2_2_2_2_2_2_2_2_2_2_2_2_2_2_2_2_2_2_2_2_	2_2_2_2_2_2_2_2_2_2_2_2_2_2_2_2_2_2_2_2_
chr1	104682750	104702381	19631	CNV_chr1_104682750_104702381		ENSCAFG00000029067.1	ENSCAFT00000044531.1	coding	Uncharacterized protein [Source:UniProtKB/TrEMBL;Acc:J9NXL5]	conserved	38	0.0244832242128938	0.0691278047791499	0.164104642200044	0.0370063177637166	0.0424671810116604	0.0696387207524658	0.104373972421632	0.0497716034983686	0.16338164532779	1.481357e-05	regulation of transcription, DNA-templated,	2.2	2.4	2.75	2.2	2.36842105263158	2.05	2	2	2_2_2_2_2_2_2_2_2_2_4_3_3_2_2_2_2_2_2_2_	2_2_2_2_3_2_3_2_3_2_3_3_2_3_3_2_3_2_2_2_	2_3_3_3_2_3_3_3_2_2_2_2_4_2_3_4_2_3_3_4_	2_2_2_2_2_2_2_2_3_2_2_2_2_2_3_3_3_2_2_2_	3_3_2_4_3_2_2_3_2_2_2_3_2_2_2_2_2_2_2_	2_2_2_2_2_2_2_2_2_2_2_3_2_2_2_2_2_2_2_2_	2_2_2_2_2_2_2_2_2_2_2_2_2_2_2_2_2_2_2_2_	2_2_3_2_2_2_2_2_2_1_1_2_2_2_3_1_2_3_2_2_
chr1	105857471	105864770	7299	CNV_chr1_105857471_105864770	KLK10	ENSCAFG00000029529.1	ENSCAFT00000044006.1	coding	kallikrein-related peptidase 10 [Source:HGNC Symbol;Acc:HGNC:6358]	conserved	184	0.00346260387811634	0.00346260387811634	0.0242382271468144	0.00346260387811634	0.00346260387811634	0.00346260387811634	0.00346260387811634	0.00346260387811634	0.0466355762824784	0.04558409	proteolysis, proteolysis,	2	2	2.1	2	2	2	2	2	2_2_2_2_2_2_2_2_2_2_2_2_2_2_2_2_2_2_2_2_	2_2_2_2_2_2_2_2_2_2_2_2_2_2_2_2_2_2_2_2_	3_2_2_2_2_2_2_2_2_2_2_3_2_2_2_2_2_2_2_2_	2_2_2_2_2_2_2_2_2_2_2_2_2_2_2_2_2_2_2_2_	2_2_2_2_2_2_2_2_2_2_2_2_2_2_2_2_2_2_2_2_	2_2_2_2_2_2_2_2_2_2_2_2_2_2_2_2_2_2_2_2_	2_2_2_2_2_2_2_2_2_2_2_2_2_2_2_2_2_2_2_2_	2_2_2_2_2_2_2_2_2_2_2_2_2_2_2_2_2_2_2_2_
chr1	107563067	107566871	3804	CNV_chr1_107563067_107566871	BCAT2	ENSCAFG00000003901.3	ENSCAFT00000006272.3	intron	branched chain amino-acid transaminase 2, mitochondrial [Source:HGNC Symbol;Acc:HGNC:977]			0	0	0	0	0	-0.00328947368421053	0	-0.00328947368421053	-0.00632911392405063	0.5420152	branched-chain amino acid biosynthetic process, branched-chain amino acid metabolic process, cellular amino acid biosynthetic process, metabolic process, branched-chain amino acid catabolic process, isoleucine metabolic process, isoleucine catabolic process, leucine metabolic process, valine metabolic process, regulation of hormone levels,	2	2	2	2	2	2.05	2	2.05	2_2_2_2_2_2_2_2_2_2_2_2_2_2_2_2_2_2_2_2_	2_2_2_2_2_2_2_2_2_2_2_2_2_2_2_2_2_2_2_2_	2_2_2_2_2_2_2_2_2_2_2_2_2_2_2_2_2_2_2_2_	2_2_2_2_2_2_2_2_2_2_2_2_2_2_2_2_2_2_2_2_	2_2_2_2_2_2_2_2_2_2_2_2_2_2_2_2_2_2_2_2_	2_2_2_2_2_2_2_2_3_2_2_2_2_2_2_2_2_2_2_2_	2_2_2_2_2_2_2_2_2_2_2_2_2_2_2_2_2_2_2_2_	2_2_2_2_2_2_2_2_3_2_2_2_2_2_2_2_2_2_2_2_
chr1	107749940	107753702	3762	CNV_chr1_107749940_107753702				intergenic				0.00346260387811634	0.00346260387811634	0.00346260387811634	-0.00213371266002846	0.00346260387811634	0.00346260387811634	0.0186419106086696	0.00346260387811634	0.022795843110962	0.1611144		2	2	2	2.05	2	2	2.1	2	2_2_2_2_2_2_2_2_2_2_2_2_2_2_2_2_2_2_2_2_	2_2_2_2_2_2_2_2_2_2_2_2_2_2_2_2_2_2_2_2_	2_2_2_2_2_2_2_2_2_2_2_2_2_2_2_2_2_2_2_2_	2_2_2_2_2_2_2_2_3_2_2_2_2_2_2_2_2_2_2_2_	2_2_2_2_2_2_2_2_2_2_2_2_2_2_2_2_2_2_2_2_	2_2_2_2_2_2_2_2_2_2_2_2_2_2_2_2_2_2_2_2_	2_2_2_2_2_3_2_3_2_2_2_2_2_2_2_2_2_2_2_2_	2_2_2_2_2_2_2_2_2_2_2_2_2_2_2_2_2_2_2_2_
chr1	108014802	108036989	22187	CNV_chr1_108014802_108036989				intergenic				0.118577033989419	0.0342147553822828	0.0252591738413875	0.0133726742219777	0.0185797621112621	0.0429308788060959	0.0192406391775089	0.0817070120563517	0.109614438684778	0.0007948123		1.4	1.65	1.9	1.75	1.85	1.95	1.8	2	2_1_2_2_1_2_2_0_0_2_1_1_1_1_2_1_1_2_2_2_	2_2_2_2_1_2_1_2_1_2_2_1_0_2_1_2_2_2_2_2_	1_2_2_2_2_2_2_2_2_2_2_2_2_2_2_2_2_1_2_2_	2_2_2_2_2_2_2_2_2_2_2_2_1_1_2_1_2_0_2_2_	1_2_2_2_2_2_2_2_2_2_2_2_1_2_2_2_2_2_1_2_	2_2_2_2_2_2_2_2_2_2_2_2_2_1_2_2_2_2_2_2_	2_1_2_2_2_2_2_1_2_2_2_2_1_2_2_1_2_2_2_2_	2_2_2_2_2_2_2_2_2_2_2_2_2_2_2_2_2_2_2_2_
chr1	108114635	108118784	4149	CNV_chr1_108114635_108118784	LIG1	ENSCAFG00000004046.3	ENSCAFT00000006495.3	coding	ligase I, DNA, ATP-dependent [Source:HGNC Symbol;Acc:HGNC:6598]	conserved	42	0	-0.00328947368421053	0	0	0	0	0	-0.00328947368421053	-0.00641025641025634	0.5539774	DNA repair, cellular response to DNA damage stimulus, removal of RNA primer involved in mitotic DNA replication, Okazaki fragment processing involved in mitotic DNA replication, lagging strand elongation, DNA ligation, DNA biosynthetic process, DNA recombination, DNA replication, base-excision repair, response to hydrogen peroxide, double-strand break repair via nonhomologous end joining,	2	2.05	2	2	2	2	2	2.05	2_2_2_2_2_2_2_2_2_2_2_2_2_2_2_2_2_2_2_2_	2_3_2_2_2_2_2_2_2_2_2_2_2_2_2_2_2_2_2_2_	2_2_2_2_2_2_2_2_2_2_2_2_2_2_2_2_2_2_2_2_	2_2_2_2_2_2_2_2_2_2_2_2_2_2_2_2_2_2_2_2_	2_2_2_2_2_2_2_2_2_2_2_2_2_2_2_2_2_2_2_	2_2_2_2_2_2_2_2_2_2_2_2_2_2_2_2_2_2_2_2_	2_2_2_2_2_2_2_2_2_2_2_2_2_2_2_2_2_2_2_	2_2_2_2_2_2_2_2_2_2_2_2_3_2_2_2_2_2_2_2_
chr1	108825732	108831864	6132	CNV_chr1_108825732_108831864	SAE1	ENSCAFG00000004180.3	ENSCAFT00000006707.3	coding	SUMO1 activating enzyme subunit 1 [Source:HGNC Symbol;Acc:HGNC:30660]	conserved	294	0.00692520775623268	0.00692520775623268	0.00692520775623268	0.0174861495844875	0.0174861495844875	0.00692520775623268	0.00692520775623268	0.00692520775623268	0.0344129554655871	0.0891976	NO GO-ANNOTATION	2	2	2	2.1	2.1	2	2	2	2_2_2_2_2_2_2_2_2_2_2_2_2_2_2_2_2_2_2_2_	2_2_2_2_2_2_2_2_2_2_2_2_2_2_2_2_2_2_2_2_	2_2_2_2_2_2_2_2_2_2_2_2_2_2_2_2_2_2_2_2_	3_2_2_2_2_2_2_2_3_2_2_2_2_2_2_2_2_2_2_2_	2_3_2_2_2_2_2_2_2_2_2_2_2_2_2_2_2_3_2_2_	2_2_2_2_2_2_2_2_2_2_2_2_2_2_2_2_2_2_2_2_	2_2_2_2_2_2_2_2_2_2_2_2_2_2_2_2_2_2_2_2_	2_2_2_2_2_2_2_2_2_2_2_2_2_2_2_2_2_2_2_2_
chr1	109240857	109244756	3899	CNV_chr1_109240857_109244756	PRKD2	ENSCAFG00000004256.3	ENSCAFT00000006841.3	coding	protein kinase D2 [Source:HGNC Symbol;Acc:HGNC:17293]	conserved	188	0	-0.00337837837837838	0	0	0	0	0	-0.00337837837837838	-0.00641025641025634	0.5292729	phosphorylation, intracellular signal transduction, protein phosphorylation, positive regulation of blood vessel endothelial cell migration, positive regulation of vascular endothelial growth factor receptor signaling pathway, positive regulation of endothelial cell chemotaxis by VEGF-activated vascular endothelial growth factor receptor signaling pathway, positive regulation of endothelial cell …	2	2.05	2	2	2	2	2	2.05263157894737	2_2_2_2_2_2_2_2_2_2_2_2_2_2_2_2_2_2_2_2_	2_2_2_2_2_2_2_2_2_2_2_2_2_2_2_2_2_2_3_2_	2_2_2_2_2_2_2_2_2_2_2_2_2_2_2_2_2_2_2_2_	2_2_2_2_2_2_2_2_2_2_2_2_2_2_2_2_2_2_2_2_	2_2_2_2_2_2_2_2_2_2_2_2_2_2_2_2_2_2_2_2_	2_2_2_2_2_2_2_2_2_2_2_2_2_2_2_2_2_2_2_2_	2_2_2_2_2_2_2_2_2_2_2_2_2_2_2_2_2_2_2_	2_2_2_2_2_2_2_2_2_2_2_2_2_2_2_2_3_2_2_
chr1	109730419	109734918	4499	CNV_chr1_109730419_109734918	MYPOP	ENSCAFG00000023848.3	ENSCAFT00000036899.3	coding	Myb-related transcription factor, partner of profilin [Source:HGNC Symbol;Acc:HGNC:20178]	conserved	246	0	-0.00347222222222222	0	0	0	0	0	-0.00347222222222222	-0.00641025641025634	0.5049976	negative regulation of transcription from RNA polymerase II promoter, regulation of transcription from RNA polymerase II promoter,	2	2.05263157894737	2	2	2	2	2	2.05263157894737	2_2_2_2_2_2_2_2_2_2_2_2_2_2_2_2_2_2_2_2_	2_2_2_2_2_2_2_2_2_2_2_2_2_2_2_2_2_2_3_	2_2_2_2_2_2_2_2_2_2_2_2_2_2_2_2_2_2_2_2_	2_2_2_2_2_2_2_2_2_2_2_2_2_2_2_2_2_2_2_2_	2_2_2_2_2_2_2_2_2_2_2_2_2_2_2_2_2_2_2_2_	2_2_2_2_2_2_2_2_2_2_2_2_2_2_2_2_2_2_2_2_	2_2_2_2_2_2_2_2_2_2_2_2_2_2_2_2_2_2_2_2_	2_2_2_2_2_2_2_2_2_2_2_2_2_2_2_2_2_3_2_
chr1	111091026	111097275	6249	CNV_chr1_111091026_111097275		ENSCAFG00000023881.2	ENSCAFT00000007560.3	coding		conserved	69	0.0895140664961637	0.0127877237851662	0.0127877237851662	0.0127877237851662	0.0127877237851662	0.0127877237851662	0.0127877237851662	0.0127877237851662	0.16364699006429	1.356959e-05	regulation of transcription, DNA-templated,	1.65	2	2	2	2	2	2	2	2_2_2_2_2_2_2_2_2_2_1_0_2_1_2_1_2_0_2_2_	2_2_2_2_2_2_2_2_2_2_2_2_2_2_2_2_2_2_2_2_	2_2_2_2_2_2_2_2_2_2_2_2_2_2_2_2_2_2_2_2_	2_2_2_2_2_2_2_2_2_2_2_2_2_2_2_2_2_2_2_2_	2_2_2_2_2_2_2_2_2_2_2_2_2_2_2_2_2_2_2_2_	2_2_2_2_2_2_2_2_2_2_2_2_2_2_2_2_2_2_2_2_	2_2_2_2_2_2_2_2_2_2_2_2_2_2_2_2_2_2_2_2_	2_2_2_2_2_2_2_2_2_2_2_2_2_2_2_2_2_2_2_2_
chr1	111361283	111368082	6799	CNV_chr1_111361283_111368082				intergenic				0.0129757785467128	0.0129757785467128	0.0129757785467128	0.0129757785467128	0.0129757785467128	0.0129757785467128	0.0908304498269896	0.0129757785467128	0.160427807486631	1.448545e-05		2	2	2	2	2	2	2.22222222222222	2	2_2_2_2_2_2_2_2_2_2_2_2_2_2_2_2_2_2_2_2_	2_2_2_2_2_2_2_2_2_2_2_2_2_2_2_2_2_2_2_2_	2_2_2_2_2_2_2_2_2_2_2_2_2_2_2_2_2_2_2_2_	2_2_2_2_2_2_2_2_2_2_2_2_2_2_2_2_2_2_2_2_	2_2_2_2_2_2_2_2_2_2_2_2_2_2_2_2_2_2_2_2_	2_2_2_2_2_2_2_2_2_2_2_2_2_2_2_2_2_2_2_2_	2_2_2_3_3_2_3_2_2_2_2_3_2_2_2_2_2_2_	2_2_2_2_2_2_2_2_2_2_2_2_2_2_2_2_2_2_2_2_
chr1	111567817	111581316	13499	CNV_chr1_111567817_111581316	XRCC1	ENSCAFG00000004746.3	ENSCAFT00000007644.3	coding	X-ray repair complementing defective repair in Chinese hamster cells 1 [Source:HGNC Symbol;Acc:HGNC:12828]	conserved	499	0.0129725722757598	0.0908080059303187	0.0129725722757598	0.0129725722757598	0.0129725722757598	0.0129725722757598	0.0129725722757598	0.0129725722757598	0.165848705364698	1.138045e-05	NO GO-ANNOTATION	2	2.3	2	2	2	2	2	2	2_2_2_2_2_2_2_2_2_2_2_2_2_2_2_2_2_2_2_2_	2_3_3_2_2_2_2_3_2_2_2_2_2_2_2_2_2_3_4_2_	2_2_2_2_2_2_2_2_2_2_2_2_2_2_2_2_2_2_2_2_	2_2_2_2_2_2_2_2_2_2_2_2_2_2_2_2_2_2_2_2_	2_2_2_2_2_2_2_2_2_2_2_2_2_2_2_2_2_2_2_2_	2_2_2_2_2_2_2_2_2_2_2_2_2_2_2_2_2_2_2_2_	2_2_2_2_2_2_2_2_2_2_2_2_2_2_2_2_2_2_2_2_	2_2_2_2_2_2_2_2_2_2_2_2_2_2_2_2_2_2_2_2_
chr1	111746632	111768360	21728	CNV_chr1_111746632_111768360	CEACAM23	ENSCAFG00000004779.4	ENSCAFT00000045512.2	promoter	carcinoembryonic antigen-related cell adhesion molecule 23 precursor [Source:RefSeq peptide;Acc:NP_001091021]	conserved	35	0.11124707833062	0.140710483355324	0.198738341567005	0.36771126530981	0.128286441518502	0.228708273925056	0.24704582857254	0.17659724049747	0.39209144391361	2.32045e-15	NO GO-ANNOTATION	1.2	1.2	0.5	1.85	1.1	0.4	0.35	1.5	1_1_2_0_1_0_2_2_2_1_2_2_1_1_1_1_2_2_0_0_	1_2_1_1_2_1_0_1_2_1_1_1_0_1_2_1_1_1_2_2_	1_0_0_0_1_1_1_1_1_1_1_0_0_2_0_0_0_0_0_0_	2_1_1_2_2_2_1_2_2_2_2_2_2_2_2_2_2_2_2_2_	1_1_2_2_0_1_1_1_1_2_0_2_0_1_1_1_1_2_1_1_	1_1_0_0_0_0_1_0_0_0_0_0_1_1_0_0_1_0_2_0_	1_0_0_0_1_0_0_0_0_2_0_1_0_0_0_1_1_0_0_0_	2_2_1_1_2_2_0_2_0_2_1_2_1_1_2_2_2_2_1_2_
chr1	111815513	111822492	6979	CNV_chr1_111815513_111822492	CEACAM23	ENSCAFG00000004779.4	ENSCAFT00000046568.1	coding	carcinoembryonic antigen-related cell adhesion molecule 23 precursor [Source:RefSeq peptide;Acc:NP_001091021]	conserved	31	0.120764162489918	0.174973267280413	0.258280574544413	0.240820625420659	0.149253707839911	0.306079588065888	0.375449167560308	0.12326739580268	0.444341945064998	7.79323e-18	NO GO-ANNOTATION	2.8	2.35	2.11111111111111	2.15	2.85	3.45	3.65	2.52631578947368	3_3_2_4_3_4_2_2_2_3_2_2_3_3_3_3_2_2_4_4_	3_2_2_2_2_2_3_3_2_2_3_2_2_3_2_3_2_3_2_2_	2_2_2_2_2_2_2_2_3_2_2_2_2_2_2_3_2_2_	2_3_3_2_2_2_3_2_2_2_2_2_2_2_2_2_2_2_2_2_	3_3_2_2_4_3_3_3_3_2_4_2_4_3_3_3_3_2_2_3_	3_3_4_4_4_3_3_4_4_3_4_4_3_3_3_4_3_4_2_4_	3_4_4_4_3_4_4_4_4_2_4_3_4_4_4_3_3_4_4_4_	2_2_3_3_2_2_4_2_4_2_3_2_3_3_2_2_2_2_3_
chr1	112089296	112094486	5190	CNV_chr1_112089296_112094486	CIC	ENSCAFG00000004858.3	ENSCAFT00000007834.3	coding	capicua transcriptional repressor [Source:HGNC Symbol;Acc:HGNC:14214]	conserved	1058	0	0	-0.00328947368421053	-0.00328947368421053	0	0	0	0	-0.00645161290322586	0.5599924	negative regulation of transcription from RNA polymerase II promoter, negative regulation of transcription from RNA polymerase II promoter, lung alveolus development,	2	2	2.05	2.05	2	2	2	2	2_2_2_2_2_2_2_2_2_2_2_2_2_2_2_2_2_2_2_	2_2_2_2_2_2_2_2_2_2_2_2_2_2_2_2_2_2_2_2_	2_2_2_2_2_2_2_2_2_2_2_2_2_2_2_3_2_2_2_2_	2_2_2_2_2_2_3_2_2_2_2_2_2_2_2_2_2_2_2_2_	2_2_2_2_2_2_2_2_2_2_2_2_2_2_2_2_2_2_2_2_	2_2_2_2_2_2_2_2_2_2_2_2_2_2_2_2_2_2_2_2_	2_2_2_2_2_2_2_2_2_2_2_2_2_2_2_2_2_2_	2_2_2_2_2_2_2_2_2_2_2_2_2_2_2_2_2_2_2_2_
chr1	112558245	112569630	11385	CNV_chr1_112558245_112569630	ATP5SL	ENSCAFG00000004995.3	ENSCAFT00000008025.3	coding	ATP5S-like [Source:HGNC Symbol;Acc:HGNC:25496]	conserved	94	0.0182192322912544	0.0105749794115445	0.0105749794115445	0.0105749794115445	0.0401178622231253	0.0105749794115445	0.0105749794115445	0.0105749794115445	0.0605772495755517	0.02011309	NO GO-ANNOTATION	2.1	2	2	2	2.15	2	2	2	2_2_2_2_2_2_2_2_2_2_3_2_3_2_2_2_2_2_2_2_	2_2_2_2_2_2_2_2_2_2_2_2_2_2_2_2_2_2_2_2_	2_2_2_2_2_2_2_2_2_2_2_2_2_2_2_2_2_2_2_2_	2_2_2_2_2_2_2_2_2_2_2_2_2_2_2_2_2_2_2_2_	2_2_2_2_2_2_3_2_2_2_2_2_2_3_3_2_2_2_2_2_	2_2_2_2_2_2_2_2_2_2_2_2_2_2_2_2_2_2_2_2_	2_2_2_2_2_2_2_2_2_2_2_2_2_2_2_2_2_2_2_2_	2_2_2_2_2_2_2_2_2_2_2_2_2_2_2_2_2_2_2_2_
chr1	113112773	113116922	4149	CNV_chr1_113112773_113116922				intergenic		conserved	252	0	0	0	-0.00337837837837838	-0.00337837837837838	0	0	0	-0.00641025641025634	0.5292729		2	2	2	2.05	2.05263157894737	2	2	2	2_2_2_2_2_2_2_2_2_2_2_2_2_2_2_2_2_2_2_2_	2_2_2_2_2_2_2_2_2_2_2_2_2_2_2_2_2_2_2_2_	2_2_2_2_2_2_2_2_2_2_2_2_2_2_2_2_2_2_2_2_	2_2_3_2_2_2_2_2_2_2_2_2_2_2_2_2_2_2_2_2_	2_2_2_2_2_2_3_2_2_2_2_2_2_2_2_2_2_2_2_	2_2_2_2_2_2_2_2_2_2_2_2_2_2_2_2_2_2_2_	2_2_2_2_2_2_2_2_2_2_2_2_2_2_2_2_2_2_2_2_	2_2_2_2_2_2_2_2_2_2_2_2_2_2_2_2_2_2_2_2_
chr1	113525097	113529822	4725	CNV_chr1_113525097_113529822	ZNF540	ENSCAFG00000032613.1	ENSCAFT00000044877.1	coding	zinc finger protein 540 [Source:HGNC Symbol;Acc:HGNC:25331]	conserved	59	0.0659585878417685	0.0746268656716418	0.0746268656716418	0.0746268656716418	0.0746268656716418	0.498929968583996	0.0746268656716418	0.054601450289778	0.611111111111111	1.12064e-29	regulation of transcription, DNA-templated, negative regulation of transcription, DNA-templated, negative regulation of translation,	1.95	2	2	2	2	0.85	2	1.9	2_2_2_2_2_2_2_2_2_2_2_2_2_2_2_1_2_2_2_2_	2_2_2_2_2_2_2_2_2_2_2_2_2_2_2_2_2_2_2_2_	2_2_2_2_2_2_2_2_2_2_2_2_2_2_2_2_2_2_2_2_	2_2_2_2_2_2_2_2_2_2_2_2_2_2_2_2_2_2_2_2_	2_2_2_2_2_2_2_2_2_2_2_2_2_2_2_2_2_2_2_2_	1_0_0_0_1_2_1_0_0_1_0_1_1_1_2_1_2_1_1_1_	2_2_2_2_2_2_2_2_2_2_2_2_2_2_2_2_2_2_2_2_	2_2_2_2_2_2_2_2_0_2_2_2_2_2_2_2_2_2_2_2_
chr1	113877741	113880340	2599	CNV_chr1_113877741_113880340	GMFG	ENSCAFG00000028607.1	ENSCAFT00000047144.1	coding	glia maturation factor, gamma [Source:HGNC Symbol;Acc:HGNC:4374]	conserved	271	0	0	0	0	0	-0.00737847222222223	-0.00781250000000001	-0.00737847222222223	-0.0135135135135135	0.5791924	negative regulation of Arp2/3 complex-mediated actin nucleation, regulation of actin cytoskeleton reorganization,	2	2	2	2	2	2.05263157894737	2.06666666666667	2.05263157894737	2_2_2_2_2_2_2_2_2_2_2_2_2_2_2_2_2_2_2_	2_2_2_2_2_2_2_2_2_2_2_2_2_2_2_2_2_2_2_2_	2_2_2_2_2_2_2_2_2_2_2_2_2_2_2_2_2_2_2_	2_2_2_2_2_2_2_2_2_2_2_2_2_2_2_2_2_2_2_2_	2_2_2_2_2_2_2_2_2_2_2_2_2_2_2_2_2_2_2_2_	2_2_2_2_2_2_2_2_2_2_2_3_2_2_2_2_2_2_2_	2_2_2_2_3_2_2_2_2_2_2_2_2_2_2_	2_2_2_2_2_2_2_2_2_2_2_2_3_2_2_2_2_2_2_
chr1	114008883	114014632	5749	CNV_chr1_114008883_114014632	PAK4	ENSCAFG00000005606.4	ENSCAFT00000009039.4	coding	p21 protein (Cdc42/Rac)-activated kinase 4 [Source:HGNC Symbol;Acc:HGNC:16059]	conserved	512	0	0	0	0	0	-0.00657894736842106	-0.00657894736842106	-0.00657894736842106	-0.0127388535031847	0.6599845	regulation of apoptotic process, phosphorylation, signal transduction by protein phosphorylation, activation of protein kinase activity, cell migration, Rho protein signal transduction, actin cytoskeleton organization, stress-activated protein kinase signaling cascade, regulation of MAPK cascade, regulation of mitotic cell cycle, protein phosphorylation,	2	2	2	2	2	2.05	2.05	2.05	2_2_2_2_2_2_2_2_2_2_2_2_2_2_2_2_2_2_2_2_	2_2_2_2_2_2_2_2_2_2_2_2_2_2_2_2_2_2_2_2_	2_2_2_2_2_2_2_2_2_2_2_2_2_2_2_2_2_2_2_2_	2_2_2_2_2_2_2_2_2_2_2_2_2_2_2_2_2_2_2_2_	2_2_2_2_2_2_2_2_2_2_2_2_2_2_2_2_2_2_2_2_	2_2_2_2_2_2_2_2_2_2_2_2_2_2_2_2_2_2_3_2_	2_2_3_2_2_2_2_2_2_2_2_2_2_2_2_2_2_2_2_2_	2_2_2_2_2_3_2_2_2_2_2_2_2_2_2_2_2_2_2_2_
chr1	114244358	114249486	5128	CNV_chr1_114244358_114249486				intergenic		conserved	16	0	-0.00328947368421053	-0.00328947368421053	0	0	0	0	0	-0.00632911392405063	0.5420152		2	2.05	2.05	2	2	2	2	2	2_2_2_2_2_2_2_2_2_2_2_2_2_2_2_2_2_2_2_2_	2_2_2_2_2_2_2_2_2_2_2_2_2_2_2_2_2_3_2_2_	2_2_2_2_2_2_2_2_2_2_2_2_2_2_2_2_3_2_2_2_	2_2_2_2_2_2_2_2_2_2_2_2_2_2_2_2_2_2_2_2_	2_2_2_2_2_2_2_2_2_2_2_2_2_2_2_2_2_2_2_2_	2_2_2_2_2_2_2_2_2_2_2_2_2_2_2_2_2_2_2_2_	2_2_2_2_2_2_2_2_2_2_2_2_2_2_2_2_2_2_2_2_	2_2_2_2_2_2_2_2_2_2_2_2_2_2_2_2_2_2_2_2_
chr1	114284998	114290997	5999	CNV_chr1_114284998_114290997	ECH1	ENSCAFG00000005661.3	ENSCAFT00000009118.3	coding	enoyl CoA hydratase 1, peroxisomal [Source:HGNC Symbol;Acc:HGNC:3149]	conserved	294	0.0301724137931034	0.030787037037037	0.216619546409591	0.0313620071684588	0.030787037037037	0.030787037037037	0.0313620071684588	0.0313620071684588	0.35958904109589	3.351401e-13	metabolic process,	2	2	2.42105263157895	2	2	2	2	2	2_2_2_2_2_2_2_2_2_2_2_2_2_2_2_2_2_2_	2_2_2_2_2_2_2_2_2_2_2_2_2_2_2_2_2_2_2_	2_2_2_3_2_3_2_3_3_3_2_2_3_2_2_3_3_2_2_	2_2_2_2_2_2_2_2_2_2_2_2_2_2_2_2_2_2_2_2_	2_2_2_2_2_2_2_2_2_2_2_2_2_2_2_2_2_2_2_	2_2_2_2_2_2_2_2_2_2_2_2_2_2_2_2_2_2_2_	2_2_2_2_2_2_2_2_2_2_2_2_2_2_2_2_2_2_2_2_	2_2_2_2_2_2_2_2_2_2_2_2_2_2_2_2_2_2_2_2_
chr1	114691043	114696242	5199	CNV_chr1_114691043_114696242				intergenic		conserved	29	0.0790067108589244	0.0983226360830528	0.0973919172932331	0.0991813466784863	0.087001747711887	0.0991813466784863	0.0991813466784863	0.557730004283228	0.570262721480318	2.902288e-25		2.10526315789474	2	2	2	2.15	2	2	2.82352941176471	2_2_2_2_2_3_3_2_2_2_2_2_2_2_2_2_2_2_2_	2_2_2_2_2_2_2_2_2_2_2_2_2_2_2_2_2_2_2_	2_2_2_2_2_2_2_2_2_2_2_2_2_2_2_2_2_2_	2_2_2_2_2_2_2_2_2_2_2_2_2_2_2_2_2_2_2_2_	3_2_2_2_2_2_2_2_2_2_2_2_3_2_2_3_2_2_2_2_	2_2_2_2_2_2_2_2_2_2_2_2_2_2_2_2_2_2_2_2_	2_2_2_2_2_2_2_2_2_2_2_2_2_2_2_2_2_2_2_2_	3_2_2_2_3_3_3_3_3_3_3_3_3_3_3_3_3_
chr1	119113415	119118379	4964	CNV_chr1_119113415_119118379	FAAP24	ENSCAFG00000029358.1	ENSCAFT00000042873.1	coding	Fanconi anemia core complex associated protein 24 [Source:HGNC Symbol;Acc:HGNC:28467]	conserved	359	0	-0.00328947368421053	0	0	-0.00328947368421053	0	0	0	-0.00636942675159243	0.5479846	DNA repair,	2	2.05	2	2	2.05	2	2	2	2_2_2_2_2_2_2_2_2_2_2_2_2_2_2_2_2_2_2_2_	2_2_2_2_2_2_2_2_2_2_2_2_2_2_2_2_2_2_3_2_	2_2_2_2_2_2_2_2_2_2_2_2_2_2_2_2_2_2_2_	2_2_2_2_2_2_2_2_2_2_2_2_2_2_2_2_2_2_2_2_	2_2_2_2_2_2_2_2_2_2_2_2_2_2_2_2_2_3_2_2_	2_2_2_2_2_2_2_2_2_2_2_2_2_2_2_2_2_2_2_2_	2_2_2_2_2_2_2_2_2_2_2_2_2_2_2_2_2_2_2_2_	2_2_2_2_2_2_2_2_2_2_2_2_2_2_2_2_2_2_2_2_
chr1	119565120	119568119	2999	CNV_chr1_119565120_119568119	ZNF507	ENSCAFG00000007590.3	ENSCAFT00000012146.3	coding	zinc finger protein 507 [Source:HGNC Symbol;Acc:HGNC:23783]	conserved	440	0	0	0	0	0	-0.00337837837837838	0	-0.00337837837837838	-0.00649350649350639	0.5414497	NO GO-ANNOTATION	2	2	2	2	2	2.05	2	2.05263157894737	2_2_2_2_2_2_2_2_2_2_2_2_2_2_2_2_2_2_2_2_	2_2_2_2_2_2_2_2_2_2_2_2_2_2_2_2_2_2_	2_2_2_2_2_2_2_2_2_2_2_2_2_2_2_2_2_2_2_2_	2_2_2_2_2_2_2_2_2_2_2_2_2_2_2_2_2_2_2_2_	2_2_2_2_2_2_2_2_2_2_2_2_2_2_2_2_2_2_2_2_	2_2_2_2_2_2_2_2_2_2_2_2_2_2_3_2_2_2_2_2_	2_2_2_2_2_2_2_2_2_2_2_2_2_2_2_2_2_2_2_	2_2_2_2_2_2_2_2_2_2_2_2_3_2_2_2_2_2_2_
chr1	120386106	120398109	12003	CNV_chr1_120386106_120398109	TSHZ3	ENSCAFG00000007592.4	ENSCAFT00000012149.4	coding	teashirt zinc finger homeobox 3 [Source:HGNC Symbol;Acc:HGNC:30700]	conserved	5981	0.00346260387811634	0.00346260387811634	-0.00250626566416041	0.0182693576045376	0.00346260387811634	0.00346260387811634	0.00346260387811634	0.00346260387811634	0.0226372382569326	0.1545191	negative regulation of transcription, DNA-templated, regulation of gene expression,	2	2	2.05555555555556	2.1	2	2	2	2	2_2_2_2_2_2_2_2_2_2_2_2_2_2_2_2_2_2_2_2_	2_2_2_2_2_2_2_2_2_2_2_2_2_2_2_2_2_2_2_2_	2_2_3_2_2_2_2_2_2_2_2_2_2_2_2_2_2_2_	2_2_3_2_2_2_2_2_3_2_2_2_2_2_2_2_2_2_2_2_	2_2_2_2_2_2_2_2_2_2_2_2_2_2_2_2_2_2_2_2_	2_2_2_2_2_2_2_2_2_2_2_2_2_2_2_2_2_2_2_2_	2_2_2_2_2_2_2_2_2_2_2_2_2_2_2_2_2_2_2_2_	2_2_2_2_2_2_2_2_2_2_2_2_2_2_2_2_2_2_2_2_
chr1	121762754	121816593	53839	CNV_chr1_121762754_121816593	C19orf12	ENSCAFG00000007621.3	ENSCAFT00000012188.2	coding	chromosome 19 open reading frame 12 [Source:HGNC Symbol;Acc:HGNC:25443]	conserved	643	0.0767543859649123	0.0109649122807018	0.0109649122807018	0.0109649122807018	0.0109649122807018	0.0109649122807018	0.0109649122807018	0.0109649122807018	0.1417004048583	7.513688e-05	NO GO-ANNOTATION	2.2	2	2	2	2	2	2	2	2_2_3_3_2_3_2_2_2_2_3_2_2_2_2_2_2_2_2_2_	2_2_2_2_2_2_2_2_2_2_2_2_2_2_2_2_2_2_2_2_	2_2_2_2_2_2_2_2_2_2_2_2_2_2_2_2_2_2_2_2_	2_2_2_2_2_2_2_2_2_2_2_2_2_2_2_2_2_2_2_2_	2_2_2_2_2_2_2_2_2_2_2_2_2_2_2_2_2_2_2_2_	2_2_2_2_2_2_2_2_2_2_2_2_2_2_2_2_2_2_2_2_	2_2_2_2_2_2_2_2_2_2_2_2_2_2_2_2_2_2_2_2_	2_2_2_2_2_2_2_2_2_2_2_2_2_2_2_2_2_2_2_2_
chr1	121830225	121837101	6876	CNV_chr1_121830225_121837101				intergenic				0.126263235352162	0.323545234830128	0.126263235352162	0.102722969696193	0.126263235352162	0.126263235352162	0.101779956794725	0.438487676264017	0.432850927293974	2.451216e-17		2	2.94444444444444	2	2.1	2	2	2.65	0.85	2_2_2_2_2_2_2_2_2_2_2_2_2_2_2_2_2_2_2_2_	4_4_3_2_3_4_4_2_2_3_2_2_3_4_3_3_3_2_	2_2_2_2_2_2_2_2_2_2_2_2_2_2_2_2_2_2_2_2_	2_2_2_2_2_2_2_4_2_2_2_2_2_2_2_2_2_2_2_2_	2_2_2_2_2_2_2_2_2_2_2_2_2_2_2_2_2_2_2_2_	2_2_2_2_2_2_2_2_2_2_2_2_2_2_2_2_2_2_2_2_	4_2_4_2_2_7_4_2_2_2_2_2_2_2_2_2_2_2_2_4_	0_2_0_1_0_0_2_1_2_1_1_2_0_0_2_1_0_1_0_1_
chr1	121957173	121965048	7875	CNV_chr1_121957173_121965048				intergenic		conserved	388	0.00558233672268759	0.0198024731591621	0.0198024731591621	0.017535457524204	0.0198024731591621	0.0198024731591621	0.0198024731591621	0.0917715465815956	0.112737694124937	0.0006179325		1.95	2	2	1.9	2	2	2	1.73684210526316	1_2_2_2_2_2_2_2_2_2_2_2_2_2_2_2_2_2_2_2_	2_2_2_2_2_2_2_2_2_2_2_2_2_2_2_2_2_2_2_2_	2_2_2_2_2_2_2_2_2_2_2_2_2_2_2_2_2_2_2_2_	1_2_2_2_2_2_2_2_2_1_2_2_2_2_2_2_2_2_2_2_	2_2_2_2_2_2_2_2_2_2_2_2_2_2_2_2_2_2_2_2_	2_2_2_2_2_2_2_2_2_2_2_2_2_2_2_2_2_2_2_2_	2_2_2_2_2_2_2_2_2_2_2_2_2_2_2_2_2_2_2_2_	2_2_2_2_2_2_1_1_2_2_1_2_2_1_1_2_2_2_2_
chr1	122106152	122110651	4499	CNV_chr1_122106152_122110651				intergenic		conserved	30	0	0	-0.00337837837837838	0	0	0	-0.00337837837837838	0	-0.00653594771241823	0.5475773		2	2	2.05	2	2	2	2.05263157894737	2	2_2_2_2_2_2_2_2_2_2_2_2_2_2_2_2_2_2_2_2_	2_2_2_2_2_2_2_2_2_2_2_2_2_2_2_2_2_2_2_	3_2_2_2_2_2_2_2_2_2_2_2_2_2_2_2_2_2_2_2_	2_2_2_2_2_2_2_2_2_2_2_2_2_2_2_2_2_2_2_2_	2_2_2_2_2_2_2_2_2_2_2_2_2_2_2_2_2_2_2_2_	2_2_2_2_2_2_2_2_2_2_2_2_2_2_2_2_2_2_	2_2_2_2_2_2_2_2_2_2_2_2_2_2_2_3_2_2_2_	2_2_2_2_2_2_2_2_2_2_2_2_2_2_2_2_2_2_2_
chr1	122553275	122558024	4749	CNV_chr1_122553275_122558024				intergenic		conserved	162	0.0587319415541636	0.338832876729099	0.0716866421924325	0.0716866421924325	0.0716866421924325	0.111812751169231	0.0716866421924325	0.0716866421924325	0.430473311524287	2.001606e-17		1.95	1.1	2	2	2	1.65	2	2	2_2_2_2_2_2_2_2_2_2_2_2_2_2_2_2_2_1_2_2_	0_0_1_2_1_1_0_0_1_1_1_2_2_1_1_1_2_2_1_2_	2_2_2_2_2_2_2_2_2_2_2_2_2_2_2_2_2_2_2_2_	2_2_2_2_2_2_2_2_2_2_2_2_2_2_2_2_2_2_2_2_	2_2_2_2_2_2_2_2_2_2_2_2_2_2_2_2_2_2_2_2_	2_2_1_2_2_1_2_1_1_2_2_2_2_2_2_2_1_0_2_2_	2_2_2_2_2_2_2_2_2_2_2_2_2_2_2_2_2_2_2_2_	2_2_2_2_2_2_2_2_2_2_2_2_2_2_2_2_2_2_2_2_
chr10	2510968	2540467	29499	CNV_chr10_2510968_2540467				intergenic		conserved	577	0.0382825484764543	0.111307874950534	0.0533921151563118	0.0533921151563118	0.152730263157895	0.0533921151563118	0.0533921151563118	0.0533921151563118	0.22018885879511	1.164606e-07		2.1	2.4	2	2	2.4	2	2	2	2_2_2_2_2_2_2_3_2_2_2_2_3_2_2_2_2_2_2_2_	3_2_2_2_2_2_2_3_3_4_2_2_2_2_2_2_3_3_3_2_	2_2_2_2_2_2_2_2_2_2_2_2_2_2_2_2_2_2_2_2_	2_2_2_2_2_2_2_2_2_2_2_2_2_2_2_2_2_2_2_2_	2_2_2_3_3_3_3_2_2_2_3_2_3_2_2_3_2_3_2_2_	2_2_2_2_2_2_2_2_2_2_2_2_2_2_2_2_2_2_2_2_	2_2_2_2_2_2_2_2_2_2_2_2_2_2_2_2_2_2_2_2_	2_2_2_2_2_2_2_2_2_2_2_2_2_2_2_2_2_2_2_2_
chr10	5808203	5812290	4087	CNV_chr10_5808203_5812290				intergenic		conserved	41	-0.00328947368421053	0	0	0	0	0	0	-0.00328947368421053	-0.00641025641025634	0.5539774		2.05	2	2	2	2	2	2	2.05	2_2_2_2_2_2_2_2_2_2_2_2_2_2_2_2_3_2_2_2_	2_2_2_2_2_2_2_2_2_2_2_2_2_2_2_2_2_2_2_2_	2_2_2_2_2_2_2_2_2_2_2_2_2_2_2_2_2_2_2_	2_2_2_2_2_2_2_2_2_2_2_2_2_2_2_2_2_2_2_	2_2_2_2_2_2_2_2_2_2_2_2_2_2_2_2_2_2_2_2_	2_2_2_2_2_2_2_2_2_2_2_2_2_2_2_2_2_2_2_2_	2_2_2_2_2_2_2_2_2_2_2_2_2_2_2_2_2_2_2_2_	2_2_2_3_2_2_2_2_2_2_2_2_2_2_2_2_2_2_2_2_
chr10	7155548	7161075	5527	CNV_chr10_7155548_7161075	XPOT	ENSCAFG00000000352.4	ENSCAFT00000000554.3	coding	exportin, tRNA [Source:HGNC Symbol;Acc:HGNC:12826]	conserved	519	0	0	0	-0.00328947368421053	0	0	0	-0.00328947368421053	-0.00636942675159243	0.5479846	intracellular protein transport, intracellular protein transport, tRNA export from nucleus,	2	2	2	2.05	2	2	2	2.05	2_2_2_2_2_2_2_2_2_2_2_2_2_2_2_2_2_2_2_	2_2_2_2_2_2_2_2_2_2_2_2_2_2_2_2_2_2_2_2_	2_2_2_2_2_2_2_2_2_2_2_2_2_2_2_2_2_2_2_2_	3_2_2_2_2_2_2_2_2_2_2_2_2_2_2_2_2_2_2_2_	2_2_2_2_2_2_2_2_2_2_2_2_2_2_2_2_2_2_2_2_	2_2_2_2_2_2_2_2_2_2_2_2_2_2_2_2_2_2_2_2_	2_2_2_2_2_2_2_2_2_2_2_2_2_2_2_2_2_2_2_2_	2_2_2_3_2_2_2_2_2_2_2_2_2_2_2_2_2_2_2_2_
chr10	7937834	7941333	3499	CNV_chr10_7937834_7941333	MSRB3	ENSCAFG00000029740.1	ENSCAFT00000044828.1	intron	methionine sulfoxide reductase B3 [Source:HGNC Symbol;Acc:HGNC:27375]	conserved	28	0	-0.00328947368421053	0	0	0	0	0	-0.00328947368421053	-0.00636942675159243	0.5479846	protein repair, response to oxidative stress, oxidation-reduction process,	2	2.05	2	2	2	2	2	2.05	2_2_2_2_2_2_2_2_2_2_2_2_2_2_2_2_2_2_2_2_	2_3_2_2_2_2_2_2_2_2_2_2_2_2_2_2_2_2_2_2_	2_2_2_2_2_2_2_2_2_2_2_2_2_2_2_2_2_2_2_2_	2_2_2_2_2_2_2_2_2_2_2_2_2_2_2_2_2_2_2_2_	2_2_2_2_2_2_2_2_2_2_2_2_2_2_2_2_2_2_2_2_	2_2_2_2_2_2_2_2_2_2_2_2_2_2_2_2_2_2_2_2_	2_2_2_2_2_2_2_2_2_2_2_2_2_2_2_2_2_2_2_	2_2_2_2_2_2_2_2_2_3_2_2_2_2_2_2_2_2_2_2_
chr10	8082607	8085981	3374	CNV_chr10_8082607_8085981				intergenic		conserved	76	0	-0.00657894736842106	-0.00657894736842106	0	0	-0.00657894736842106	0	0	-0.0128205128205128	0.6661856		2	2.05	2.05	2	2	2.05	2	2	2_2_2_2_2_2_2_2_2_2_2_2_2_2_2_2_2_2_2_2_	2_2_2_2_2_2_2_2_2_3_2_2_2_2_2_2_2_2_2_2_	2_2_2_2_2_2_2_2_2_3_2_2_2_2_2_2_2_2_2_2_	2_2_2_2_2_2_2_2_2_2_2_2_2_2_2_2_2_2_2_2_	2_2_2_2_2_2_2_2_2_2_2_2_2_2_2_2_2_2_2_2_	2_2_2_2_2_2_2_3_2_2_2_2_2_2_2_2_2_2_2_2_	2_2_2_2_2_2_2_2_2_2_2_2_2_2_2_2_2_2_2_	2_2_2_2_2_2_2_2_2_2_2_2_2_2_2_2_2_2_2_2_
chr10	8384558	8387507	2949	CNV_chr10_8384558_8387507				intergenic		conserved	25	0	0	-0.00328947368421053	0	0	0	-0.00328947368421053	0	-0.00636942675159243	0.5479846		2	2	2.05	2	2	2	2.05	2	2_2_2_2_2_2_2_2_2_2_2_2_2_2_2_2_2_2_2_2_	2_2_2_2_2_2_2_2_2_2_2_2_2_2_2_2_2_2_2_2_	2_2_2_2_2_2_2_2_2_2_2_2_2_2_3_2_2_2_2_2_	2_2_2_2_2_2_2_2_2_2_2_2_2_2_2_2_2_2_2_2_	2_2_2_2_2_2_2_2_2_2_2_2_2_2_2_2_2_2_2_2_	2_2_2_2_2_2_2_2_2_2_2_2_2_2_2_2_2_2_2_	2_2_2_2_2_2_2_2_2_3_2_2_2_2_2_2_2_2_2_2_	2_2_2_2_2_2_2_2_2_2_2_2_2_2_2_2_2_2_2_2_
chr10	9228273	9232522	4249	CNV_chr10_9228273_9232522				intergenic		conserved	47	0.141499856777848	0.553565647829354	0.141499856777848	0.124641738443016	0.124641738443016	0.141499856777848	0.141499856777848	0.308746018910777	0.662658231655957	4.382604e-34		2	0.684210526315789	2	1.95	1.95	2	2	1.25	2_2_2_2_2_2_2_2_2_2_2_2_2_2_2_2_2_2_2_2_	1_0_2_1_1_0_1_0_0_0_0_1_1_1_1_1_1_0_1_	2_2_2_2_2_2_2_2_2_2_2_2_2_2_2_2_2_2_2_2_	2_2_2_2_2_2_2_2_2_2_2_2_2_2_2_2_2_2_2_1_	2_2_1_2_2_2_2_2_2_2_2_2_2_2_2_2_2_2_2_2_	2_2_2_2_2_2_2_2_2_2_2_2_2_2_2_2_2_2_2_2_	2_2_2_2_2_2_2_2_2_2_2_2_2_2_2_2_2_2_2_2_	2_2_1_1_1_1_1_2_2_1_0_0_1_2_1_2_1_1_1_2_
chr10	10141436	10169935	28499	CNV_chr10_10141436_10169935				intergenic		conserved	238	0.0242382271468144	0.00346260387811634	0.00346260387811634	0.00346260387811634	0.00346260387811634	0.00346260387811634	0.00346260387811634	0.00346260387811634	0.0466355762824784	0.04558409		2.1	2	2	2	2	2	2	2	2_2_2_2_2_2_2_2_2_3_2_2_2_2_2_2_2_2_3_2_	2_2_2_2_2_2_2_2_2_2_2_2_2_2_2_2_2_2_2_2_	2_2_2_2_2_2_2_2_2_2_2_2_2_2_2_2_2_2_2_2_	2_2_2_2_2_2_2_2_2_2_2_2_2_2_2_2_2_2_2_2_	2_2_2_2_2_2_2_2_2_2_2_2_2_2_2_2_2_2_2_2_	2_2_2_2_2_2_2_2_2_2_2_2_2_2_2_2_2_2_2_2_	2_2_2_2_2_2_2_2_2_2_2_2_2_2_2_2_2_2_2_2_	2_2_2_2_2_2_2_2_2_2_2_2_2_2_2_2_2_2_2_2_
chr10	10648283	10653532	5249	CNV_chr10_10648283_10653532				intergenic		conserved	137	0	0	0	0	-0.00328947368421053	0	-0.00328947368421053	0	-0.00632911392405063	0.5420152		2	2	2	2	2.05	2	2.05	2	2_2_2_2_2_2_2_2_2_2_2_2_2_2_2_2_2_2_2_2_	2_2_2_2_2_2_2_2_2_2_2_2_2_2_2_2_2_2_2_2_	2_2_2_2_2_2_2_2_2_2_2_2_2_2_2_2_2_2_2_2_	2_2_2_2_2_2_2_2_2_2_2_2_2_2_2_2_2_2_2_2_	2_2_2_2_2_2_2_2_2_2_2_2_2_2_3_2_2_2_2_2_	2_2_2_2_2_2_2_2_2_2_2_2_2_2_2_2_2_2_2_2_	2_3_2_2_2_2_2_2_2_2_2_2_2_2_2_2_2_2_2_2_	2_2_2_2_2_2_2_2_2_2_2_2_2_2_2_2_2_2_2_2_
chr10	10764248	10772399	8151	CNV_chr10_10764248_10772399				intergenic		conserved	278	0.00346260387811634	0.00346260387811634	0.00346260387811634	0.00346260387811634	0.00346260387811634	0.00346260387811634	0.0242382271468144	0.00346260387811634	0.0466355762824784	0.04558409		2	2	2	2	2	2	2.1	2	2_2_2_2_2_2_2_2_2_2_2_2_2_2_2_2_2_2_2_2_	2_2_2_2_2_2_2_2_2_2_2_2_2_2_2_2_2_2_2_2_	2_2_2_2_2_2_2_2_2_2_2_2_2_2_2_2_2_2_2_2_	2_2_2_2_2_2_2_2_2_2_2_2_2_2_2_2_2_2_2_2_	2_2_2_2_2_2_2_2_2_2_2_2_2_2_2_2_2_2_2_2_	2_2_2_2_2_2_2_2_2_2_2_2_2_2_2_2_2_2_2_2_	2_3_2_3_2_2_2_2_2_2_2_2_2_2_2_2_2_2_2_2_	2_2_2_2_2_2_2_2_2_2_2_2_2_2_2_2_2_2_2_2_
chr10	11338201	11341549	3348	CNV_chr10_11338201_11341549				intergenic				0.00346260387811634	0.00346260387811634	0.00346260387811634	0.00346260387811634	0.00328947368421052	0.00346260387811634	0.0240650969529086	0.00346260387811634	0.0465587044534413	0.04905607		2	2	2	2	2	2	2.1	2	2_2_2_2_2_2_2_2_2_2_2_2_2_2_2_2_2_2_2_2_	2_2_2_2_2_2_2_2_2_2_2_2_2_2_2_2_2_2_2_2_	2_2_2_2_2_2_2_2_2_2_2_2_2_2_2_2_2_2_2_2_	2_2_2_2_2_2_2_2_2_2_2_2_2_2_2_2_2_2_2_2_	2_2_2_2_2_2_2_2_2_2_2_2_2_2_2_2_2_2_	2_2_2_2_2_2_2_2_2_2_2_2_2_2_2_2_2_2_2_2_	2_3_2_3_2_2_2_2_2_2_2_2_2_2_2_2_2_2_2_2_	2_2_2_2_2_2_2_2_2_2_2_2_2_2_2_2_2_2_2_2_
chr10	11461921	11465770	3849	CNV_chr10_11461921_11465770				intergenic		conserved	1024	0.00346260387811634	0.00346260387811634	0.00346260387811634	0.00346260387811634	0.00337837837837838	0.00346260387811634	0.0241540016470764	0.00346260387811634	0.0465973851827019	0.04729056		2	2	2	2	2	2	2.1	2	2_2_2_2_2_2_2_2_2_2_2_2_2_2_2_2_2_2_2_2_	2_2_2_2_2_2_2_2_2_2_2_2_2_2_2_2_2_2_2_2_	2_2_2_2_2_2_2_2_2_2_2_2_2_2_2_2_2_2_2_2_	2_2_2_2_2_2_2_2_2_2_2_2_2_2_2_2_2_2_2_2_	2_2_2_2_2_2_2_2_2_2_2_2_2_2_2_2_2_2_2_	2_2_2_2_2_2_2_2_2_2_2_2_2_2_2_2_2_2_2_2_	2_3_2_2_3_2_2_2_2_2_2_2_2_2_2_2_2_2_2_2_	2_2_2_2_2_2_2_2_2_2_2_2_2_2_2_2_2_2_2_2_
chr10	11615047	11618546	3499	CNV_chr10_11615047_11618546	BEST3	ENSCAFG00000000435.4	ENSCAFT00000045671.1	coding	bestrophin 3 [Source:HGNC Symbol;Acc:HGNC:17105]	conserved	427	-0.00337837837837838	-0.00337837837837838	0	0	0	0	0	0	-0.00641025641025634	0.5292729	inorganic anion transport, negative regulation of ion transport,	2.05	2.05263157894737	2	2	2	2	2	2	3_2_2_2_2_2_2_2_2_2_2_2_2_2_2_2_2_2_2_2_	2_2_2_2_2_2_2_2_2_3_2_2_2_2_2_2_2_2_2_	2_2_2_2_2_2_2_2_2_2_2_2_2_2_2_2_2_2_2_	2_2_2_2_2_2_2_2_2_2_2_2_2_2_2_2_2_2_2_2_	2_2_2_2_2_2_2_2_2_2_2_2_2_2_2_2_2_2_2_2_	2_2_2_2_2_2_2_2_2_2_2_2_2_2_2_2_2_2_2_2_	2_2_2_2_2_2_2_2_2_2_2_2_2_2_2_2_2_2_2_2_	2_2_2_2_2_2_2_2_2_2_2_2_2_2_2_2_2_2_2_2_
chr10	13227364	13233481	6117	CNV_chr10_13227364_13233481		ENSCAFG00000000456.3	ENSCAFT00000000730.3	coding		conserved	694	0.0124069478908189	0.0124069478908189	0.0121794871794872	0.0124069478908189	0.0124069478908189	0.0124069478908189	0.0121794871794872	0.0863937138130687	0.142488384099122	3.428099e-05	NO GO-ANNOTATION	2	2	2	2	2	2	2	2.21428571428571	2_2_2_2_2_2_2_2_2_2_2_2_2_2_2_2_2_2_2_2_	2_2_2_2_2_2_2_2_2_2_2_2_2_2_2_2_2_2_2_2_	2_2_2_2_2_2_2_2_2_2_2_2_2_2_2_2_2_2_2_	2_2_2_2_2_2_2_2_2_2_2_2_2_2_2_2_2_2_2_2_	2_2_2_2_2_2_2_2_2_2_2_2_2_2_2_2_2_2_2_2_	2_2_2_2_2_2_2_2_2_2_2_2_2_2_2_2_2_2_2_2_	2_2_2_2_2_2_2_2_2_2_2_2_2_2_2_2_2_2_2_	2_2_3_2_3_2_2_2_2_3_2_2_2_2_
chr10	15093216	15142652	49436	CNV_chr10_15093216_15142652				intergenic		conserved	97	0.102907001028377	0.382996532585274	0.102907001028377	0.102907001028377	0.102907001028377	0.225445657004278	0.102907001028377	0.0845732396420351	0.502065129801387	1.035913e-21		2	3.6	2	2	2	3.05	2	2.1	2_2_2_2_2_2_2_2_2_2_2_2_2_2_2_2_2_2_2_2_	2_4_5_2_4_4_4_2_3_2_4_5_3_4_3_4_6_4_4_3_	2_2_2_2_2_2_2_2_2_2_2_2_2_2_2_2_2_2_2_2_	2_2_2_2_2_2_2_2_2_2_2_2_2_2_2_2_2_2_2_2_	2_2_2_2_2_2_2_2_2_2_2_2_2_2_2_2_2_2_2_2_	3_2_3_2_4_2_2_3_4_2_4_3_2_6_2_4_2_4_3_4_	2_2_2_2_2_2_2_2_2_2_2_2_2_2_2_2_2_2_2_2_	2_2_2_2_2_2_2_2_4_2_2_2_2_2_2_2_2_2_2_2_
chr10	16175310	16183150	7840	CNV_chr10_16175310_16183150				intergenic				0.0499239573129866	0.0840448520476921	0.0224935384781932	0.0224935384781932	0.0224935384781932	0.0224935384781932	0.0224935384781932	0.0224935384781932	0.13835084459057	9.871295e-05		1.83333333333333	1.68421052631579	2	2	2	2	2	2	1_2_2_1_2_2_2_2_2_2_2_1_2_2_2_2_2_2_	2_2_2_0_1_2_2_1_2_2_2_2_2_1_1_2_2_2_2_	2_2_2_2_2_2_2_2_2_2_2_2_2_2_2_2_2_2_2_2_	2_2_2_2_2_2_2_2_2_2_2_2_2_2_2_2_2_2_2_2_	2_2_2_2_2_2_2_2_2_2_2_2_2_2_2_2_2_2_2_2_	2_2_2_2_2_2_2_2_2_2_2_2_2_2_2_2_2_2_2_2_	2_2_2_2_2_2_2_2_2_2_2_2_2_2_2_2_2_2_2_2_	2_2_2_2_2_2_2_2_2_2_2_2_2_2_2_2_2_2_2_2_
chr10	16201183	16209706	8523	CNV_chr10_16201183_16209706				intergenic				0.0614704936683816	0.446687840290381	0.0578980263157896	0.0894569757727653	0.0894569757727653	0.0534684321208345	0.0578980263157896	0.0578980263157896	0.215333475388877	1.786948e-07		2.5	3	2.3	2.2	2.2	2.45	2.3	2.3	2_3_2_2_2_2_3_3_2_2_2_3_3_2_3_3_2_3_3_3_	3_3_3_3_3_3_3_3_3_3_3_3_3_3_3_3_3_3_3_3_	2_3_2_3_3_2_3_2_3_3_2_2_2_2_2_2_2_2_2_2_	2_3_2_3_2_2_2_3_3_2_2_2_2_2_2_2_2_2_2_2_	3_3_2_2_2_2_2_3_2_3_2_2_2_2_2_2_2_2_2_2_	2_2_2_3_3_3_2_3_2_2_3_2_3_3_2_2_3_2_2_3_	2_2_2_2_3_2_2_3_3_3_2_2_3_2_2_2_2_3_2_2_	2_3_3_2_3_2_2_3_2_2_2_2_2_2_2_2_3_2_2_3_
chr10	17046078	17053001	6923	CNV_chr10_17046078_17053001	PANX2	ENSCAFG00000000699.3	ENSCAFT00000035173.2	promoter	pannexin 2 [Source:HGNC Symbol;Acc:HGNC:8600]	conserved	71	0	-0.000173250173250173	0.00633012820512819	0	0	0	0	-0.000253378378378387	0.00420168067226895	0.3605305	cation transport, cell-cell signaling, response to ischemia, transmembrane transport,	2	2.05263157894737	1.95	2	2	2	2	2.05	2_2_2_2_2_2_2_2_2_2_2_2_2_2_2_2_2_2_2_2_	2_2_2_2_2_3_2_2_2_2_2_2_2_2_2_2_2_2_2_	2_2_2_2_2_2_2_2_2_2_2_2_2_2_2_2_2_1_2_2_	2_2_2_2_2_2_2_2_2_2_2_2_2_2_2_2_2_2_2_2_	2_2_2_2_2_2_2_2_2_2_2_2_2_2_2_2_2_2_2_2_	2_2_2_2_2_2_2_2_2_2_2_2_2_2_2_2_2_2_2_2_	2_2_2_2_2_2_2_2_2_2_2_2_2_2_2_2_2_2_2_2_	2_2_2_2_2_2_2_2_2_2_2_2_2_2_2_2_2_2_3_2_
chr10	17313699	17319498	5799	CNV_chr10_17313699_17319498	ZBED4	ENSCAFG00000000714.3	ENSCAFT00000001110.3	coding	zinc finger, BED-type containing 4 [Source:HGNC Symbol;Acc:HGNC:20721]	conserved	756	0.0405750210437711	0.0405750210437711	0.0152237111596195	0.0405750210437711	0.0127497263273126	0.0152237111596195	0.0841364405315671	0.0940566378066379	0.134821428571429	0.0001539258	NO GO-ANNOTATION	2	2	2.05	2	2.05555555555556	2.05	2.29411764705882	2.31578947368421	2_2_2_2_2_2_2_2_2_2_2_2_2_2_2_2_2_2_2_2_	2_2_2_2_2_2_2_2_2_2_2_2_2_2_2_2_2_2_2_2_	2_2_2_2_2_2_2_2_2_2_3_2_2_2_2_2_2_2_2_2_	2_2_2_2_2_2_2_2_2_2_2_2_2_2_2_2_2_2_2_2_	2_2_2_2_2_2_3_2_2_2_2_2_2_2_2_2_2_2_	2_2_2_2_2_2_2_2_2_2_2_2_3_2_2_2_2_2_2_2_	3_2_2_2_2_2_3_2_2_2_3_2_2_2_3_2_3_	3_2_2_2_2_2_2_3_2_2_2_3_2_3_2_2_3_3_2_
chr10	17508791	17519790	10999	CNV_chr10_17508791_17519790				intergenic		conserved	163	0.0193498452012384	0.117528111723158	0.0193498452012384	0.0193498452012384	0.00730519480519482	0.00730519480519482	0.0193498452012384	0.018939393939394	0.160160334611363	1.972761e-05		2	1.7	2	2	1.95	1.95	2	2	2_2_2_2_2_2_2_2_2_2_2_2_2_2_2_2_2_2_2_2_	2_1_2_2_1_2_1_2_2_2_2_1_2_2_2_1_1_2_2_2_	2_2_2_2_2_2_2_2_2_2_2_2_2_2_2_2_2_2_2_2_	2_2_2_2_2_2_2_2_2_2_2_2_2_2_2_2_2_2_2_2_	2_1_2_2_2_2_2_2_2_2_2_2_2_2_2_2_2_2_2_2_	2_2_2_2_2_2_2_2_2_2_2_2_2_2_1_2_2_2_2_2_	2_2_2_2_2_2_2_2_2_2_2_2_2_2_2_2_2_2_2_2_	2_2_2_2_2_2_2_2_2_2_2_2_2_2_2_2_2_2_2_
chr10	18706255	18711754	5499	CNV_chr10_18706255_18711754				intergenic		conserved	47	0	-0.00328947368421053	0	0	0	0	0	-0.00328947368421053	-0.00641025641025634	0.5539774		2	2.05	2	2	2	2	2	2.05	2_2_2_2_2_2_2_2_2_2_2_2_2_2_2_2_2_2_2_2_	2_2_2_2_3_2_2_2_2_2_2_2_2_2_2_2_2_2_2_2_	2_2_2_2_2_2_2_2_2_2_2_2_2_2_2_2_2_2_2_	2_2_2_2_2_2_2_2_2_2_2_2_2_2_2_2_2_2_2_	2_2_2_2_2_2_2_2_2_2_2_2_2_2_2_2_2_2_2_2_	2_2_2_2_2_2_2_2_2_2_2_2_2_2_2_2_2_2_2_2_	2_2_2_2_2_2_2_2_2_2_2_2_2_2_2_2_2_2_2_2_	2_2_2_2_2_2_2_2_2_2_2_2_2_2_2_3_2_2_2_2_
chr10	18879352	18886883	7531	CNV_chr10_18879352_18886883				intergenic		conserved	16	0	0	-0.00347222222222222	0	0	0	-0.00347222222222222	0	-0.00645161290322586	0.5111104		2	2	2.05263157894737	2	2	2	2.05263157894737	2	2_2_2_2_2_2_2_2_2_2_2_2_2_2_2_2_2_2_2_2_	2_2_2_2_2_2_2_2_2_2_2_2_2_2_2_2_2_2_2_2_	2_2_2_3_2_2_2_2_2_2_2_2_2_2_2_2_2_2_2_	2_2_2_2_2_2_2_2_2_2_2_2_2_2_2_2_2_2_2_2_	2_2_2_2_2_2_2_2_2_2_2_2_2_2_2_2_2_2_2_2_	2_2_2_2_2_2_2_2_2_2_2_2_2_2_2_2_2_2_2_2_	2_2_2_2_2_2_2_2_2_2_3_2_2_2_2_2_2_2_2_	2_2_2_2_2_2_2_2_2_2_2_2_2_2_2_2_2_2_2_
chr10	19113559	19118408	4849	CNV_chr10_19113559_19118408				intergenic		conserved	1097	0	0	-0.00328947368421053	0	0	0	-0.00328947368421053	0	-0.00632911392405063	0.5420152		2	2	2.05	2	2	2	2.05	2	2_2_2_2_2_2_2_2_2_2_2_2_2_2_2_2_2_2_2_2_	2_2_2_2_2_2_2_2_2_2_2_2_2_2_2_2_2_2_2_2_	2_2_2_2_2_2_3_2_2_2_2_2_2_2_2_2_2_2_2_2_	2_2_2_2_2_2_2_2_2_2_2_2_2_2_2_2_2_2_2_2_	2_2_2_2_2_2_2_2_2_2_2_2_2_2_2_2_2_2_2_2_	2_2_2_2_2_2_2_2_2_2_2_2_2_2_2_2_2_2_2_2_	2_2_2_2_2_3_2_2_2_2_2_2_2_2_2_2_2_2_2_2_	2_2_2_2_2_2_2_2_2_2_2_2_2_2_2_2_2_2_2_2_
chr10	19157246	19161337	4091	CNV_chr10_19157246_19161337				intergenic				0.150431222176036	0.200206465647343	0.200206465647343	0.130242504426221	0.138448041838783	0.103171832718872	0.127539716162278	0.387808286145314	0.404532437938943	8.311637e-16		1.26315789473684	2	2	1.85	1.3	1.6	1.84210526315789	0.65	2_2_2_2_1_0_2_1_0_1_1_2_2_0_1_1_1_1_2_	2_2_2_2_2_2_2_2_2_2_2_2_2_2_2_2_2_2_2_2_	2_2_2_2_2_2_2_2_2_2_2_2_2_2_2_2_2_2_2_2_	1_2_2_2_2_2_2_2_2_2_2_2_1_2_2_2_2_2_2_1_	1_2_1_1_2_2_1_2_2_1_2_2_1_2_1_1_2_0_0_0_	2_2_2_2_1_2_2_2_1_2_1_2_2_0_2_1_2_1_2_1_	2_2_2_1_2_2_2_2_1_2_1_2_2_2_2_2_2_2_2_	1_1_1_2_2_0_0_1_1_1_0_0_1_0_1_0_0_1_0_0_
chr10	20645040	20647664	2624	CNV_chr10_20645040_20647664	SMC1B	ENSCAFG00000000827.4	ENSCAFT00000001296.3	intron	structural maintenance of chromosomes 1B [Source:HGNC Symbol;Acc:HGNC:11112]			0.00337837837837838	0.00328947368421052	0.00346260387811634	-0.00231481481481484	0.00337837837837838	0.00346260387811634	0.00337837837837838	0.0180350017607635	0.0223074241896129	0.1807709	chromosome organization, chromosome organization, meiotic nuclear division, sister chromatid cohesion,	2	2	2	2.05263157894737	2	2	2	2.1	2_2_2_2_2_2_2_2_2_2_2_2_2_2_2_2_2_2_2_	2_2_2_2_2_2_2_2_2_2_2_2_2_2_2_2_2_2_	2_2_2_2_2_2_2_2_2_2_2_2_2_2_2_2_2_2_2_2_	2_2_2_2_2_2_2_2_2_2_2_2_2_2_2_2_3_2_2_	2_2_2_2_2_2_2_2_2_2_2_2_2_2_2_2_2_2_2_	2_2_2_2_2_2_2_2_2_2_2_2_2_2_2_2_2_2_2_2_	2_2_2_2_2_2_2_2_2_2_2_2_2_2_2_2_2_2_2_	2_2_2_2_2_2_3_2_3_2_2_2_2_2_2_2_2_2_2_2_
chr10	21128406	21131555	3149	CNV_chr10_21128406_21131555		ENSCAFG00000030691.1	ENSCAFT00000001354.3	coding	rho GTPase-activating protein 8 [Source:RefSeq peptide;Acc:NP_001191334]	conserved	116	0	-0.00328947368421053	0	0	0	-0.00328947368421053	0	0	-0.00636942675159243	0.5479846	signal transduction, regulation of GTPase activity,	2	2.05	2	2	2	2.05	2	2	2_2_2_2_2_2_2_2_2_2_2_2_2_2_2_2_2_2_2_2_	2_2_2_2_2_2_2_2_2_2_2_2_2_2_2_2_2_3_2_2_	2_2_2_2_2_2_2_2_2_2_2_2_2_2_2_2_2_2_2_2_	2_2_2_2_2_2_2_2_2_2_2_2_2_2_2_2_2_2_2_2_	2_2_2_2_2_2_2_2_2_2_2_2_2_2_2_2_2_2_2_	2_2_3_2_2_2_2_2_2_2_2_2_2_2_2_2_2_2_2_2_	2_2_2_2_2_2_2_2_2_2_2_2_2_2_2_2_2_2_2_2_	2_2_2_2_2_2_2_2_2_2_2_2_2_2_2_2_2_2_2_2_
chr10	21518374	21522123	3749	CNV_chr10_21518374_21522123				intergenic		conserved	100	0	0	0	-0.00337837837837838	-0.00337837837837838	0	0	0	-0.00636942675159243	0.5232257		2	2	2	2.05	2.05263157894737	2	2	2	2_2_2_2_2_2_2_2_2_2_2_2_2_2_2_2_2_2_2_2_	2_2_2_2_2_2_2_2_2_2_2_2_2_2_2_2_2_2_2_2_	2_2_2_2_2_2_2_2_2_2_2_2_2_2_2_2_2_2_2_2_	2_2_2_2_2_2_2_2_2_2_2_2_2_3_2_2_2_2_2_2_	2_2_2_2_2_2_2_2_2_2_2_2_2_2_3_2_2_2_2_	2_2_2_2_2_2_2_2_2_2_2_2_2_2_2_2_2_2_2_2_	2_2_2_2_2_2_2_2_2_2_2_2_2_2_2_2_2_2_2_2_	2_2_2_2_2_2_2_2_2_2_2_2_2_2_2_2_2_2_2_2_
chr10	21801361	21805960	4599	CNV_chr10_21801361_21805960	SULT4A1	ENSCAFG00000000899.3	ENSCAFT00000001395.3	coding	sulfotransferase family 4A, member 1 [Source:HGNC Symbol;Acc:HGNC:14903]	conserved	582	0	-0.00328947368421053	-0.00328947368421053	0	0	0	0	0	-0.00632911392405063	0.5420152	sulfur compound metabolic process,	2	2.05	2.05	2	2	2	2	2	2_2_2_2_2_2_2_2_2_2_2_2_2_2_2_2_2_2_2_2_	2_2_2_2_2_2_2_2_2_2_2_2_2_2_2_2_2_2_3_2_	2_2_2_2_2_2_2_3_2_2_2_2_2_2_2_2_2_2_2_2_	2_2_2_2_2_2_2_2_2_2_2_2_2_2_2_2_2_2_2_2_	2_2_2_2_2_2_2_2_2_2_2_2_2_2_2_2_2_2_2_2_	2_2_2_2_2_2_2_2_2_2_2_2_2_2_2_2_2_2_2_2_	2_2_2_2_2_2_2_2_2_2_2_2_2_2_2_2_2_2_2_2_	2_2_2_2_2_2_2_2_2_2_2_2_2_2_2_2_2_2_2_2_
chr10	21854480	21858770	4290	CNV_chr10_21854480_21858770	EFCAB6	ENSCAFG00000000902.4	ENSCAFT00000035329.1	coding	EF-hand calcium binding domain 6 [Source:HGNC Symbol;Acc:HGNC:24204]	conserved	94	0	0	-0.00328947368421053	-0.00328947368421053	0	0	0	0	-0.00632911392405063	0.5420152	NO GO-ANNOTATION	2	2	2.05	2.05	2	2	2	2	2_2_2_2_2_2_2_2_2_2_2_2_2_2_2_2_2_2_2_2_	2_2_2_2_2_2_2_2_2_2_2_2_2_2_2_2_2_2_2_2_	2_2_2_2_2_2_2_2_2_2_2_2_2_3_2_2_2_2_2_2_	2_2_2_2_3_2_2_2_2_2_2_2_2_2_2_2_2_2_2_2_	2_2_2_2_2_2_2_2_2_2_2_2_2_2_2_2_2_2_2_2_	2_2_2_2_2_2_2_2_2_2_2_2_2_2_2_2_2_2_2_2_	2_2_2_2_2_2_2_2_2_2_2_2_2_2_2_2_2_2_2_2_	2_2_2_2_2_2_2_2_2_2_2_2_2_2_2_2_2_2_2_2_
chr10	21889991	21895579	5588	CNV_chr10_21889991_21895579	EFCAB6	ENSCAFG00000000902.4	ENSCAFT00000035329.1	coding	EF-hand calcium binding domain 6 [Source:HGNC Symbol;Acc:HGNC:24204]	conserved	741	0	0	-0.00337837837837838	-0.00337837837837838	0	0	0	0	-0.00636942675159243	0.5232257	NO GO-ANNOTATION	2	2	2.05263157894737	2.05	2	2	2	2	2_2_2_2_2_2_2_2_2_2_2_2_2_2_2_2_2_2_2_2_	2_2_2_2_2_2_2_2_2_2_2_2_2_2_2_2_2_2_2_2_	2_2_2_2_2_2_3_2_2_2_2_2_2_2_2_2_2_2_2_	2_2_2_2_2_2_2_3_2_2_2_2_2_2_2_2_2_2_2_2_	2_2_2_2_2_2_2_2_2_2_2_2_2_2_2_2_2_2_2_2_	2_2_2_2_2_2_2_2_2_2_2_2_2_2_2_2_2_2_2_2_	2_2_2_2_2_2_2_2_2_2_2_2_2_2_2_2_2_2_2_2_	2_2_2_2_2_2_2_2_2_2_2_2_2_2_2_2_2_2_2_2_
chr10	22891488	22922536	31048	CNV_chr10_22891488_22922536	SERHL2	ENSCAFG00000000970.3	ENSCAFT00000001503.3	coding	serine hydrolase-like 2 [Source:HGNC Symbol;Acc:HGNC:29446]	conserved	90	0.0348053901187689	0.0543073427234508	0.0348053901187689	0.0543073427234508	0.0468518364730859	0.149690060181447	0.0543073427234508	0.0543073427234508	0.188787506839591	1.739689e-06	NO GO-ANNOTATION	1.85	2	1.85	2	1.8	1.45	2	2	2_1_2_2_2_2_2_1_2_2_2_2_2_2_2_2_2_2_1_2_	2_2_2_2_2_2_2_2_2_2_2_2_2_2_2_2_2_2_2_2_	2_2_2_2_1_2_2_2_2_2_1_2_2_2_2_2_1_2_2_2_	2_2_2_2_2_2_2_2_2_2_2_2_2_2_2_2_2_2_2_2_	2_1_2_2_2_2_2_1_2_1_2_1_2_2_2_2_2_2_2_2_	1_1_1_0_2_2_1_0_2_1_2_2_2_1_2_1_2_2_2_2_	2_2_2_2_2_2_2_2_2_2_2_2_2_2_2_2_2_2_2_2_	2_2_2_2_2_2_2_2_2_2_2_2_2_2_2_2_2_2_2_2_
chr10	22931112	22957459	26347	CNV_chr10_22931112_22957459				intergenic		conserved	16	0.0245995423340961	0.0245995423340961	0.0245995423340961	0.0245995423340961	0.172196796338673	0.0245995423340961	0.0245995423340961	0.0245995423340961	0.296114117068372	8.812842e-11		2	2	2	2	2.5	2	2	2	2_2_2_2_2_2_2_2_2_2_2_2_2_2_2_2_2_2_2_2_	2_2_2_2_2_2_2_2_2_2_2_2_2_2_2_2_2_2_2_2_	2_2_2_2_2_2_2_2_2_2_2_2_2_2_2_2_2_2_2_2_	2_2_2_2_2_2_2_2_2_2_2_2_2_2_2_2_2_2_2_2_	2_2_3_2_2_2_2_2_2_2_2_3_3_2_3_3_2_4_3_4_	2_2_2_2_2_2_2_2_2_2_2_2_2_2_2_2_2_2_2_2_	2_2_2_2_2_2_2_2_2_2_2_2_2_2_2_2_2_2_2_2_	2_2_2_2_2_2_2_2_2_2_2_2_2_2_2_2_2_2_2_2_
chr10	23218752	23223701	4949	CNV_chr10_23218752_23223701	TCF20	ENSCAFG00000000978.4	ENSCAFT00000001514.4	intron	transcription factor 20 (AR1) [Source:HGNC Symbol;Acc:HGNC:11631]	conserved	32	0	-0.00337837837837838	0	0	0	0	0	-0.00337837837837838	-0.00636942675159243	0.5232257	NO GO-ANNOTATION	2	2.05	2	2	2	2	2	2.05263157894737	2_2_2_2_2_2_2_2_2_2_2_2_2_2_2_2_2_2_2_2_	2_2_2_2_2_2_2_2_2_2_2_2_2_2_2_2_2_2_2_3_	2_2_2_2_2_2_2_2_2_2_2_2_2_2_2_2_2_2_2_2_	2_2_2_2_2_2_2_2_2_2_2_2_2_2_2_2_2_2_2_2_	2_2_2_2_2_2_2_2_2_2_2_2_2_2_2_2_2_2_2_2_	2_2_2_2_2_2_2_2_2_2_2_2_2_2_2_2_2_2_2_2_	2_2_2_2_2_2_2_2_2_2_2_2_2_2_2_2_2_2_2_2_	2_2_3_2_2_2_2_2_2_2_2_2_2_2_2_2_2_2_2_
chr10	24460093	24470404	10311	CNV_chr10_24460093_24470404	SLC25A17	ENSCAFG00000001142.3	ENSCAFT00000001753.3	coding	solute carrier family 25 (mitochondrial carrier; peroxisomal membrane protein, 34kDa), member 17 [Source:HGNC Symbol;Acc:HGNC:10987]	conserved	453	0.0497866287339971	0.00711237553342816	0.00711237553342816	0.00711237553342816	0.00711237553342816	0.00711237553342816	0.00711237553342816	0.00711237553342816	0.0938652363392557	0.00236624	transmembrane transport, transport, ADP transport, ATP transport, coenzyme A transmembrane transport, FAD transmembrane transport, NAD transport, AMP transport, fatty acid transport, fatty acid beta-oxidation, nucleotide transmembrane transport,	2.15	2	2	2	2	2	2	2	2_2_2_2_2_2_2_2_2_3_2_2_3_2_2_2_3_2_2_2_	2_2_2_2_2_2_2_2_2_2_2_2_2_2_2_2_2_2_2_2_	2_2_2_2_2_2_2_2_2_2_2_2_2_2_2_2_2_2_2_2_	2_2_2_2_2_2_2_2_2_2_2_2_2_2_2_2_2_2_2_2_	2_2_2_2_2_2_2_2_2_2_2_2_2_2_2_2_2_2_2_2_	2_2_2_2_2_2_2_2_2_2_2_2_2_2_2_2_2_2_2_2_	2_2_2_2_2_2_2_2_2_2_2_2_2_2_2_2_2_2_2_2_	2_2_2_2_2_2_2_2_2_2_2_2_2_2_2_2_2_2_2_2_
chr10	24967200	24971699	4499	CNV_chr10_24967200_24971699	TNRC6B	ENSCAFG00000001255.5	ENSCAFT00000045467.2	intron	trinucleotide repeat containing 6B [Source:HGNC Symbol;Acc:HGNC:29190]	conserved	66	-0.00666785206258891	0	0	0	0	-0.00666785206258891	-0.00675675675675675	0	-0.0131578947368422	0.6741285	purine ribonucleotide biosynthetic process, purine ribonucleotide biosynthetic process, 'de novo' AMP biosynthetic process, purine ribonucleotide biosynthetic process, 'de novo' IMP biosynthetic process, purine nucleotide biosynthetic process, 'de novo' AMP biosynthetic process, purine ribonucleotide biosynthetic process, 'de novo' IMP biosynthetic process, purine nucleotide biosynthetic process,…	2.05	2	2	2	2	2.05	2.05263157894737	2	2_2_2_2_2_2_2_2_2_2_2_3_2_2_2_2_2_2_2_2_	2_2_2_2_2_2_2_2_2_2_2_2_2_2_2_2_2_2_2_2_	2_2_2_2_2_2_2_2_2_2_2_2_2_2_2_2_2_2_2_	2_2_2_2_2_2_2_2_2_2_2_2_2_2_2_2_2_2_2_2_	2_2_2_2_2_2_2_2_2_2_2_2_2_2_2_2_2_2_2_2_	3_2_2_2_2_2_2_2_2_2_2_2_2_2_2_2_2_2_2_2_	2_3_2_2_2_2_2_2_2_2_2_2_2_2_2_2_2_2_2_	2_2_2_2_2_2_2_2_2_2_2_2_2_2_2_2_2_
chr10	25050441	25053440	2999	CNV_chr10_25050441_25053440				intergenic		conserved	41	0	0	0	0	-0.00328947368421053	0	-0.00328947368421053	0	-0.00645161290322586	0.5599924		2	2	2	2	2.05	2	2.05	2	2_2_2_2_2_2_2_2_2_2_2_2_2_2_2_2_2_2_2_2_	2_2_2_2_2_2_2_2_2_2_2_2_2_2_2_2_2_2_2_2_	2_2_2_2_2_2_2_2_2_2_2_2_2_2_2_2_2_2_2_2_	2_2_2_2_2_2_2_2_2_2_2_2_2_2_2_2_2_2_	2_2_2_2_2_2_2_2_2_2_2_2_2_2_2_2_2_2_2_3_	2_2_2_2_2_2_2_2_2_2_2_2_2_2_2_2_2_2_2_2_	2_2_2_2_2_2_2_2_2_2_2_2_2_2_2_2_2_2_3_2_	2_2_2_2_2_2_2_2_2_2_2_2_2_2_2_2_2_2_2_
chr10	26201972	26205471	3499	CNV_chr10_26201972_26205471				intergenic				0	0	-0.00328947368421053	0	0	0	-0.00328947368421053	0	-0.00641025641025634	0.5539774		2	2	2.05	2	2	2	2.05	2	2_2_2_2_2_2_2_2_2_2_2_2_2_2_2_2_2_2_2_2_	2_2_2_2_2_2_2_2_2_2_2_2_2_2_2_2_2_2_2_2_	2_2_2_2_2_2_2_2_2_2_2_2_2_2_3_2_2_2_2_2_	2_2_2_2_2_2_2_2_2_2_2_2_2_2_2_2_2_2_2_2_	2_2_2_2_2_2_2_2_2_2_2_2_2_2_2_2_2_2_2_	2_2_2_2_2_2_2_2_2_2_2_2_2_2_2_2_2_2_2_2_	2_2_2_2_2_2_2_2_2_2_2_3_2_2_2_2_2_2_2_2_	2_2_2_2_2_2_2_2_2_2_2_2_2_2_2_2_2_2_2_
chr10	27394163	27399062	4899	CNV_chr10_27394163_27399062	TMPRSS6	ENSCAFG00000001512.4	ENSCAFT00000036302.3	intron	transmembrane protease, serine 6 [Source:HGNC Symbol;Acc:HGNC:16517]	conserved	163	0.00408496732026144	0.00408496732026144	0.00399159663865548	0.00408496732026144	0.00399159663865548	0.00408496732026144	0.00408496732026144	0.0284080298786182	0.0527119938884645	0.02719635	proteolysis, proteolysis, positive regulation of transcription from RNA polymerase II promoter, negative regulation of transcription from RNA polymerase II promoter, cellular iron ion homeostasis, negative regulation of BMP signaling pathway, negative regulation of transcription, DNA-templated, membrane protein proteolysis, iron ion homeostasis, fibrinolysis, self proteolysis,	2	2	2	2	2	2	2	2.11111111111111	2_2_2_2_2_2_2_2_2_2_2_2_2_2_2_2_2_2_2_2_	2_2_2_2_2_2_2_2_2_2_2_2_2_2_2_2_2_2_2_2_	2_2_2_2_2_2_2_2_2_2_2_2_2_2_2_2_2_2_2_	2_2_2_2_2_2_2_2_2_2_2_2_2_2_2_2_2_2_2_2_	2_2_2_2_2_2_2_2_2_2_2_2_2_2_2_2_2_2_2_	2_2_2_2_2_2_2_2_2_2_2_2_2_2_2_2_2_2_2_2_	2_2_2_2_2_2_2_2_2_2_2_2_2_2_2_2_2_2_2_2_	2_2_2_2_2_2_2_2_2_2_2_2_3_2_3_2_2_2_
chr10	27751077	27754826	3749	CNV_chr10_27751077_27754826	CACNG2	ENSCAFG00000029809.1	ENSCAFT00000049065.1	coding	calcium channel, voltage-dependent, gamma subunit 2 [Source:HGNC Symbol;Acc:HGNC:1406]	conserved	1833	0	0	0	-0.00328947368421053	0	-0.00328947368421053	0	0	-0.00645161290322586	0.5599924	calcium ion transmembrane transport, regulation of ion transmembrane transport, calcium ion transport, transmission of nerve impulse, regulation of membrane potential, neurological system process, neuromuscular junction development, membrane depolarization, membrane hyperpolarization, ion transport, transport,	2	2	2	2.05	2	2.05	2	2	2_2_2_2_2_2_2_2_2_2_2_2_2_2_2_2_2_2_2_2_	2_2_2_2_2_2_2_2_2_2_2_2_2_2_2_2_2_2_2_2_	2_2_2_2_2_2_2_2_2_2_2_2_2_2_2_2_2_2_2_	3_2_2_2_2_2_2_2_2_2_2_2_2_2_2_2_2_2_2_2_	2_2_2_2_2_2_2_2_2_2_2_2_2_2_2_2_2_2_2_	2_2_2_2_2_2_2_2_2_2_2_3_2_2_2_2_2_2_2_2_	2_2_2_2_2_2_2_2_2_2_2_2_2_2_2_2_2_2_2_2_	2_2_2_2_2_2_2_2_2_2_2_2_2_2_2_2_2_2_2_
chr10	27781127	27786076	4949	CNV_chr10_27781127_27786076	CACNG2	ENSCAFG00000029809.1	ENSCAFT00000049065.1	intron	calcium channel, voltage-dependent, gamma subunit 2 [Source:HGNC Symbol;Acc:HGNC:1406]	conserved	258	0.0666896036791352	0.0678996866231348	0.0678996866231348	0.0678996866231348	0.234653734712585	0.150776522776587	0.0678996866231348	0.0530812348028778	0.326750959148014	5.02102e-12	calcium ion transmembrane transport, regulation of ion transmembrane transport, calcium ion transport, transmission of nerve impulse, regulation of membrane potential, neurological system process, neuromuscular junction development, membrane depolarization, membrane hyperpolarization, ion transport, transport,	2	2	2	2	1.4	1.47368421052632	2	1.95	2_2_2_2_2_2_2_2_2_2_2_2_2_2_2_2_2_2_2_	2_2_2_2_2_2_2_2_2_2_2_2_2_2_2_2_2_2_2_2_	2_2_2_2_2_2_2_2_2_2_2_2_2_2_2_2_2_2_2_2_	2_2_2_2_2_2_2_2_2_2_2_2_2_2_2_2_2_2_2_2_	1_1_1_2_1_1_2_1_2_2_1_2_1_0_2_1_2_2_1_2_	2_1_2_2_0_2_2_2_1_1_2_1_1_2_1_2_0_2_2_	2_2_2_2_2_2_2_2_2_2_2_2_2_2_2_2_2_2_2_2_	2_2_2_2_2_2_2_2_1_2_2_2_2_2_2_2_2_2_2_2_
chr10	27952665	27958501	5836	CNV_chr10_27952665_27958501	TXN2	ENSCAFG00000001553.3	ENSCAFT00000002425.3	intron	thioredoxin 2 [Source:HGNC Symbol;Acc:HGNC:17772]	conserved	33	0	0	0	-0.00328947368421053	0	0	-0.00328947368421053	0	-0.00636942675159243	0.5479846	protein folding, cell redox homeostasis, glycerol ether metabolic process, sulfate assimilation, cellular response to oxidative stress, oxidation-reduction process,	2	2	2	2.05	2	2	2.05	2	2_2_2_2_2_2_2_2_2_2_2_2_2_2_2_2_2_2_2_2_	2_2_2_2_2_2_2_2_2_2_2_2_2_2_2_2_2_2_2_2_	2_2_2_2_2_2_2_2_2_2_2_2_2_2_2_2_2_2_2_2_	2_2_2_2_2_2_2_3_2_2_2_2_2_2_2_2_2_2_2_2_	2_2_2_2_2_2_2_2_2_2_2_2_2_2_2_2_2_2_2_2_	2_2_2_2_2_2_2_2_2_2_2_2_2_2_2_2_2_2_2_2_	2_3_2_2_2_2_2_2_2_2_2_2_2_2_2_2_2_2_2_2_	2_2_2_2_2_2_2_2_2_2_2_2_2_2_2_2_2_2_2_
chr10	29750713	29753962	3249	CNV_chr10_29750713_29753962				intergenic		conserved	23	0	0	0	-0.00328947368421053	0	0	0	-0.00328947368421053	-0.00645161290322586	0.5599924		2	2	2	2.05	2	2	2	2.05	2_2_2_2_2_2_2_2_2_2_2_2_2_2_2_2_2_2_2_2_	2_2_2_2_2_2_2_2_2_2_2_2_2_2_2_2_2_2_2_2_	2_2_2_2_2_2_2_2_2_2_2_2_2_2_2_2_2_2_2_	2_2_2_2_2_2_2_3_2_2_2_2_2_2_2_2_2_2_2_2_	2_2_2_2_2_2_2_2_2_2_2_2_2_2_2_2_2_2_2_2_	2_2_2_2_2_2_2_2_2_2_2_2_2_2_2_2_2_2_2_2_	2_2_2_2_2_2_2_2_2_2_2_2_2_2_2_2_2_2_	2_2_2_2_2_3_2_2_2_2_2_2_2_2_2_2_2_2_2_2_
chr10	30162244	30165568	3324	CNV_chr10_30162244_30165568	LARGE	ENSCAFG00000001740.3	ENSCAFT00000002732.3	intron	like-glycosyltransferase [Source:HGNC Symbol;Acc:HGNC:6511]	conserved	60	0	0	0	-0.00328947368421053	0	0	0	-0.00328947368421053	-0.00645161290322586	0.5599924	muscle cell cellular homeostasis, skeletal muscle tissue regeneration, skeletal muscle organ development, protein O-linked mannosylation,	2	2	2	2.05	2	2	2	2.05	2_2_2_2_2_2_2_2_2_2_2_2_2_2_2_2_2_2_2_2_	2_2_2_2_2_2_2_2_2_2_2_2_2_2_2_2_2_2_2_2_	2_2_2_2_2_2_2_2_2_2_2_2_2_2_2_2_2_2_2_2_	2_2_2_2_3_2_2_2_2_2_2_2_2_2_2_2_2_2_2_2_	2_2_2_2_2_2_2_2_2_2_2_2_2_2_2_2_2_2_	2_2_2_2_2_2_2_2_2_2_2_2_2_2_2_2_2_2_2_	2_2_2_2_2_2_2_2_2_2_2_2_2_2_2_2_2_2_2_2_	2_2_2_2_2_2_2_2_2_3_2_2_2_2_2_2_2_2_2_2_
chr10	30265814	30278280	12466	CNV_chr10_30265814_30278280	LARGE	ENSCAFG00000001740.3	ENSCAFT00000002732.3	intron	like-glycosyltransferase [Source:HGNC Symbol;Acc:HGNC:6511]	conserved	485	0.12368581216915	0.0213528550614089	0.0881155868340146	0.10758955983773	0.0384811667642955	0.209138065384462	0.10758955983773	0.0238178974210786	0.166886514531944	1.047197e-05	muscle cell cellular homeostasis, skeletal muscle tissue regeneration, skeletal muscle organ development, protein O-linked mannosylation,	2.7	2.45	2.05	2	2.3	3	2	2.2	2_2_3_3_4_3_3_2_2_3_3_3_4_3_4_2_2_2_2_2_	2_2_2_5_2_2_2_2_2_2_2_2_2_5_2_2_2_2_2_5_	2_2_2_2_2_2_2_3_2_2_2_2_2_2_2_2_2_2_2_2_	2_2_2_2_2_2_2_2_2_2_2_2_2_2_2_2_2_2_2_2_	2_2_2_2_2_4_2_2_4_4_2_2_2_2_2_2_2_2_2_2_	3_3_2_3_4_2_3_2_4_4_4_3_3_3_4_3_2_4_2_2_	2_2_2_2_2_2_2_2_2_2_2_2_2_2_2_2_2_2_2_2_	2_2_2_2_2_2_2_2_6_2_2_2_2_2_2_2_2_2_2_2_
chr10	31009919	31016118	6199	CNV_chr10_31009919_31016118		ENSCAFG00000001785.3	ENSCAFT00000002802.3	coding	tRNA-splicing ligase RtcB homolog [Source:UniProtKB/TrEMBL;Acc:E2RCD6]	conserved	638	0	0	0	0	0	0	-0.00328947368421053	-0.00328947368421053	-0.00632911392405063	0.5420152	tRNA splicing, via endonucleolytic cleavage and ligation, RNA processing, tRNA processing,	2	2	2	2	2	2	2.05	2.05	2_2_2_2_2_2_2_2_2_2_2_2_2_2_2_2_2_2_2_2_	2_2_2_2_2_2_2_2_2_2_2_2_2_2_2_2_2_2_2_2_	2_2_2_2_2_2_2_2_2_2_2_2_2_2_2_2_2_2_2_2_	2_2_2_2_2_2_2_2_2_2_2_2_2_2_2_2_2_2_2_2_	2_2_2_2_2_2_2_2_2_2_2_2_2_2_2_2_2_2_2_2_	2_2_2_2_2_2_2_2_2_2_2_2_2_2_2_2_2_2_2_2_	2_2_2_2_2_2_3_2_2_2_2_2_2_2_2_2_2_2_2_2_	2_2_2_2_2_2_2_2_2_2_2_2_2_2_2_2_2_2_3_2_
chr10	34241826	34245375	3549	CNV_chr10_34241826_34245375	SOWAHC	ENSCAFG00000023435.2	ENSCAFT00000036010.2	coding	sosondowah ankyrin repeat domain family member C [Source:HGNC Symbol;Acc:HGNC:26149]	conserved	370	0.0285014005602241	0.00408496732026144	0.00408496732026144	0.00408496732026144	0.00408496732026144	0.00408496732026144	0.00399159663865548	0.00408496732026144	0.0527514231499051	0.02606285	NO GO-ANNOTATION	2.11111111111111	2	2	2	2	2	2	2	2_3_2_2_2_2_2_2_2_2_2_2_2_2_2_2_2_3_	2_2_2_2_2_2_2_2_2_2_2_2_2_2_2_2_2_2_2_2_	2_2_2_2_2_2_2_2_2_2_2_2_2_2_2_2_2_2_2_2_	2_2_2_2_2_2_2_2_2_2_2_2_2_2_2_2_2_2_2_2_	2_2_2_2_2_2_2_2_2_2_2_2_2_2_2_2_2_2_2_2_	2_2_2_2_2_2_2_2_2_2_2_2_2_2_2_2_2_2_2_2_	2_2_2_2_2_2_2_2_2_2_2_2_2_2_2_2_2_2_2_	2_2_2_2_2_2_2_2_2_2_2_2_2_2_2_2_2_2_2_2_
chr10	35521477	35526956	5479	CNV_chr10_35521477_35526956				intergenic				0.0358952702702703	0.0358952702702703	0.0195157753254103	0.0358952702702703	0.0426005607777386	0.169920686506184	0.0358952702702703	0.0358952702702703	0.217816500711238	1.436239e-07		2	2	1.95	2	1.85	1.6	2	2	2_2_2_2_2_2_2_2_2_2_2_2_2_2_2_2_2_2_2_2_	2_2_2_2_2_2_2_2_2_2_2_2_2_2_2_2_2_2_2_2_	2_2_2_2_2_2_2_2_1_2_2_2_2_2_2_2_2_2_2_2_	2_2_2_2_2_2_2_2_2_2_2_2_2_2_2_2_2_2_2_2_	2_2_2_2_2_2_2_2_2_2_2_2_1_2_2_2_1_1_2_2_	1_2_2_2_2_1_1_2_2_2_1_2_1_2_2_1_2_1_2_1_	2_2_2_2_2_2_2_2_2_2_2_2_2_2_2_2_2_2_2_2_	2_2_2_2_2_2_2_2_2_2_2_2_2_2_2_2_2_2_2_2_
chr10	36518540	36541949	23409	CNV_chr10_36518540_36541949				intergenic		conserved	28	0.0211466165413534	0.0211466165413534	0.0211466165413534	0.0211466165413534	0.0211466165413534	0.148026315789474	0.0211466165413534	0.0211466165413534	0.259046052631579	3.310392e-09		2	2	2	2	2	1.6	2	2	2_2_2_2_2_2_2_2_2_2_2_2_2_2_2_2_2_2_2_2_	2_2_2_2_2_2_2_2_2_2_2_2_2_2_2_2_2_2_2_2_	2_2_2_2_2_2_2_2_2_2_2_2_2_2_2_2_2_2_2_2_	2_2_2_2_2_2_2_2_2_2_2_2_2_2_2_2_2_2_2_2_	2_2_2_2_2_2_2_2_2_2_2_2_2_2_2_2_2_2_2_2_	1_2_2_2_2_1_1_2_2_2_1_2_2_2_0_1_2_2_2_1_	2_2_2_2_2_2_2_2_2_2_2_2_2_2_2_2_2_2_2_2_	2_2_2_2_2_2_2_2_2_2_2_2_2_2_2_2_2_2_2_2_
chr10	37137981	37140680	2699	CNV_chr10_37137981_37140680				intergenic		conserved	15	-0.00337837837837838	0	-0.00337837837837838	0	0	0	0	0	-0.00645161290322586	0.5353479		2.05	2	2.05263157894737	2	2	2	2	2	2_2_2_2_2_2_2_2_2_2_2_2_2_2_2_2_2_2_2_3_	2_2_2_2_2_2_2_2_2_2_2_2_2_2_2_2_2_2_2_2_	2_2_2_2_2_2_2_3_2_2_2_2_2_2_2_2_2_2_2_	2_2_2_2_2_2_2_2_2_2_2_2_2_2_2_2_2_2_	2_2_2_2_2_2_2_2_2_2_2_2_2_2_2_2_2_2_2_2_	2_2_2_2_2_2_2_2_2_2_2_2_2_2_2_2_2_2_2_2_	2_2_2_2_2_2_2_2_2_2_2_2_2_2_2_2_2_2_2_2_	2_2_2_2_2_2_2_2_2_2_2_2_2_2_2_2_2_2_2_2_
chr10	37217748	37222147	4399	CNV_chr10_37217748_37222147				intergenic		conserved	16	0	0	-0.00337837837837838	0	0	0	-0.00337837837837838	0	-0.00636942675159243	0.5232257		2	2	2.05263157894737	2	2	2	2.05	2	2_2_2_2_2_2_2_2_2_2_2_2_2_2_2_2_2_2_2_2_	2_2_2_2_2_2_2_2_2_2_2_2_2_2_2_2_2_2_2_2_	2_2_3_2_2_2_2_2_2_2_2_2_2_2_2_2_2_2_2_	2_2_2_2_2_2_2_2_2_2_2_2_2_2_2_2_2_2_2_2_	2_2_2_2_2_2_2_2_2_2_2_2_2_2_2_2_2_2_2_2_	2_2_2_2_2_2_2_2_2_2_2_2_2_2_2_2_2_2_2_2_	2_2_2_2_2_2_2_2_2_2_2_2_2_2_2_2_2_3_2_2_	2_2_2_2_2_2_2_2_2_2_2_2_2_2_2_2_2_2_2_2_
chr10	37259021	37262890	3869	CNV_chr10_37259021_37262890		ENSCAFG00000021649.1	ENSCAFT00000033756.1	noncoding transcript		conserved	14	0.107481310473851	0.0979958975143014	0.482998787354887	0.08211917536888	0.116912075827732	0.107481310473851	0.107481310473851	0.107481310473851	0.573963605688118	1.482034e-26	NO GO-ANNOTATION	2	1.8	0.7	1.9	1.73684210526316	2	2	2	2_2_2_2_2_2_2_2_2_2_2_2_2_2_2_2_2_2_2_2_	2_2_2_2_2_2_2_2_1_1_2_1_2_1_2_2_2_2_2_2_	1_1_0_0_0_0_2_1_1_2_0_0_0_0_1_1_0_2_1_1_	2_2_2_2_2_2_1_2_2_2_1_2_2_2_2_2_2_2_2_2_	2_1_1_2_2_2_2_2_2_2_2_2_1_2_2_1_1_2_2_	2_2_2_2_2_2_2_2_2_2_2_2_2_2_2_2_2_2_2_2_	2_2_2_2_2_2_2_2_2_2_2_2_2_2_2_2_2_2_2_2_	2_2_2_2_2_2_2_2_2_2_2_2_2_2_2_2_2_2_2_2_
chr10	37576747	37581246	4499	CNV_chr10_37576747_37581246				intergenic				0.00375375375375376	-0.00205761316872428	0.0202825841714731	0.00357142857142857	0.00375375375375376	0.00375375375375376	0.00375375375375376	0.00375375375375376	0.0245310245310246	0.1458264		2	2.05	2.10526315789474	2	2	2	2	2	2_2_2_2_2_2_2_2_2_2_2_2_2_2_2_2_2_2_2_2_	2_2_2_2_2_2_3_2_2_2_2_2_2_2_2_2_2_2_2_2_	2_2_2_2_2_2_2_3_2_2_2_2_2_2_2_2_2_2_3_	2_2_2_2_2_2_2_2_2_2_2_2_2_2_2_2_2_2_	2_2_2_2_2_2_2_2_2_2_2_2_2_2_2_2_2_2_2_2_	2_2_2_2_2_2_2_2_2_2_2_2_2_2_2_2_2_2_2_2_	2_2_2_2_2_2_2_2_2_2_2_2_2_2_2_2_2_2_2_2_	2_2_2_2_2_2_2_2_2_2_2_2_2_2_2_2_2_2_2_2_
chr10	38484263	38489512	5249	CNV_chr10_38484263_38489512				intergenic		conserved	94	0.00346260387811634	0.00346260387811634	0.00346260387811634	0.00346260387811634	0.00346260387811634	0.00346260387811634	0.0242382271468144	0.00346260387811634	0.0466355762824784	0.04558409		2	2	2	2	2	2	2.1	2	2_2_2_2_2_2_2_2_2_2_2_2_2_2_2_2_2_2_2_2_	2_2_2_2_2_2_2_2_2_2_2_2_2_2_2_2_2_2_2_2_	2_2_2_2_2_2_2_2_2_2_2_2_2_2_2_2_2_2_2_2_	2_2_2_2_2_2_2_2_2_2_2_2_2_2_2_2_2_2_2_2_	2_2_2_2_2_2_2_2_2_2_2_2_2_2_2_2_2_2_2_2_	2_2_2_2_2_2_2_2_2_2_2_2_2_2_2_2_2_2_2_2_	2_2_2_3_2_2_2_3_2_2_2_2_2_2_2_2_2_2_2_2_	2_2_2_2_2_2_2_2_2_2_2_2_2_2_2_2_2_2_2_2_
chr10	39778758	39782882	4124	CNV_chr10_39778758_39782882				intergenic		conserved	3985	0	0	0	-0.00328947368421053	-0.00328947368421053	0	0	0	-0.00632911392405063	0.5420152		2	2	2	2.05	2.05	2	2	2	2_2_2_2_2_2_2_2_2_2_2_2_2_2_2_2_2_2_2_2_	2_2_2_2_2_2_2_2_2_2_2_2_2_2_2_2_2_2_2_2_	2_2_2_2_2_2_2_2_2_2_2_2_2_2_2_2_2_2_2_2_	2_2_2_2_2_2_2_2_2_2_2_2_2_3_2_2_2_2_2_2_	2_2_2_2_2_2_2_2_2_2_2_2_2_2_2_2_2_2_2_3_	2_2_2_2_2_2_2_2_2_2_2_2_2_2_2_2_2_2_2_2_	2_2_2_2_2_2_2_2_2_2_2_2_2_2_2_2_2_2_2_2_	2_2_2_2_2_2_2_2_2_2_2_2_2_2_2_2_2_2_2_2_
chr10	40966123	40969122	2999	CNV_chr10_40966123_40969122	IL1R2	ENSCAFG00000002152.3	ENSCAFT00000003386.3	coding	interleukin 1 receptor, type II [Source:HGNC Symbol;Acc:HGNC:5994]	conserved	63	0.00375375375375376	0.00375375375375376	0.00357142857142857	0.00375375375375376	-0.00205761316872428	0.00375375375375376	0.0201002589891479	0.00357142857142857	0.0243664717348929	0.1542637	cytokine-mediated signaling pathway,	2	2	2	2	2.05	2	2.10526315789474	2	2_2_2_2_2_2_2_2_2_2_2_2_2_2_2_2_2_2_2_2_	2_2_2_2_2_2_2_2_2_2_2_2_2_2_2_2_2_2_2_2_	2_2_2_2_2_2_2_2_2_2_2_2_2_2_2_2_2_2_	2_2_2_2_2_2_2_2_2_2_2_2_2_2_2_2_2_2_2_2_	2_2_2_2_3_2_2_2_2_2_2_2_2_2_2_2_2_2_2_2_	2_2_2_2_2_2_2_2_2_2_2_2_2_2_2_2_2_2_2_2_	2_2_2_3_2_2_2_2_3_2_2_2_2_2_2_2_2_2_2_	2_2_2_2_2_2_2_2_2_2_2_2_2_2_2_2_2_2_
chr10	41230965	41233764	2799	CNV_chr10_41230965_41233764				intergenic		conserved	57	0.00366512345679013	0.00375375375375376	0.00375375375375376	0.00375375375375376	-0.00872546523131319	-0.00872546523131319	-0.00900543400543398	0.00856248113192561	-0.00350877192982463	0.4805594		2	2	2	2	2.05	2.05	2.05263157894737	2.10526315789474	2_2_2_2_2_2_2_2_2_2_2_2_2_2_2_2_2_2_2_	2_2_2_2_2_2_2_2_2_2_2_2_2_2_2_2_2_2_2_2_	2_2_2_2_2_2_2_2_2_2_2_2_2_2_2_2_2_2_2_2_	2_2_2_2_2_2_2_2_2_2_2_2_2_2_2_2_2_2_2_2_	2_2_2_2_2_2_2_2_2_2_2_2_2_2_2_2_3_2_2_2_	2_2_3_2_2_2_2_2_2_2_2_2_2_2_2_2_2_2_2_2_	2_3_2_2_2_2_2_2_2_2_2_2_2_2_2_2_2_2_2_	2_2_3_2_2_2_2_2_2_2_2_2_2_2_3_2_2_2_2_
chr10	41269266	41281232	11966	CNV_chr10_41269266_41281232				intergenic		conserved	933	0.00346260387811634	0.00346260387811634	0.00346260387811634	0.00346260387811634	0.00346260387811634	0.00346260387811634	-0.00213371266002846	0.0186419106086696	0.022795843110962	0.1611144		2	2	2	2	2	2	2.05	2.1	2_2_2_2_2_2_2_2_2_2_2_2_2_2_2_2_2_2_2_2_	2_2_2_2_2_2_2_2_2_2_2_2_2_2_2_2_2_2_2_2_	2_2_2_2_2_2_2_2_2_2_2_2_2_2_2_2_2_2_2_2_	2_2_2_2_2_2_2_2_2_2_2_2_2_2_2_2_2_2_2_2_	2_2_2_2_2_2_2_2_2_2_2_2_2_2_2_2_2_2_2_2_	2_2_2_2_2_2_2_2_2_2_2_2_2_2_2_2_2_2_2_2_	2_3_2_2_2_2_2_2_2_2_2_2_2_2_2_2_2_2_2_2_	2_3_2_3_2_2_2_2_2_2_2_2_2_2_2_2_2_2_2_2_
chr10	42726883	42761598	34715	CNV_chr10_42726883_42761598	AFF3	ENSCAFG00000023079.3	ENSCAFT00000003521.3	intron	AF4/FMR2 family, member 3 [Source:HGNC Symbol;Acc:HGNC:6473]	conserved	330	0.0809277068999587	0.0809277068999587	0.0585885990252154	0.236132464357329	0.0809277068999587	0.0809277068999587	0.0544289031402034	0.124695433139769	0.299036896364623	6.556057e-11	response to tumor necrosis factor, embryonic hindlimb morphogenesis,	2	2	1.85	1.3	2	2	1.9	1.55	2_2_2_2_2_2_2_2_2_2_2_2_2_2_2_2_2_2_2_2_	2_2_2_2_2_2_2_2_2_2_2_2_2_2_2_2_2_2_2_2_	2_2_1_2_2_1_2_2_2_2_2_2_2_2_2_2_2_2_2_1_	0_2_1_0_1_2_1_1_2_2_1_2_2_1_1_1_2_1_2_1_	2_2_2_2_2_2_2_2_2_2_2_2_2_2_2_2_2_2_2_2_	2_2_2_2_2_2_2_2_2_2_2_2_2_2_2_2_2_2_2_2_	2_2_2_2_2_2_2_2_2_2_2_2_2_1_2_2_2_2_1_2_	0_1_2_2_1_2_2_1_1_2_1_2_1_2_2_2_1_2_2_2_
chr10	43332429	43337967	5538	CNV_chr10_43332429_43337967				intergenic		conserved	24	0	0	-0.00328947368421053	0	0	0	0	-0.00328947368421053	-0.00632911392405063	0.5420152		2	2	2.05	2	2	2	2	2.05	2_2_2_2_2_2_2_2_2_2_2_2_2_2_2_2_2_2_2_2_	2_2_2_2_2_2_2_2_2_2_2_2_2_2_2_2_2_2_2_2_	2_2_2_2_2_2_2_2_2_2_2_2_2_2_2_2_2_2_3_2_	2_2_2_2_2_2_2_2_2_2_2_2_2_2_2_2_2_2_2_2_	2_2_2_2_2_2_2_2_2_2_2_2_2_2_2_2_2_2_2_2_	2_2_2_2_2_2_2_2_2_2_2_2_2_2_2_2_2_2_2_2_	2_2_2_2_2_2_2_2_2_2_2_2_2_2_2_2_2_2_2_2_	2_2_2_2_2_2_2_2_2_2_2_2_2_2_2_2_2_2_3_2_
chr10	44875274	44880085	4811	CNV_chr10_44875274_44880085				intergenic				0.0548782021687146	0.0548782021687146	0.0548782021687146	0.0548782021687146	0.0548782021687146	0.0548782021687146	0.343057263005893	0.0553392965310015	0.46828464758884	1.541319e-19		2	2	2	2	2	2	1.31578947368421	1.9	2_2_2_2_2_2_2_2_2_2_2_2_2_2_2_2_2_2_2_2_	2_2_2_2_2_2_2_2_2_2_2_2_2_2_2_2_2_2_2_2_	2_2_2_2_2_2_2_2_2_2_2_2_2_2_2_2_2_2_2_2_	2_2_2_2_2_2_2_2_2_2_2_2_2_2_2_2_2_2_2_2_	2_2_2_2_2_2_2_2_2_2_2_2_2_2_2_2_2_2_2_2_	2_2_2_2_2_2_2_2_2_2_2_2_2_2_2_2_2_2_2_2_	1_1_2_1_1_1_1_2_1_1_2_2_2_0_1_1_2_2_1_	2_2_2_2_2_2_1_2_2_2_1_2_2_2_2_2_2_2_2_2_
chr10	45933802	45944551	10749	CNV_chr10_45933802_45944551	THADA	ENSCAFG00000002463.3	ENSCAFT00000003884.3	coding	thyroid adenoma associated [Source:HGNC Symbol;Acc:HGNC:19217]	conserved	258	0	0	0	0	0	0	-0.00328947368421053	-0.00328947368421053	-0.00632911392405063	0.5420152	NO GO-ANNOTATION	2	2	2	2	2	2	2.05	2.05	2_2_2_2_2_2_2_2_2_2_2_2_2_2_2_2_2_2_2_2_	2_2_2_2_2_2_2_2_2_2_2_2_2_2_2_2_2_2_2_2_	2_2_2_2_2_2_2_2_2_2_2_2_2_2_2_2_2_2_2_2_	2_2_2_2_2_2_2_2_2_2_2_2_2_2_2_2_2_2_2_2_	2_2_2_2_2_2_2_2_2_2_2_2_2_2_2_2_2_2_2_2_	2_2_2_2_2_2_2_2_2_2_2_2_2_2_2_2_2_2_2_2_	2_3_2_2_2_2_2_2_2_2_2_2_2_2_2_2_2_2_2_2_	2_2_2_2_2_2_2_2_2_2_2_2_2_2_2_2_3_2_2_2_
chr10	46428420	46431216	2796	CNV_chr10_46428420_46431216	LRPPRC	ENSCAFG00000002527.4	ENSCAFT00000003988.3	intron	leucine-rich pentatricopeptide repeat containing [Source:HGNC Symbol;Acc:HGNC:15714]	conserved	13	0.457360684652735	0.187903263060484	0.236684885710948	0.315132498836974	0.149979546400491	0.0936743334161433	0.148569389490061	0.306646244569827	0.47153142152949	3.89064e-19	regulation of mitochondrial translation, negative regulation of mitochondrial RNA catabolic process,	0.2	1.2	1.82352941176471	1.94736842105263	1.55	1.36842105263158	1.4	0.6	0_0_0_0_0_1_2_0_0_0_0_0_0_0_0_1_0_0_0_0_	1_1_0_1_2_1_1_1_1_2_1_2_2_2_1_1_1_1_1_1_	2_2_2_2_1_1_2_2_2_1_2_2_2_2_2_2_2_	2_2_1_2_2_2_2_2_2_2_2_2_2_2_2_2_2_2_2_	2_2_1_2_2_2_2_2_1_2_1_0_1_1_2_2_2_1_1_2_	0_2_2_2_2_0_2_2_2_0_1_2_2_0_1_2_2_2_0_	2_2_2_1_1_1_2_2_1_1_2_2_2_1_0_1_1_2_1_1_	0_1_1_0_0_2_1_0_1_1_1_0_1_0_1_1_0_0_1_0_
chr10	47608678	47612686	4008	CNV_chr10_47608678_47612686				intergenic		conserved	23	0.00711237553342816	0.00711237553342816	0.00711237553342816	0.00711237553342816	0.00711237553342816	0.0496186976450134	0.00694444444444444	0.00711237553342816	0.0937921727395411	0.00252361		2	2	2	2	2	2.15	2	2	2_2_2_2_2_2_2_2_2_2_2_2_2_2_2_2_2_2_2_2_	2_2_2_2_2_2_2_2_2_2_2_2_2_2_2_2_2_2_2_2_	2_2_2_2_2_2_2_2_2_2_2_2_2_2_2_2_2_2_2_2_	2_2_2_2_2_2_2_2_2_2_2_2_2_2_2_2_2_2_2_2_	2_2_2_2_2_2_2_2_2_2_2_2_2_2_2_2_2_2_2_2_	2_2_2_2_2_2_2_2_2_3_3_2_2_2_2_3_2_2_2_2_	2_2_2_2_2_2_2_2_2_2_2_2_2_2_2_2_2_2_2_	2_2_2_2_2_2_2_2_2_2_2_2_2_2_2_2_2_2_2_2_
chr10	48431517	48435816	4299	CNV_chr10_48431517_48435816	PRKCE	ENSCAFG00000002610.3	ENSCAFT00000004130.3	coding	protein kinase C, epsilon [Source:HGNC Symbol;Acc:HGNC:9401]	conserved	491	0	0	-0.00328947368421053	-0.00328947368421053	0	0	0	0	-0.00649350649350653	0.5660287	cell adhesion, phosphorylation, intracellular signal transduction, cell division, cell cycle, positive regulation of wound healing, positive regulation of cellular glucuronidation, positive regulation of epithelial cell migration, positive regulation of cytokinesis, peptidyl-serine phosphorylation, protein phosphorylation, TRAM-dependent toll-like receptor 4 signaling pathway, positive regulation…	2	2	2.05	2.05	2	2	2	2	2_2_2_2_2_2_2_2_2_2_2_2_2_2_2_2_2_2_2_2_	2_2_2_2_2_2_2_2_2_2_2_2_2_2_2_2_2_2_	2_2_2_2_2_2_2_2_2_2_2_2_2_2_3_2_2_2_2_2_	2_3_2_2_2_2_2_2_2_2_2_2_2_2_2_2_2_2_2_2_	2_2_2_2_2_2_2_2_2_2_2_2_2_2_2_2_2_2_2_	2_2_2_2_2_2_2_2_2_2_2_2_2_2_2_2_2_2_2_2_	2_2_2_2_2_2_2_2_2_2_2_2_2_2_2_2_2_2_2_2_	2_2_2_2_2_2_2_2_2_2_2_2_2_2_2_2_2_2_2_
chr10	49855604	49858488	2884	CNV_chr10_49855604_49858488	FBXO11	ENSCAFG00000002669.3	ENSCAFT00000004211.3	coding	F-box protein 11 [Source:HGNC Symbol;Acc:HGNC:13590]	conserved	1581	0	0	-0.00657894736842106	0	-0.00657894736842106	-0.00657894736842106	0	0	-0.0131578947368422	0.6909492	protein ubiquitination, sensory perception of sound, peptidyl-arginine N-methylation, cellular protein modification process,	2	2	2.05	2	2.05	2.05	2	2	2_2_2_2_2_2_2_2_2_2_2_2_2_2_2_2_2_2_2_	2_2_2_2_2_2_2_2_2_2_2_2_2_2_2_2_2_2_2_2_	2_2_2_2_2_3_2_2_2_2_2_2_2_2_2_2_2_2_2_2_	2_2_2_2_2_2_2_2_2_2_2_2_2_2_2_2_2_2_	3_2_2_2_2_2_2_2_2_2_2_2_2_2_2_2_2_2_2_2_	3_2_2_2_2_2_2_2_2_2_2_2_2_2_2_2_2_2_2_2_	2_2_2_2_2_2_2_2_2_2_2_2_2_2_2_2_2_2_2_	2_2_2_2_2_2_2_2_2_2_2_2_2_2_2_2_2_2_2_
chr10	50711791	50733389	21598	CNV_chr10_50711791_50733389				intergenic		conserved	251	0.0244798041615667	0.0244798041615667	0.0244798041615667	0.0244798041615667	0.0244798041615667	0.0244798041615667	0.0244798041615667	0.171358629130967	0.29485024604605	1.001086e-10		2	2	2	2	2	2	2	2.55	2_2_2_2_2_2_2_2_2_2_2_2_2_2_2_2_2_2_2_2_	2_2_2_2_2_2_2_2_2_2_2_2_2_2_2_2_2_2_2_2_	2_2_2_2_2_2_2_2_2_2_2_2_2_2_2_2_2_2_2_2_	2_2_2_2_2_2_2_2_2_2_2_2_2_2_2_2_2_2_2_2_	2_2_2_2_2_2_2_2_2_2_2_2_2_2_2_2_2_2_2_2_	2_2_2_2_2_2_2_2_2_2_2_2_2_2_2_2_2_2_2_2_	2_2_2_2_2_2_2_2_2_2_2_2_2_2_2_2_2_2_2_2_	2_2_3_4_2_2_2_3_2_2_2_3_3_4_3_2_2_2_2_4_
chr10	51559761	51567520	7759	CNV_chr10_51559761_51567520		ENSCAFG00000030961.1	ENSCAFT00000048777.1	intron	Uncharacterized protein [Source:UniProtKB/TrEMBL;Acc:J9P8D5]	conserved	476	0.0533428165007112	0.373399715504979	0.0533428165007112	0.0533428165007112	0.0533428165007112	0.0533428165007112	0.0533428165007112	0.0533428165007112	0.56104728827144	9.168487e-26	NO GO-ANNOTATION	2	1.3	2	2	2	2	2	2	2_2_2_2_2_2_2_2_2_2_2_2_2_2_2_2_2_2_2_2_	1_2_2_1_2_1_1_2_1_1_2_2_1_1_1_1_1_1_2_0_	2_2_2_2_2_2_2_2_2_2_2_2_2_2_2_2_2_2_2_2_	2_2_2_2_2_2_2_2_2_2_2_2_2_2_2_2_2_2_2_2_	2_2_2_2_2_2_2_2_2_2_2_2_2_2_2_2_2_2_2_2_	2_2_2_2_2_2_2_2_2_2_2_2_2_2_2_2_2_2_2_2_	2_2_2_2_2_2_2_2_2_2_2_2_2_2_2_2_2_2_2_2_	2_2_2_2_2_2_2_2_2_2_2_2_2_2_2_2_2_2_2_2_
chr10	52861896	52881395	19499	CNV_chr10_52861896_52881395				intergenic		conserved	493	0.0468238478972551	0.0468238478972551	0.0526044971293273	0.0468238478972551	0.0468238478972551	0.0468238478972551	0.0468238478972551	0.291996337975462	0.432797321771582	1.484391e-17		2	2	2.1	2	2	2	2	2.8	2_2_2_2_2_2_2_2_2_2_2_2_2_2_2_2_2_2_2_2_	2_2_2_2_2_2_2_2_2_2_2_2_2_2_2_2_2_2_2_2_	2_2_3_2_2_2_2_2_2_2_2_2_2_2_2_3_2_2_2_2_	2_2_2_2_2_2_2_2_2_2_2_2_2_2_2_2_2_2_2_2_	2_2_2_2_2_2_2_2_2_2_2_2_2_2_2_2_2_2_2_2_	2_2_2_2_2_2_2_2_2_2_2_2_2_2_2_2_2_2_2_2_	2_2_2_2_2_2_2_2_2_2_2_2_2_2_2_2_2_2_2_2_	4_4_2_2_3_2_3_3_2_2_4_2_3_2_3_3_3_4_2_3_
chr10	53026620	53030418	3798	CNV_chr10_53026620_53030418				intergenic		conserved	28	-0.00328947368421053	0	0	0	0	0	-0.00328947368421053	0	-0.00632911392405063	0.5420152		2.05	2	2	2	2	2	2.05	2	2_2_2_2_2_3_2_2_2_2_2_2_2_2_2_2_2_2_2_2_	2_2_2_2_2_2_2_2_2_2_2_2_2_2_2_2_2_2_2_2_	2_2_2_2_2_2_2_2_2_2_2_2_2_2_2_2_2_2_2_2_	2_2_2_2_2_2_2_2_2_2_2_2_2_2_2_2_2_2_2_2_	2_2_2_2_2_2_2_2_2_2_2_2_2_2_2_2_2_2_2_2_	2_2_2_2_2_2_2_2_2_2_2_2_2_2_2_2_2_2_2_2_	2_2_2_2_2_2_2_2_2_2_2_2_2_2_2_2_2_3_2_2_	2_2_2_2_2_2_2_2_2_2_2_2_2_2_2_2_2_2_2_2_
chr10	53040719	53043218	2499	CNV_chr10_53040719_53043218				intergenic		conserved	15	0	0	0	0	0	-0.00337837837837838	-0.00337837837837838	0	-0.00653594771241823	0.5475773		2	2	2	2	2	2.05	2.05263157894737	2	2_2_2_2_2_2_2_2_2_2_2_2_2_2_2_2_2_2_	2_2_2_2_2_2_2_2_2_2_2_2_2_2_2_2_2_2_2_2_	2_2_2_2_2_2_2_2_2_2_2_2_2_2_2_2_2_2_	2_2_2_2_2_2_2_2_2_2_2_2_2_2_2_2_2_2_2_2_	2_2_2_2_2_2_2_2_2_2_2_2_2_2_2_2_2_2_2_2_	2_2_2_2_2_2_2_2_2_2_2_2_2_2_2_3_2_2_2_2_	2_2_2_2_2_2_2_3_2_2_2_2_2_2_2_2_2_2_2_	2_2_2_2_2_2_2_2_2_2_2_2_2_2_2_2_2_2_2_2_
chr10	53713584	53763286	49702	CNV_chr10_53713584_53763286				intergenic		conserved	431	0.0256560621609735	0.0256560621609735	0.0256560621609735	0.179592435126814	0.0256560621609735	0.0256560621609735	0.0256560621609735	0.0256560621609735	0.30720040124134	2.846937e-11		2	2	2	2.45	2	2	2	2	2_2_2_2_2_2_2_2_2_2_2_2_2_2_2_2_2_2_2_2_	2_2_2_2_2_2_2_2_2_2_2_2_2_2_2_2_2_2_2_2_	2_2_2_2_2_2_2_2_2_2_2_2_2_2_2_2_2_2_2_2_	2_2_4_3_3_2_2_3_3_3_2_2_2_2_2_2_3_2_2_3_	2_2_2_2_2_2_2_2_2_2_2_2_2_2_2_2_2_2_2_2_	2_2_2_2_2_2_2_2_2_2_2_2_2_2_2_2_2_2_2_2_	2_2_2_2_2_2_2_2_2_2_2_2_2_2_2_2_2_2_2_2_	2_2_2_2_2_2_2_2_2_2_2_2_2_2_2_2_2_2_2_2_
chr10	53775037	53778036	2999	CNV_chr10_53775037_53778036				intergenic				0.00337837837837838	0.00346260387811634	0.00337837837837838	0.00346260387811634	0.00346260387811634	0.0240697761473385	0.00346260387811634	0.00346260387811634	0.0465587044534413	0.04905607		2	2	2	2	2	2.1	2	2	2_2_2_2_2_2_2_2_2_2_2_2_2_2_2_2_2_2_2_	2_2_2_2_2_2_2_2_2_2_2_2_2_2_2_2_2_2_2_2_	2_2_2_2_2_2_2_2_2_2_2_2_2_2_2_2_2_2_2_	2_2_2_2_2_2_2_2_2_2_2_2_2_2_2_2_2_2_2_2_	2_2_2_2_2_2_2_2_2_2_2_2_2_2_2_2_2_2_2_2_	2_2_2_3_2_2_3_2_2_2_2_2_2_2_2_2_2_2_2_2_	2_2_2_2_2_2_2_2_2_2_2_2_2_2_2_2_2_2_2_2_	2_2_2_2_2_2_2_2_2_2_2_2_2_2_2_2_2_2_2_2_
chr10	54588579	54594328	5749	CNV_chr10_54588579_54594328				intergenic		conserved	231	0.0551566416040101	0.0186809616634178	0.0361992945326279	0.0186809616634178	0.0186809616634178	0.00390350877192984	0.0186809616634178	0.0186809616634178	0.0798477983037063	0.005937441		2.2	2	2.15789473684211	2	2	2.05	2	2	2_2_2_2_2_2_2_2_2_3_2_3_3_2_2_2_2_2_3_2_	2_2_2_2_2_2_2_2_2_2_2_2_2_2_2_2_2_2_2_2_	2_2_2_2_2_3_3_2_2_2_2_2_3_2_2_2_2_2_2_	2_2_2_2_2_2_2_2_2_2_2_2_2_2_2_2_2_2_2_2_	2_2_2_2_2_2_2_2_2_2_2_2_2_2_2_2_2_2_2_2_	2_2_2_2_2_2_2_2_2_2_2_2_2_2_2_3_2_2_2_2_	2_2_2_2_2_2_2_2_2_2_2_2_2_2_2_2_2_2_2_2_	2_2_2_2_2_2_2_2_2_2_2_2_2_2_2_2_2_2_2_2_
chr10	57155924	57194235	38311	CNV_chr10_57155924_57194235				intergenic		conserved	36	-0.00328947368421053	0	0	0	0	-0.00328947368421053	0	0	-0.00632911392405063	0.5420152		2.05	2	2	2	2	2.05	2	2	2_3_2_2_2_2_2_2_2_2_2_2_2_2_2_2_2_2_2_2_	2_2_2_2_2_2_2_2_2_2_2_2_2_2_2_2_2_2_2_2_	2_2_2_2_2_2_2_2_2_2_2_2_2_2_2_2_2_2_2_2_	2_2_2_2_2_2_2_2_2_2_2_2_2_2_2_2_2_2_2_2_	2_2_2_2_2_2_2_2_2_2_2_2_2_2_2_2_2_2_2_2_	2_2_2_2_2_2_2_2_2_2_2_3_2_2_2_2_2_2_2_2_	2_2_2_2_2_2_2_2_2_2_2_2_2_2_2_2_2_2_2_2_	2_2_2_2_2_2_2_2_2_2_2_2_2_2_2_2_2_2_2_2_
chr10	57523113	57528482	5369	CNV_chr10_57523113_57528482				intergenic		conserved	36	0.0193498452012384	0.0193498452012384	0.135448916408669	0.0193498452012384	0.0193498452012384	0.0193498452012384	0.0193498452012384	0.0193498452012384	0.239234449760766	2.095627e-08		2	2	1.7	2	2	2	2	2	2_2_2_2_2_2_2_2_2_2_2_2_2_2_2_2_2_2_2_2_	2_2_2_2_2_2_2_2_2_2_2_2_2_2_2_2_2_2_2_2_	2_2_1_1_1_2_2_2_1_2_2_1_2_2_2_1_2_2_2_2_	2_2_2_2_2_2_2_2_2_2_2_2_2_2_2_2_2_2_2_2_	2_2_2_2_2_2_2_2_2_2_2_2_2_2_2_2_2_2_2_2_	2_2_2_2_2_2_2_2_2_2_2_2_2_2_2_2_2_2_2_2_	2_2_2_2_2_2_2_2_2_2_2_2_2_2_2_2_2_2_2_2_	2_2_2_2_2_2_2_2_2_2_2_2_2_2_2_2_2_2_2_2_
chr10	61148429	61151928	3499	CNV_chr10_61148429_61151928	KIAA1841	ENSCAFG00000002989.3	ENSCAFT00000004795.3	coding	KIAA1841 [Source:HGNC Symbol;Acc:HGNC:29387]	conserved	1441	0.0147058823529412	0.0150375939849624	0.0150375939849624	0.0150375939849624	0.0150375939849624	0.0147058823529412	0.0150375939849624	0.104599734630694	0.189886480908153	1.997149e-06	NO GO-ANNOTATION	2	2	2	2	2	2	2	2.25	2_2_2_2_2_2_2_2_2_2_2_2_2_2_2_2_2_2_2_	2_2_2_2_2_2_2_2_2_2_2_2_2_2_2_2_2_2_2_2_	2_2_2_2_2_2_2_2_2_2_2_2_2_2_2_2_2_2_2_2_	2_2_2_2_2_2_2_2_2_2_2_2_2_2_2_2_2_2_2_2_	2_2_2_2_2_2_2_2_2_2_2_2_2_2_2_2_2_2_2_2_	2_2_2_2_2_2_2_2_2_2_2_2_2_2_2_2_2_2_2_	2_2_2_2_2_2_2_2_2_2_2_2_2_2_2_2_2_2_2_2_	2_3_3_3_2_2_2_2_2_3_2_2_2_2_2_2_2_2_2_3_
chr10	61497310	61501655	4345	CNV_chr10_61497310_61501655		ENSCAFG00000029900.1	ENSCAFT00000050153.1	noncoding transcript		conserved	364	0.0629599948405096	0.0180430911374546	0.0629599948405096	0.0180430911374546	0.0230367828390024	0.0469323201317661	0.0469323201317661	0.0469323201317661	0.102911306702776	0.001271686	NO GO-ANNOTATION	1.6	1.9	1.6	1.9	1.85	2	2	2	2_0_2_2_1_2_1_1_2_2_0_2_2_2_2_2_2_2_1_2_	2_1_2_2_2_2_2_2_2_2_2_2_1_2_2_2_2_2_2_2_	2_1_2_2_0_2_2_0_2_2_1_2_2_1_2_2_1_2_2_2_	1_2_1_2_2_2_2_2_2_2_2_2_2_2_2_2_2_2_2_2_	2_1_2_2_2_1_2_1_2_2_2_2_2_2_2_2_2_2_2_2_	2_2_2_2_2_2_2_2_2_2_2_2_2_2_2_2_2_2_2_2_	2_2_2_2_2_2_2_2_2_2_2_2_2_2_2_2_2_2_2_2_	2_2_2_2_2_2_2_2_2_2_2_2_2_2_2_2_2_2_2_2_
chr10	61798453	61802902	4449	CNV_chr10_61798453_61802902				intergenic		conserved	20	0.182291666666667	0.0260416666666667	0.0260416666666667	0.0260416666666667	0.0260416666666667	0.0260416666666667	0.0260416666666667	0.0260416666666667	0.307017543859649	2.89108e-11		1.63157894736842	2	2	2	2	2	2	2	2_2_2_2_1_2_2_1_1_2_1_2_1_2_1_1_2_2_2_	2_2_2_2_2_2_2_2_2_2_2_2_2_2_2_2_2_2_2_2_	2_2_2_2_2_2_2_2_2_2_2_2_2_2_2_2_2_2_2_2_	2_2_2_2_2_2_2_2_2_2_2_2_2_2_2_2_2_2_2_2_	2_2_2_2_2_2_2_2_2_2_2_2_2_2_2_2_2_2_2_2_	2_2_2_2_2_2_2_2_2_2_2_2_2_2_2_2_2_2_2_2_	2_2_2_2_2_2_2_2_2_2_2_2_2_2_2_2_2_2_2_2_	2_2_2_2_2_2_2_2_2_2_2_2_2_2_2_2_2_2_2_2_
chr10	62138588	62143787	5199	CNV_chr10_62138588_62143787				intergenic		conserved	73	0	0	-0.00657894736842106	0	0	0	-0.00657894736842106	-0.00657894736842106	-0.0127388535031847	0.6599845		2	2	2.05	2	2	2	2.05	2.05	2_2_2_2_2_2_2_2_2_2_2_2_2_2_2_2_2_2_2_2_	2_2_2_2_2_2_2_2_2_2_2_2_2_2_2_2_2_2_2_2_	2_2_2_2_2_2_2_2_2_2_2_3_2_2_2_2_2_2_2_2_	2_2_2_2_2_2_2_2_2_2_2_2_2_2_2_2_2_2_2_2_	2_2_2_2_2_2_2_2_2_2_2_2_2_2_2_2_2_2_2_2_	2_2_2_2_2_2_2_2_2_2_2_2_2_2_2_2_2_2_2_2_	2_3_2_2_2_2_2_2_2_2_2_2_2_2_2_2_2_2_2_2_	2_3_2_2_2_2_2_2_2_2_2_2_2_2_2_2_2_2_2_2_
chr10	62501681	62506930	5249	CNV_chr10_62501681_62506930				intergenic		conserved	31	0.0262600013106043	0.0262600013106043	0.00956050450051997	0.0223730267226789	0.0158784568391928	0.0262600013106043	0.0829144855884857	0.0262600013106043	0.0958114361910738	0.002073064		2	2	1.95	1.8	1.9	2	1.65	2	2_2_2_2_2_2_2_2_2_2_2_2_2_2_2_2_2_2_2_2_	2_2_2_2_2_2_2_2_2_2_2_2_2_2_2_2_2_2_2_2_	2_2_2_2_2_2_2_2_2_1_2_2_2_2_2_2_2_2_2_2_	0_2_1_1_2_2_2_2_2_2_2_2_2_2_2_2_2_2_2_2_	2_2_2_2_2_2_2_2_2_1_2_1_2_2_2_2_2_2_2_2_	2_2_2_2_2_2_2_2_2_2_2_2_2_2_2_2_2_2_2_2_	0_2_1_1_2_2_2_1_2_2_2_2_2_1_2_2_1_2_2_2_	2_2_2_2_2_2_2_2_2_2_2_2_2_2_2_2_2_2_2_2_
chr10	62573349	62576398	3049	CNV_chr10_62573349_62576398	EHBP1	ENSCAFG00000003106.4	ENSCAFT00000004987.3	intron	EH domain binding protein 1 [Source:HGNC Symbol;Acc:HGNC:29144]	conserved	33	0	-0.00694444444444444	0	0	0	-0.00676169590643275	0	-0.00676169590643275	-0.0131578947368422	0.6553894	NO GO-ANNOTATION	2	2.05555555555556	2	2	2	2.05	2	2.05	2_2_2_2_2_2_2_2_2_2_2_2_2_2_2_2_2_2_2_	2_2_2_2_2_2_2_2_2_2_2_2_2_2_2_2_3_2_	2_2_2_2_2_2_2_2_2_2_2_2_2_2_2_2_2_2_	2_2_2_2_2_2_2_2_2_2_2_2_2_2_2_2_2_2_2_2_	2_2_2_2_2_2_2_2_2_2_2_2_2_2_2_2_2_2_2_2_	2_3_2_2_2_2_2_2_2_2_2_2_2_2_2_2_2_2_2_2_	2_2_2_2_2_2_2_2_2_2_2_2_2_2_2_2_2_2_2_2_	2_2_2_2_2_2_2_2_2_2_2_2_2_3_2_2_2_2_2_2_
chr10	62590399	62593148	2749	CNV_chr10_62590399_62593148	EHBP1	ENSCAFG00000003106.4	ENSCAFT00000004987.3	intron	EH domain binding protein 1 [Source:HGNC Symbol;Acc:HGNC:29144]	conserved	19	0.019529631171788	0.00375375375375376	0.00357142857142857	0.00366512345679013	0.00357142857142857	0.00366512345679013	-0.00245098039215688	0.00375375375375376	0.0240240240240242	0.1574491	NO GO-ANNOTATION	2.10526315789474	2	2	2	2	2	2.05555555555556	2	2_2_2_2_2_2_2_2_2_2_2_2_3_2_2_3_2_2_2_	2_2_2_2_2_2_2_2_2_2_2_2_2_2_2_2_2_2_2_2_	2_2_2_2_2_2_2_2_2_2_2_2_2_2_2_2_2_2_	2_2_2_2_2_2_2_2_2_2_2_2_2_2_2_2_2_2_2_	2_2_2_2_2_2_2_2_2_2_2_2_2_2_2_2_2_2_	2_2_2_2_2_2_2_2_2_2_2_2_2_2_2_2_2_2_2_	2_2_3_2_2_2_2_2_2_2_2_2_2_2_2_2_2_2_	2_2_2_2_2_2_2_2_2_2_2_2_2_2_2_2_2_2_2_2_
chr10	63540782	63544731	3949	CNV_chr10_63540782_63544731				intergenic		conserved	39	0	0	0	0	0	0	-0.00328947368421053	-0.00328947368421053	-0.00632911392405063	0.5420152		2	2	2	2	2	2	2.05	2.05	2_2_2_2_2_2_2_2_2_2_2_2_2_2_2_2_2_2_2_2_	2_2_2_2_2_2_2_2_2_2_2_2_2_2_2_2_2_2_2_2_	2_2_2_2_2_2_2_2_2_2_2_2_2_2_2_2_2_2_2_2_	2_2_2_2_2_2_2_2_2_2_2_2_2_2_2_2_2_2_2_2_	2_2_2_2_2_2_2_2_2_2_2_2_2_2_2_2_2_2_2_2_	2_2_2_2_2_2_2_2_2_2_2_2_2_2_2_2_2_2_2_2_	2_2_2_3_2_2_2_2_2_2_2_2_2_2_2_2_2_2_2_2_	2_2_2_2_2_2_2_2_2_2_2_3_2_2_2_2_2_2_2_2_
chr10	63744454	63747828	3374	CNV_chr10_63744454_63747828				intergenic		conserved	40	0.00366512345679013	0.00347222222222223	0.00375375375375376	0.00375375375375376	0.00366512345679013	0.00375375375375376	0.0257288538538539	0.00366512345679013	0.0493009565857248	0.04355291		2	2	2	2	2	2	2.10526315789474	2	2_2_2_2_2_2_2_2_2_2_2_2_2_2_2_2_2_2_2_	2_2_2_2_2_2_2_2_2_2_2_2_2_2_2_2_2_	2_2_2_2_2_2_2_2_2_2_2_2_2_2_2_2_2_2_2_2_	2_2_2_2_2_2_2_2_2_2_2_2_2_2_2_2_2_2_2_2_	2_2_2_2_2_2_2_2_2_2_2_2_2_2_2_2_2_2_2_	2_2_2_2_2_2_2_2_2_2_2_2_2_2_2_2_2_2_2_2_	2_3_2_2_2_3_2_2_2_2_2_2_2_2_2_2_2_2_2_	2_2_2_2_2_2_2_2_2_2_2_2_2_2_2_2_2_2_2_
chr10	63906396	63909745	3349	CNV_chr10_63906396_63909745				intergenic		conserved	20	0	-0.00347222222222222	-0.00347222222222222	0	0	0	0	0	-0.00645161290322586	0.5084453		2	2.05555555555556	2.05	2	2	2	2	2	2_2_2_2_2_2_2_2_2_2_2_2_2_2_2_2_2_2_2_2_	2_2_2_2_2_2_2_2_3_2_2_2_2_2_2_2_2_2_	2_2_2_2_2_2_2_2_2_2_2_2_2_2_2_2_2_2_2_3_	2_2_2_2_2_2_2_2_2_2_2_2_2_2_2_2_2_2_2_	2_2_2_2_2_2_2_2_2_2_2_2_2_2_2_2_2_2_2_2_	2_2_2_2_2_2_2_2_2_2_2_2_2_2_2_2_2_2_2_2_	2_2_2_2_2_2_2_2_2_2_2_2_2_2_2_2_2_2_2_2_	2_2_2_2_2_2_2_2_2_2_2_2_2_2_2_2_2_2_2_2_
chr10	64020746	64025245	4499	CNV_chr10_64020746_64025245		ENSCAFG00000003168.3	ENSCAFT00000035581.2	coding	Uncharacterized protein [Source:UniProtKB/TrEMBL;Acc:F1Q327]	conserved	29	0	0	-0.00328947368421053	0	-0.00328947368421053	0	0	0	-0.00632911392405063	0.5420152	NO GO-ANNOTATION	2	2	2.05	2	2.05	2	2	2	2_2_2_2_2_2_2_2_2_2_2_2_2_2_2_2_2_2_2_2_	2_2_2_2_2_2_2_2_2_2_2_2_2_2_2_2_2_2_2_2_	2_2_2_2_2_2_2_2_2_2_2_2_2_2_3_2_2_2_2_2_	2_2_2_2_2_2_2_2_2_2_2_2_2_2_2_2_2_2_2_2_	2_2_2_2_2_2_2_2_2_2_2_2_2_3_2_2_2_2_2_2_	2_2_2_2_2_2_2_2_2_2_2_2_2_2_2_2_2_2_2_2_	2_2_2_2_2_2_2_2_2_2_2_2_2_2_2_2_2_2_2_2_	2_2_2_2_2_2_2_2_2_2_2_2_2_2_2_2_2_2_2_2_
chr10	64027496	64032495	4999	CNV_chr10_64027496_64032495				intergenic		conserved	183	0.0147512335526316	0.0239234449760765	0.0239234449760765	0.0239234449760765	0.0239234449760765	0.158291903409091	0.0239234449760765	0.0239234449760765	0.242988227146814	1.484442e-08		1.95	2	2	2	2	1.65	2	2	2_2_2_2_2_2_2_2_2_2_2_1_2_2_2_2_2_2_2_2_	2_2_2_2_2_2_2_2_2_2_2_2_2_2_2_2_2_2_2_2_	2_2_2_2_2_2_2_2_2_2_2_2_2_2_2_2_2_2_2_2_	2_2_2_2_2_2_2_2_2_2_2_2_2_2_2_2_2_2_2_2_	2_2_2_2_2_2_2_2_2_2_2_2_2_2_2_2_2_2_2_2_	2_2_1_2_2_1_1_1_2_1_2_2_2_2_2_1_1_2_2_2_	2_2_2_2_2_2_2_2_2_2_2_2_2_2_2_2_2_2_2_2_	2_2_2_2_2_2_2_2_2_2_2_2_2_2_2_2_2_2_2_2_
chr10	64307087	64310786	3699	CNV_chr10_64307087_64310786	SERTAD2	ENSCAFG00000023129.2	ENSCAFT00000035374.2	intron	SERTA domain containing 2 [Source:HGNC Symbol;Acc:HGNC:30784]	conserved	70	0	0	0	0	-0.00328947368421053	0	-0.00328947368421053	0	-0.00636942675159243	0.5479846	negative regulation of cell growth, positive regulation of transcription, DNA-templated,	2	2	2	2	2.05	2	2.05	2	2_2_2_2_2_2_2_2_2_2_2_2_2_2_2_2_2_2_2_2_	2_2_2_2_2_2_2_2_2_2_2_2_2_2_2_2_2_2_2_2_	2_2_2_2_2_2_2_2_2_2_2_2_2_2_2_2_2_2_2_2_	2_2_2_2_2_2_2_2_2_2_2_2_2_2_2_2_2_2_2_2_	2_2_2_2_2_2_2_2_2_2_2_2_2_3_2_2_2_2_2_2_	2_2_2_2_2_2_2_2_2_2_2_2_2_2_2_2_2_2_2_2_	2_3_2_2_2_2_2_2_2_2_2_2_2_2_2_2_2_2_2_2_	2_2_2_2_2_2_2_2_2_2_2_2_2_2_2_2_2_2_2_
chr10	64872000	64883243	11243	CNV_chr10_64872000_64883243				intergenic		conserved	1383	0.00346260387811634	0.00346260387811634	0.00346260387811634	0.00346260387811634	0.00346260387811634	0.00346260387811634	0.0242382271468144	0.00346260387811634	0.0466355762824784	0.04558409		2	2	2	2	2	2	2.1	2	2_2_2_2_2_2_2_2_2_2_2_2_2_2_2_2_2_2_2_2_	2_2_2_2_2_2_2_2_2_2_2_2_2_2_2_2_2_2_2_2_	2_2_2_2_2_2_2_2_2_2_2_2_2_2_2_2_2_2_2_2_	2_2_2_2_2_2_2_2_2_2_2_2_2_2_2_2_2_2_2_2_	2_2_2_2_2_2_2_2_2_2_2_2_2_2_2_2_2_2_2_2_	2_2_2_2_2_2_2_2_2_2_2_2_2_2_2_2_2_2_2_2_	2_3_2_3_2_2_2_2_2_2_2_2_2_2_2_2_2_2_2_2_	2_2_2_2_2_2_2_2_2_2_2_2_2_2_2_2_2_2_2_2_
chr10	66691116	66697090	5974	CNV_chr10_66691116_66697090				intergenic		conserved	909	0	-0.00328947368421053	-0.00328947368421053	0	0	0	0	0	-0.00636942675159243	0.5479846		2	2.05	2.05	2	2	2	2	2	2_2_2_2_2_2_2_2_2_2_2_2_2_2_2_2_2_2_2_2_	2_2_2_2_2_2_2_2_2_2_2_2_2_3_2_2_2_2_2_2_	2_2_2_2_2_2_2_2_2_3_2_2_2_2_2_2_2_2_2_2_	2_2_2_2_2_2_2_2_2_2_2_2_2_2_2_2_2_2_2_2_	2_2_2_2_2_2_2_2_2_2_2_2_2_2_2_2_2_2_2_	2_2_2_2_2_2_2_2_2_2_2_2_2_2_2_2_2_2_2_2_	2_2_2_2_2_2_2_2_2_2_2_2_2_2_2_2_2_2_2_2_	2_2_2_2_2_2_2_2_2_2_2_2_2_2_2_2_2_2_2_2_
chr10	66933297	66940196	6899	CNV_chr10_66933297_66940196				intergenic		conserved	1333	0.00346260387811634	0.00346260387811634	-0.00213371266002846	0.00346260387811634	0.00346260387811634	0.00346260387811634	0.00346260387811634	0.0186419106086696	0.022795843110962	0.1611144		2	2	1.95	2	2	2	2	1.9	2_2_2_2_2_2_2_2_2_2_2_2_2_2_2_2_2_2_2_2_	2_2_2_2_2_2_2_2_2_2_2_2_2_2_2_2_2_2_2_2_	2_2_2_2_2_2_2_2_1_2_2_2_2_2_2_2_2_2_2_2_	2_2_2_2_2_2_2_2_2_2_2_2_2_2_2_2_2_2_2_2_	2_2_2_2_2_2_2_2_2_2_2_2_2_2_2_2_2_2_2_2_	2_2_2_2_2_2_2_2_2_2_2_2_2_2_2_2_2_2_2_2_	2_2_2_2_2_2_2_2_2_2_2_2_2_2_2_2_2_2_2_2_	2_2_2_2_2_1_2_2_2_1_2_2_2_2_2_2_2_2_2_2_
chr10	68980122	68984421	4299	CNV_chr10_68980122_68984421				intergenic		conserved	322	0	0	0	-0.00337837837837838	0	0	0	-0.00337837837837838	-0.00641025641025634	0.5292729		2	2	2	2.05263157894737	2	2	2	2.05	2_2_2_2_2_2_2_2_2_2_2_2_2_2_2_2_2_2_2_	2_2_2_2_2_2_2_2_2_2_2_2_2_2_2_2_2_2_2_2_	2_2_2_2_2_2_2_2_2_2_2_2_2_2_2_2_2_2_2_2_	2_2_2_2_3_2_2_2_2_2_2_2_2_2_2_2_2_2_2_	2_2_2_2_2_2_2_2_2_2_2_2_2_2_2_2_2_2_2_2_	2_2_2_2_2_2_2_2_2_2_2_2_2_2_2_2_2_2_2_2_	2_2_2_2_2_2_2_2_2_2_2_2_2_2_2_2_2_2_2_2_	2_2_2_3_2_2_2_2_2_2_2_2_2_2_2_2_2_2_2_2_
chr10	68980122	68984421	4299	CNV_chr10_68980122_68984421				intergenic		conserved	322	0	0	0	-0.00337837837837838	0	0	0	-0.00337837837837838	-0.00641025641025634	0.5292729		2	2	2	2.05263157894737	2	2	2	2.05	2_2_2_2_2_2_2_2_2_2_2_2_2_2_2_2_2_2_2_	2_2_2_2_2_2_2_2_2_2_2_2_2_2_2_2_2_2_2_2_	2_2_2_2_2_2_2_2_2_2_2_2_2_2_2_2_2_2_2_2_	2_2_2_2_3_2_2_2_2_2_2_2_2_2_2_2_2_2_2_	2_2_2_2_2_2_2_2_2_2_2_2_2_2_2_2_2_2_2_2_	2_2_2_2_2_2_2_2_2_2_2_2_2_2_2_2_2_2_2_2_	2_2_2_2_2_2_2_2_2_2_2_2_2_2_2_2_2_2_2_2_	2_2_2_3_2_2_2_2_2_2_2_2_2_2_2_2_2_2_2_2_
chr11	28584	41123	12539	CNV_chr11_28584_41123				intergenic				0.0324675324675325	0.291088222122705	0.0431034482758621	0.0431034482758621	0.0431034482758621	0.0431034482758621	0.0431034482758621	0.0431034482758621	0.417690417690418	1.132846e-16		2.05	2.52631578947368	2	2	2	2	2	2	2_2_2_2_2_2_2_2_3_2_2_2_2_2_2_2_2_2_2_2_	3_3_3_3_2_2_2_3_3_2_2_2_2_3_3_2_2_3_3_	2_2_2_2_2_2_2_2_2_2_2_2_2_2_2_2_2_2_2_2_	2_2_2_2_2_2_2_2_2_2_2_2_2_2_2_2_2_2_2_2_	2_2_2_2_2_2_2_2_2_2_2_2_2_2_2_2_2_2_2_2_	2_2_2_2_2_2_2_2_2_2_2_2_2_2_2_2_2_2_2_2_	2_2_2_2_2_2_2_2_2_2_2_2_2_2_2_2_2_2_2_2_	2_2_2_2_2_2_2_2_2_2_2_2_2_2_2_2_2_2_2_2_
chr11	73301	92344	19043	CNV_chr11_73301_92344				intergenic		conserved	1042	0.105656317438183	0.058524790951691	0.0996242885658073	0.0823465255725643	0.204405073949105	0.20962023315739	0.05953715837981	0.0612213122245215	0.221340275628539	1.051603e-07		1.65	1.3	1	1.6	0.6	1.85	1.15	1.1	1_1_0_2_1_2_2_2_2_2_2_1_2_2_2_2_2_2_2_1_	2_2_2_1_1_0_1_2_2_1_2_2_1_1_1_0_1_1_2_1_	1_1_1_1_1_1_1_1_0_1_0_2_1_2_1_2_0_2_1_0_	1_1_1_0_2_2_0_2_2_2_2_2_2_2_2_2_2_1_2_2_	0_2_2_1_0_1_1_0_1_2_0_0_0_0_0_1_0_0_1_0_	2_2_2_2_2_1_1_2_2_2_2_2_1_2_2_2_2_2_2_2_	0_0_0_2_1_2_1_1_0_2_1_1_1_2_2_2_1_2_1_1_	2_1_1_1_2_1_1_0_1_2_0_0_2_0_1_2_1_2_2_0_
chr11	98860	106581	7721	CNV_chr11_98860_106581				intergenic				0.0431131019036954	0.3366862307056	0.0489288548003174	0.0489288548003174	0.0489288548003174	0.0489288548003174	0.0489288548003174	0.0489288548003174	0.501297647015412	1.160579e-21		1.95	1.1	2	2	2	2	2	2	2_2_2_2_2_2_2_2_1_2_2_2_2_2_2_2_2_2_2_2_	0_0_0_1_2_2_2_0_1_2_2_1_2_1_1_2_1_1_0_1_	2_2_2_2_2_2_2_2_2_2_2_2_2_2_2_2_2_2_2_2_	2_2_2_2_2_2_2_2_2_2_2_2_2_2_2_2_2_2_2_2_	2_2_2_2_2_2_2_2_2_2_2_2_2_2_2_2_2_2_2_2_	2_2_2_2_2_2_2_2_2_2_2_2_2_2_2_2_2_2_2_2_	2_2_2_2_2_2_2_2_2_2_2_2_2_2_2_2_2_2_2_2_	2_2_2_2_2_2_2_2_2_2_2_2_2_2_2_2_2_2_2_2_
chr11	2490162	2495361	5199	CNV_chr11_2490162_2495361	ADAMTS2	ENSCAFG00000000334.3	ENSCAFT00000000511.3	coding	ADAM metallopeptidase with thrombospondin type 1 motif, 2 [Source:HGNC Symbol;Acc:HGNC:218]	conserved	1214	0.00346260387811634	0.00346260387811634	0.0242382271468144	0.00346260387811634	0.00346260387811634	0.00346260387811634	0.00346260387811634	0.00346260387811634	0.0466355762824784	0.04558409	proteolysis, lung development, collagen fibril organization, skin development, protein processing, spermatogenesis,	2	2	2.1	2	2	2	2	2	2_2_2_2_2_2_2_2_2_2_2_2_2_2_2_2_2_2_2_2_	2_2_2_2_2_2_2_2_2_2_2_2_2_2_2_2_2_2_2_2_	2_2_2_2_2_2_2_3_2_2_2_2_3_2_2_2_2_2_2_2_	2_2_2_2_2_2_2_2_2_2_2_2_2_2_2_2_2_2_2_2_	2_2_2_2_2_2_2_2_2_2_2_2_2_2_2_2_2_2_2_2_	2_2_2_2_2_2_2_2_2_2_2_2_2_2_2_2_2_2_2_2_	2_2_2_2_2_2_2_2_2_2_2_2_2_2_2_2_2_2_2_2_	2_2_2_2_2_2_2_2_2_2_2_2_2_2_2_2_2_2_2_2_
chr11	2665132	2670881	5749	CNV_chr11_2665132_2670881				intergenic				0	0	0	0	0	0	-0.00328947368421053	-0.00328947368421053	-0.00632911392405063	0.5420152		2	2	2	2	2	2	2.05	2.05	2_2_2_2_2_2_2_2_2_2_2_2_2_2_2_2_2_2_2_2_	2_2_2_2_2_2_2_2_2_2_2_2_2_2_2_2_2_2_2_2_	2_2_2_2_2_2_2_2_2_2_2_2_2_2_2_2_2_2_2_2_	2_2_2_2_2_2_2_2_2_2_2_2_2_2_2_2_2_2_2_2_	2_2_2_2_2_2_2_2_2_2_2_2_2_2_2_2_2_2_2_2_	2_2_2_2_2_2_2_2_2_2_2_2_2_2_2_2_2_2_2_2_	2_2_2_2_2_2_2_2_3_2_2_2_2_2_2_2_2_2_2_2_	2_2_2_2_2_2_2_2_2_2_2_2_2_2_2_2_3_2_2_2_
chr11	3535417	3539166	3749	CNV_chr11_3535417_3539166	YTHDC2	ENSCAFG00000000224.4	ENSCAFT00000046695.1	coding	YTH domain containing 2 [Source:HGNC Symbol;Acc:HGNC:24721]	conserved	336	0	0	0	0	0	-0.0068506006006006	-0.00694980694980695	-0.00704365079365079	-0.0130718954248366	0.6319794	RNA processing, positive regulation by host of viral genome replication, response to tumor necrosis factor, response to interleukin-1, RNA processing,	2	2	2	2	2	2.05	2.05263157894737	2.05555555555556	2_2_2_2_2_2_2_2_2_2_2_2_2_2_2_2_2_2_2_2_	2_2_2_2_2_2_2_2_2_2_2_2_2_2_2_2_2_2_2_2_	2_2_2_2_2_2_2_2_2_2_2_2_2_2_2_2_2_2_2_	2_2_2_2_2_2_2_2_2_2_2_2_2_2_2_2_2_2_2_2_	2_2_2_2_2_2_2_2_2_2_2_2_2_2_2_2_2_2_2_2_	2_2_2_2_2_2_2_2_2_2_2_2_2_3_2_2_2_2_2_2_	2_2_2_2_2_2_2_2_2_2_3_2_2_2_2_2_2_2_2_	2_2_2_2_2_2_2_2_2_2_2_2_2_2_2_2_3_2_
chr11	5135674	5139673	3999	CNV_chr11_5135674_5139673		ENSCAFG00000000211.1	ENSCAFT00000000334.1	coding	GTP:AMP phosphotransferase AK3, mitochondrial [Source:UniProtKB/TrEMBL;Acc:E2QZU8]	conserved	68	0	-0.00328947368421053	-0.00328947368421053	0	0	0	0	0	-0.00649350649350653	0.5660287	phosphorylation, AMP metabolic process, ADP biosynthetic process, nucleobase-containing compound metabolic process, nucleotide phosphorylation, ITP metabolic process, GTP metabolic process,	2	2.05	2.05	2	2	2	2	2	2_2_2_2_2_2_2_2_2_2_2_2_2_2_2_2_2_2_2_2_	2_2_2_2_2_2_2_3_2_2_2_2_2_2_2_2_2_2_2_2_	2_2_2_2_2_2_3_2_2_2_2_2_2_2_2_2_2_2_2_2_	2_2_2_2_2_2_2_2_2_2_2_2_2_2_2_2_2_2_2_2_	2_2_2_2_2_2_2_2_2_2_2_2_2_2_2_2_2_2_2_	2_2_2_2_2_2_2_2_2_2_2_2_2_2_2_2_2_2_2_	2_2_2_2_2_2_2_2_2_2_2_2_2_2_2_2_2_2_	2_2_2_2_2_2_2_2_2_2_2_2_2_2_2_2_2_2_2_2_
chr11	5886722	5889271	2549	CNV_chr11_5886722_5889271	COMMD10	ENSCAFG00000000197.3	ENSCAFT00000038803.2	intron	COMM domain containing 10 [Source:HGNC Symbol;Acc:HGNC:30201]	conserved	19	0.044914317302377	0.044914317302377	0.0434491978609626	0.044914317302377	0.312935101675225	0.044914317302377	0.044914317302377	0.044914317302377	0.485232067510548	2.738777e-20	NO GO-ANNOTATION	2	2	2	2	1.36842105263158	2	2	2	2_2_2_2_2_2_2_2_2_2_2_2_2_2_2_2_2_2_2_2_	2_2_2_2_2_2_2_2_2_2_2_2_2_2_2_2_2_2_2_2_	2_2_2_2_2_2_2_2_2_2_2_2_2_2_2_2_2_2_	2_2_2_2_2_2_2_2_2_2_2_2_2_2_2_2_2_2_2_2_	0_2_1_2_2_1_2_2_2_1_1_2_1_1_2_1_1_1_1_	2_2_2_2_2_2_2_2_2_2_2_2_2_2_2_2_2_2_2_2_	2_2_2_2_2_2_2_2_2_2_2_2_2_2_2_2_2_2_2_2_	2_2_2_2_2_2_2_2_2_2_2_2_2_2_2_2_2_2_2_2_
chr11	7411404	7415420	4016	CNV_chr11_7411404_7415420				intergenic		conserved	38	-0.00328947368421053	0	0	-0.00328947368421053	0	0	0	0	-0.00632911392405063	0.5420152		2.05	2	2	2.05	2	2	2	2	2_2_2_2_2_2_2_2_3_2_2_2_2_2_2_2_2_2_2_2_	2_2_2_2_2_2_2_2_2_2_2_2_2_2_2_2_2_2_2_2_	2_2_2_2_2_2_2_2_2_2_2_2_2_2_2_2_2_2_2_2_	2_2_2_2_2_2_2_2_2_2_2_2_2_3_2_2_2_2_2_2_	2_2_2_2_2_2_2_2_2_2_2_2_2_2_2_2_2_2_2_2_	2_2_2_2_2_2_2_2_2_2_2_2_2_2_2_2_2_2_2_2_	2_2_2_2_2_2_2_2_2_2_2_2_2_2_2_2_2_2_2_2_	2_2_2_2_2_2_2_2_2_2_2_2_2_2_2_2_2_2_2_2_
chr11	8076558	8081557	4999	CNV_chr11_8076558_8081557				intergenic		conserved	737	0.124003945439111	0.0523535127869805	0.0534277155208596	0.0534277155208596	0.0534277155208596	0.135938868976503	0.0350026939935497	0.0534277155208596	0.215630405238448	2.094417e-07		2.35	2	2	2	2	2.36842105263158	2.1	2	2_2_2_2_2_3_2_2_3_3_3_2_2_3_3_2_2_2_3_2_	2_2_2_2_2_2_2_2_2_2_2_2_2_2_2_2_2_2_2_	2_2_2_2_2_2_2_2_2_2_2_2_2_2_2_2_2_2_2_2_	2_2_2_2_2_2_2_2_2_2_2_2_2_2_2_2_2_2_2_2_	2_2_2_2_2_2_2_2_2_2_2_2_2_2_2_2_2_2_2_2_	2_2_3_2_3_3_3_3_2_3_2_2_2_2_2_2_3_2_2_	2_2_2_2_2_2_2_2_2_2_2_2_2_2_2_2_3_3_2_2_	2_2_2_2_2_2_2_2_2_2_2_2_2_2_2_2_2_2_2_2_
chr11	8586943	8632810	45867	CNV_chr11_8586943_8632810				intergenic		conserved	116	0.00346260387811634	0.00346260387811634	0.00346260387811634	0.00346260387811634	0.00346260387811634	0.00346260387811634	0.00337837837837838	0.0241540016470764	0.0465973851827019	0.04729056		2	2	2	2	2	2	2	2.1	2_2_2_2_2_2_2_2_2_2_2_2_2_2_2_2_2_2_2_2_	2_2_2_2_2_2_2_2_2_2_2_2_2_2_2_2_2_2_2_2_	2_2_2_2_2_2_2_2_2_2_2_2_2_2_2_2_2_2_2_2_	2_2_2_2_2_2_2_2_2_2_2_2_2_2_2_2_2_2_2_2_	2_2_2_2_2_2_2_2_2_2_2_2_2_2_2_2_2_2_2_2_	2_2_2_2_2_2_2_2_2_2_2_2_2_2_2_2_2_2_2_2_	2_2_2_2_2_2_2_2_2_2_2_2_2_2_2_2_2_2_2_	2_3_2_3_2_2_2_2_2_2_2_2_2_2_2_2_2_2_2_2_
chr11	8636332	8641883	5551	CNV_chr11_8636332_8641883				intergenic		conserved	123	0	0	0	0	0	0	-0.00347222222222222	-0.00347222222222222	-0.00641025641025634	0.5049976		2	2	2	2	2	2	2.05263157894737	2.05263157894737	2_2_2_2_2_2_2_2_2_2_2_2_2_2_2_2_2_2_2_2_	2_2_2_2_2_2_2_2_2_2_2_2_2_2_2_2_2_2_2_2_	2_2_2_2_2_2_2_2_2_2_2_2_2_2_2_2_2_2_2_2_	2_2_2_2_2_2_2_2_2_2_2_2_2_2_2_2_2_2_2_2_	2_2_2_2_2_2_2_2_2_2_2_2_2_2_2_2_2_2_2_2_	2_2_2_2_2_2_2_2_2_2_2_2_2_2_2_2_2_2_2_2_	2_2_2_3_2_2_2_2_2_2_2_2_2_2_2_2_2_2_2_	2_3_2_2_2_2_2_2_2_2_2_2_2_2_2_2_2_2_2_
chr11	8677311	8683685	6374	CNV_chr11_8677311_8683685	TNFAIP8	ENSCAFG00000000165.3	ENSCAFT00000000267.2	coding	tumor necrosis factor, alpha-induced protein 8 [Source:HGNC Symbol;Acc:HGNC:17260]	conserved	65	0.00375375375375376	0.00375375375375376	0.00375375375375376	0.00375375375375376	0.00375375375375376	0.00375375375375376	-0.00205761316872428	0.0204649093537983	0.0246913580246914	0.1377887	negative regulation of cysteine-type endopeptidase activity involved in apoptotic process, negative regulation of cysteine-type endopeptidase activity involved in apoptotic process, negative regulation of cysteine-type endopeptidase activity involved in apoptotic process, defense response to Gram-positive bacterium, interleukin-1 beta production,	2	2	2	2	2	2	2.05	2.10526315789474	2_2_2_2_2_2_2_2_2_2_2_2_2_2_2_2_2_2_2_2_	2_2_2_2_2_2_2_2_2_2_2_2_2_2_2_2_2_2_2_2_	2_2_2_2_2_2_2_2_2_2_2_2_2_2_2_2_2_2_2_2_	2_2_2_2_2_2_2_2_2_2_2_2_2_2_2_2_2_2_2_2_	2_2_2_2_2_2_2_2_2_2_2_2_2_2_2_2_2_2_2_2_	2_2_2_2_2_2_2_2_2_2_2_2_2_2_2_2_2_2_2_2_	2_3_2_2_2_2_2_2_2_2_2_2_2_2_2_2_2_2_2_2_	2_3_2_3_2_2_2_2_2_2_2_2_2_2_2_2_2_2_2_
chr11	8688886	8694110	5224	CNV_chr11_8688886_8694110				intergenic		conserved	46	0	0	0	-0.00328947368421053	0	0	-0.00328947368421053	0	-0.00632911392405063	0.5420152		2	2	2	2.05	2	2	2.05	2	2_2_2_2_2_2_2_2_2_2_2_2_2_2_2_2_2_2_2_2_	2_2_2_2_2_2_2_2_2_2_2_2_2_2_2_2_2_2_2_2_	2_2_2_2_2_2_2_2_2_2_2_2_2_2_2_2_2_2_2_2_	2_2_2_2_2_2_2_2_2_2_2_2_2_3_2_2_2_2_2_2_	2_2_2_2_2_2_2_2_2_2_2_2_2_2_2_2_2_2_2_2_	2_2_2_2_2_2_2_2_2_2_2_2_2_2_2_2_2_2_2_2_	2_2_2_3_2_2_2_2_2_2_2_2_2_2_2_2_2_2_2_2_	2_2_2_2_2_2_2_2_2_2_2_2_2_2_2_2_2_2_2_2_
chr11	8899593	8915839	16246	CNV_chr11_8899593_8915839				intergenic		conserved	49	0.166688071985255	0.0680601924587588	0.0571777363407127	0.0680601924587588	0.0680601924587588	0.0680601924587588	0.0680601924587588	0.230385378688156	0.350768514205869	2.705272e-13		1.4	2	1.95	2	2	2	2	1.15	0_0_0_2_1_2_1_2_1_1_2_2_2_1_2_1_2_2_2_2_	2_2_2_2_2_2_2_2_2_2_2_2_2_2_2_2_2_2_2_2_	1_2_2_2_2_2_2_2_2_2_2_2_2_2_2_2_2_2_2_2_	2_2_2_2_2_2_2_2_2_2_2_2_2_2_2_2_2_2_2_2_	2_2_2_2_2_2_2_2_2_2_2_2_2_2_2_2_2_2_2_2_	2_2_2_2_2_2_2_2_2_2_2_2_2_2_2_2_2_2_2_2_	2_2_2_2_2_2_2_2_2_2_2_2_2_2_2_2_2_2_2_2_	2_1_0_2_2_2_1_0_2_2_0_0_2_0_1_1_0_2_2_1_
chr11	8980503	8992741	12238	CNV_chr11_8980503_8992741				intergenic		conserved	82	0.178645195462862	0.0762001187831538	0.0647353166184548	0.0962661701560196	0.0342359817784091	0.0479706436058104	0.0479706436058104	0.334275079502578	0.179328347976849	1.122762e-05		3.05555555555556	2.42105263157895	2.58823529411765	2.82352941176471	2.75	2.52631578947368	2.52631578947368	2	3_3_2_3_3_3_3_3_4_2_3_3_3_4_3_4_3_3_	2_3_2_2_3_3_2_2_3_2_2_2_3_3_3_2_2_2_3_	2_3_3_3_2_3_3_2_2_3_3_3_2_2_3_2_3_	3_3_3_4_3_3_2_3_3_3_2_3_2_3_3_3_2_	4_4_3_2_2_4_2_2_2_2_3_4_2_2_3_3_2_2_3_4_	2_3_2_3_2_3_2_3_3_3_2_2_2_2_3_2_2_3_4_	2_3_3_4_2_3_2_3_3_2_3_2_3_3_2_2_2_2_2_	2_2_2_2_2_2_2_2_2_2_2_2_2_2_2_2_2_2_2_
chr11	9409014	9419743	10729	CNV_chr11_9409014_9419743				intergenic				0.166492224880383	0.0234375	0.0239234449760765	0.0239234449760765	0.0239234449760765	0.0239234449760765	0.0234375	0.0239234449760765	0.28860230045312	2.682676e-10		2.35	2	2	2	2	2	2	2	3_3_2_2_2_2_3_2_3_3_2_2_2_3_2_3_2_2_2_2_	2_2_2_2_2_2_2_2_2_2_2_2_2_2_2_2_2_2_2_	2_2_2_2_2_2_2_2_2_2_2_2_2_2_2_2_2_2_2_2_	2_2_2_2_2_2_2_2_2_2_2_2_2_2_2_2_2_2_2_2_	2_2_2_2_2_2_2_2_2_2_2_2_2_2_2_2_2_2_2_2_	2_2_2_2_2_2_2_2_2_2_2_2_2_2_2_2_2_2_2_2_	2_2_2_2_2_2_2_2_2_2_2_2_2_2_2_2_2_2_2_	2_2_2_2_2_2_2_2_2_2_2_2_2_2_2_2_2_2_2_2_
chr11	9621631	9636732	15101	CNV_chr11_9621631_9636732				intergenic				0.0756240420235213	0.362940834720657	0.1018945421418	0.103504937328467	0.0618543522387186	0.0569611685581238	0.105005392389293	0.0699031347431761	0.321198127530365	1.920537e-11		2.26315789473684	2.72222222222222	2	2	2.2	2.15	2	2.05	3_3_2_2_2_2_2_3_2_3_2_2_2_2_3_2_2_2_2_	3_3_3_3_2_2_3_3_2_3_2_3_2_3_3_3_3_3_	2_2_2_2_2_2_2_2_2_2_2_2_2_2_2_2_2_2_	2_2_2_2_2_2_2_2_2_2_2_2_2_2_2_2_2_2_2_	2_2_3_2_2_2_3_2_2_3_2_2_2_2_2_2_3_2_2_2_	2_2_2_2_2_2_2_2_2_3_2_2_2_2_2_2_3_3_2_2_	2_2_2_2_2_2_2_2_2_2_2_2_2_2_2_2_2_2_2_2_	2_2_2_2_2_3_2_2_2_2_2_2_2_2_2_2_2_2_2_2_
chr11	10214369	10218618	4249	CNV_chr11_10214369_10218618				intergenic				0.0749185352432672	0.0642758368406207	0.0642758368406207	0.0299330378084248	0.0226224368237974	0.0228437361256103	0.073803884832583	0.0656644494100702	0.110713029454471	0.0008945926		1.6	2	2	1.8	1.9	1.85	1.66666666666667	2	2_2_2_2_2_1_1_2_1_1_2_0_2_1_2_2_2_2_2_1_	2_2_2_2_2_2_2_2_2_2_2_2_2_2_2_2_2_2_2_	2_2_2_2_2_2_2_2_2_2_2_2_2_2_2_2_2_2_2_	2_2_2_2_2_2_2_2_1_2_2_2_1_1_1_2_2_2_2_2_	2_2_2_2_2_2_1_2_2_2_2_1_2_2_2_2_2_2_2_2_	2_2_1_2_2_2_2_1_2_2_2_2_2_2_2_2_1_2_2_2_	2_2_2_1_2_1_2_2_2_1_2_2_2_1_2_1_2_1_	2_2_2_2_2_2_2_2_2_2_2_2_2_2_2_2_2_2_2_2_
chr11	10292736	10295335	2599	CNV_chr11_10292736_10295335				intergenic				0.00337837837837838	0.00346260387811634	0.00346260387811634	0.00346260387811634	0.00346260387811634	0.0239808714531706	0.00346260387811634	0.00328947368421052	0.0465195246179966	0.05088239		2	2	2	2	2	2.1	2	2	2_2_2_2_2_2_2_2_2_2_2_2_2_2_2_2_2_2_2_	2_2_2_2_2_2_2_2_2_2_2_2_2_2_2_2_2_2_2_2_	2_2_2_2_2_2_2_2_2_2_2_2_2_2_2_2_2_2_2_2_	2_2_2_2_2_2_2_2_2_2_2_2_2_2_2_2_2_2_2_2_	2_2_2_2_2_2_2_2_2_2_2_2_2_2_2_2_2_2_2_2_	2_2_2_2_2_3_2_2_2_2_2_2_2_2_3_2_2_2_2_2_	2_2_2_2_2_2_2_2_2_2_2_2_2_2_2_2_2_2_2_2_	2_2_2_2_2_2_2_2_2_2_2_2_2_2_2_2_2_2_
chr11	11347712	11362863	15151	CNV_chr11_11347712_11362863				intergenic		conserved	24	0.174553621966463	0.0311398026079466	0.0304810018351685	0.0429996924692733	0.0311398026079466	0.0415855502095011	0.0311398026079466	0.0311398026079466	0.221528855877886	1.299213e-07		2.35	2	2	1.89473684210526	2	1.9	2	2	3_3_2_2_2_2_3_2_3_3_2_2_2_3_2_3_2_2_2_2_	2_2_2_2_2_2_2_2_2_2_2_2_2_2_2_2_2_2_2_2_	2_2_2_2_2_2_2_2_2_2_2_2_2_2_2_2_2_2_2_	2_2_2_1_2_2_2_2_2_2_1_2_2_2_2_2_2_2_2_	2_2_2_2_2_2_2_2_2_2_2_2_2_2_2_2_2_2_2_2_	2_2_2_2_2_2_2_2_2_1_1_2_2_2_2_2_2_2_2_2_	2_2_2_2_2_2_2_2_2_2_2_2_2_2_2_2_2_2_2_2_	2_2_2_2_2_2_2_2_2_2_2_2_2_2_2_2_2_2_2_2_
chr11	11645963	11650937	4974	CNV_chr11_11645963_11650937				intergenic		conserved	16	0.119694985342946	0.0361665251839276	0.010731833506935	0.042060850656052	0.0354538690476191	0.0118189900426743	0.0354538690476191	0.0118189900426743	0.124117064346628	0.0003469931		2.35294117647059	2	2.05263157894737	2.2	2	2.05	2	2.05	3_3_2_2_2_2_3_3_2_2_2_3_2_3_2_2_2_	2_2_2_2_2_2_2_2_2_2_2_2_2_2_2_2_2_2_2_2_	3_2_2_2_2_2_2_2_2_2_2_2_2_2_2_2_2_2_2_	2_2_2_2_2_2_2_2_2_2_2_2_3_3_3_2_2_2_3_2_	2_2_2_2_2_2_2_2_2_2_2_2_2_2_2_2_2_2_2_	2_2_2_2_2_2_2_2_2_3_2_2_2_2_2_2_2_2_2_2_	2_2_2_2_2_2_2_2_2_2_2_2_2_2_2_2_2_2_2_	2_2_2_2_2_3_2_2_2_2_2_2_2_2_2_2_2_2_2_2_
chr11	13445528	13450027	4499	CNV_chr11_13445528_13450027	CSNK1G3	ENSCAFG00000000557.4	ENSCAFT00000000872.3	coding	casein kinase 1, gamma 3 [Source:HGNC Symbol;Acc:HGNC:2456]	conserved	21	0	0	0	0	-0.00328947368421053	0	0	-0.00328947368421053	-0.00632911392405063	0.5420152	peptidyl-serine phosphorylation, regulation of cell shape, endocytosis, Wnt signaling pathway, protein phosphorylation, peptidyl-serine phosphorylation, regulation of cell shape, endocytosis, Wnt signaling pathway, protein phosphorylation,	2	2	2	2	2.05	2	2	2.05	2_2_2_2_2_2_2_2_2_2_2_2_2_2_2_2_2_2_2_2_	2_2_2_2_2_2_2_2_2_2_2_2_2_2_2_2_2_2_2_2_	2_2_2_2_2_2_2_2_2_2_2_2_2_2_2_2_2_2_2_2_	2_2_2_2_2_2_2_2_2_2_2_2_2_2_2_2_2_2_2_2_	2_2_2_2_2_2_2_3_2_2_2_2_2_2_2_2_2_2_2_2_	2_2_2_2_2_2_2_2_2_2_2_2_2_2_2_2_2_2_2_2_	2_2_2_2_2_2_2_2_2_2_2_2_2_2_2_2_2_2_2_2_	2_2_2_2_2_2_2_2_2_2_2_2_2_2_2_2_2_2_2_3_
chr11	14116476	14121775	5299	CNV_chr11_14116476_14121775				intergenic				0	0	0	0	0	0	-0.00328947368421053	-0.00328947368421053	-0.00632911392405063	0.5420152		2	2	2	2	2	2	2.05	2.05	2_2_2_2_2_2_2_2_2_2_2_2_2_2_2_2_2_2_2_2_	2_2_2_2_2_2_2_2_2_2_2_2_2_2_2_2_2_2_2_2_	2_2_2_2_2_2_2_2_2_2_2_2_2_2_2_2_2_2_2_2_	2_2_2_2_2_2_2_2_2_2_2_2_2_2_2_2_2_2_2_2_	2_2_2_2_2_2_2_2_2_2_2_2_2_2_2_2_2_2_2_2_	2_2_2_2_2_2_2_2_2_2_2_2_2_2_2_2_2_2_2_2_	2_2_2_2_2_2_2_2_2_3_2_2_2_2_2_2_2_2_2_2_	2_2_2_2_2_2_3_2_2_2_2_2_2_2_2_2_2_2_2_2_
chr11	15074791	15077290	2499	CNV_chr11_15074791_15077290				intergenic		conserved	230	0.00366512345679013	0.00366512345679013	-0.00205761316872428	0.00375375375375376	0.00366512345679013	0.00375375375375376	0.0201103881659437	0.00366512345679013	0.0243664717348929	0.1542637		2	2	2.05	2	2	2	2.10526315789474	2	2_2_2_2_2_2_2_2_2_2_2_2_2_2_2_2_2_2_2_	2_2_2_2_2_2_2_2_2_2_2_2_2_2_2_2_2_2_2_	2_2_2_2_2_2_2_3_2_2_2_2_2_2_2_2_2_2_2_2_	2_2_2_2_2_2_2_2_2_2_2_2_2_2_2_2_2_2_2_2_	2_2_2_2_2_2_2_2_2_2_2_2_2_2_2_2_2_2_2_	2_2_2_2_2_2_2_2_2_2_2_2_2_2_2_2_2_2_2_2_	2_2_2_3_2_2_2_2_3_2_2_2_2_2_2_2_2_2_2_	2_2_2_2_2_2_2_2_2_2_2_2_2_2_2_2_2_2_2_
chr11	15855875	15859674	3799	CNV_chr11_15855875_15859674	ALDH7A1	ENSCAFG00000000588.4	ENSCAFT00000047359.1	coding	aldehyde dehydrogenase 7 family, member A1 [Source:HGNC Symbol;Acc:HGNC:877]	conserved	502	0	-0.00328947368421053	-0.00328947368421053	0	0	0	0	0	-0.00632911392405063	0.5420152	oxidation-reduction process, metabolic process, oxidation-reduction process, metabolic process,	2	2.05	2.05	2	2	2	2	2	2_2_2_2_2_2_2_2_2_2_2_2_2_2_2_2_2_2_2_2_	2_2_2_2_2_2_2_2_2_2_2_2_2_2_2_2_2_3_2_2_	2_2_2_2_3_2_2_2_2_2_2_2_2_2_2_2_2_2_2_2_	2_2_2_2_2_2_2_2_2_2_2_2_2_2_2_2_2_2_2_2_	2_2_2_2_2_2_2_2_2_2_2_2_2_2_2_2_2_2_2_2_	2_2_2_2_2_2_2_2_2_2_2_2_2_2_2_2_2_2_2_2_	2_2_2_2_2_2_2_2_2_2_2_2_2_2_2_2_2_2_2_2_	2_2_2_2_2_2_2_2_2_2_2_2_2_2_2_2_2_2_2_2_
chr11	16119164	16122163	2999	CNV_chr11_16119164_16122163				intergenic		conserved	368	0	0	0	0	0	-0.00347222222222222	0	-0.00347222222222222	-0.00653594771241823	0.5207745		2	2	2	2	2	2.05	2	2.05555555555556	2_2_2_2_2_2_2_2_2_2_2_2_2_2_2_2_2_2_2_2_	2_2_2_2_2_2_2_2_2_2_2_2_2_2_2_2_2_2_	2_2_2_2_2_2_2_2_2_2_2_2_2_2_2_2_2_2_2_	2_2_2_2_2_2_2_2_2_2_2_2_2_2_2_2_2_2_2_2_	2_2_2_2_2_2_2_2_2_2_2_2_2_2_2_2_2_2_2_2_	2_2_2_2_2_2_2_2_2_2_2_2_2_2_2_2_3_2_2_2_	2_2_2_2_2_2_2_2_2_2_2_2_2_2_2_2_2_2_2_2_	2_2_2_2_2_2_2_2_3_2_2_2_2_2_2_2_2_2_
chr11	17036309	17039058	2749	CNV_chr11_17036309_17039058				intergenic				0	-0.00328947368421053	0	0	-0.00328947368421053	0	0	0	-0.00641025641025634	0.5539774		2	2.05	2	2	2.05	2	2	2	2_2_2_2_2_2_2_2_2_2_2_2_2_2_2_2_2_2_2_	2_2_2_2_2_2_2_2_2_2_2_2_2_2_2_2_2_2_2_3_	2_2_2_2_2_2_2_2_2_2_2_2_2_2_2_2_2_2_2_2_	2_2_2_2_2_2_2_2_2_2_2_2_2_2_2_2_2_2_2_	2_2_2_2_2_2_2_2_3_2_2_2_2_2_2_2_2_2_2_2_	2_2_2_2_2_2_2_2_2_2_2_2_2_2_2_2_2_2_2_2_	2_2_2_2_2_2_2_2_2_2_2_2_2_2_2_2_2_2_2_2_	2_2_2_2_2_2_2_2_2_2_2_2_2_2_2_2_2_2_2_2_
chr11	17109031	17115346	6315	CNV_chr11_17109031_17115346				intergenic		conserved	594	0	0	0	-0.00657894736842106	0	-0.00657894736842106	-0.00657894736842106	0	-0.0127388535031847	0.6599845		2	2	2	1.95	2	1.95	1.95	2	2_2_2_2_2_2_2_2_2_2_2_2_2_2_2_2_2_2_2_2_	2_2_2_2_2_2_2_2_2_2_2_2_2_2_2_2_2_2_2_2_	2_2_2_2_2_2_2_2_2_2_2_2_2_2_2_2_2_2_2_2_	2_2_2_2_2_2_2_2_2_2_2_2_2_2_2_2_2_2_2_1_	2_2_2_2_2_2_2_2_2_2_2_2_2_2_2_2_2_2_2_2_	2_2_2_2_2_2_2_2_2_2_2_2_2_2_1_2_2_2_2_2_	2_2_2_2_2_1_2_2_2_2_2_2_2_2_2_2_2_2_2_2_	2_2_2_2_2_2_2_2_2_2_2_2_2_2_2_2_2_2_2_2_
chr11	17478893	17484892	5999	CNV_chr11_17478893_17484892	FBN2	ENSCAFG00000000681.4	ENSCAFT00000001089.4	coding	fibrillin 2 [Source:HGNC Symbol;Acc:HGNC:3604]	conserved	287	-0.00328947368421053	0	0	0	0	0	-0.00328947368421053	0	-0.00632911392405063	0.5420152	regulation of cellular response to growth factor stimulus, anatomical structure morphogenesis, camera-type eye development, embryonic eye morphogenesis, embryonic limb morphogenesis, limb morphogenesis, positive regulation of bone mineralization, positive regulation of osteoblast differentiation, bone trabecula formation, sequestering of TGFbeta in extracellular matrix,	2.05	2	2	2	2	2	2.05	2	2_2_2_3_2_2_2_2_2_2_2_2_2_2_2_2_2_2_2_2_	2_2_2_2_2_2_2_2_2_2_2_2_2_2_2_2_2_2_2_2_	2_2_2_2_2_2_2_2_2_2_2_2_2_2_2_2_2_2_2_2_	2_2_2_2_2_2_2_2_2_2_2_2_2_2_2_2_2_2_2_2_	2_2_2_2_2_2_2_2_2_2_2_2_2_2_2_2_2_2_2_2_	2_2_2_2_2_2_2_2_2_2_2_2_2_2_2_2_2_2_2_2_	2_2_2_2_2_2_2_2_2_2_2_2_2_2_2_2_2_2_2_3_	2_2_2_2_2_2_2_2_2_2_2_2_2_2_2_2_2_2_2_2_
chr11	17879084	17883083	3999	CNV_chr11_17879084_17883083				intergenic		conserved	16	0	-0.00328947368421053	0	0	0	0	0	-0.00328947368421053	-0.00636942675159243	0.5479846		2	2.05	2	2	2	2	2	2.05	2_2_2_2_2_2_2_2_2_2_2_2_2_2_2_2_2_2_2_2_	2_2_2_2_2_2_2_2_2_2_2_2_2_2_2_2_2_2_3_2_	2_2_2_2_2_2_2_2_2_2_2_2_2_2_2_2_2_2_2_2_	2_2_2_2_2_2_2_2_2_2_2_2_2_2_2_2_2_2_2_2_	2_2_2_2_2_2_2_2_2_2_2_2_2_2_2_2_2_2_2_2_	2_2_2_2_2_2_2_2_2_2_2_2_2_2_2_2_2_2_2_2_	2_2_2_2_2_2_2_2_2_2_2_2_2_2_2_2_2_2_2_	2_2_2_2_2_2_2_2_3_2_2_2_2_2_2_2_2_2_2_2_
chr11	18032575	18039724	7149	CNV_chr11_18032575_18039724				intergenic		conserved	20	0	0	0	0	0	0	-0.00328947368421053	-0.00328947368421053	-0.00632911392405063	0.5420152		2	2	2	2	2	2	2.05	2.05	2_2_2_2_2_2_2_2_2_2_2_2_2_2_2_2_2_2_2_2_	2_2_2_2_2_2_2_2_2_2_2_2_2_2_2_2_2_2_2_2_	2_2_2_2_2_2_2_2_2_2_2_2_2_2_2_2_2_2_2_2_	2_2_2_2_2_2_2_2_2_2_2_2_2_2_2_2_2_2_2_2_	2_2_2_2_2_2_2_2_2_2_2_2_2_2_2_2_2_2_2_2_	2_2_2_2_2_2_2_2_2_2_2_2_2_2_2_2_2_2_2_2_	2_2_2_2_3_2_2_2_2_2_2_2_2_2_2_2_2_2_2_2_	2_2_2_2_2_2_2_2_2_2_2_2_2_3_2_2_2_2_2_2_
chr11	19872944	19875689	2745	CNV_chr11_19872944_19875689		ENSCAFG00000024183.3	ENSCAFT00000001172.4	intron	Uncharacterized protein [Source:UniProtKB/TrEMBL;Acc:F1Q422]	conserved	14	0	0	0	0	-0.00328947368421053	0	0	-0.00328947368421053	-0.00645161290322586	0.5599924	signal transduction, positive regulation of GTPase activity, small GTPase mediated signal transduction, signal transduction, positive regulation of GTPase activity, small GTPase mediated signal transduction, signal transduction, positive regulation of GTPase activity, small GTPase mediated signal transduction,	2	2	2	2	2.05	2	2	2.05	2_2_2_2_2_2_2_2_2_2_2_2_2_2_2_2_2_2_2_	2_2_2_2_2_2_2_2_2_2_2_2_2_2_2_2_2_2_2_2_	2_2_2_2_2_2_2_2_2_2_2_2_2_2_2_2_2_2_2_	2_2_2_2_2_2_2_2_2_2_2_2_2_2_2_2_2_2_2_2_	2_2_2_2_2_2_2_2_2_2_2_2_2_2_2_2_2_2_2_3_	2_2_2_2_2_2_2_2_2_2_2_2_2_2_2_2_2_2_2_	2_2_2_2_2_2_2_2_2_2_2_2_2_2_2_2_2_2_2_2_	2_2_2_3_2_2_2_2_2_2_2_2_2_2_2_2_2_2_2_2_
chr11	20182807	20186364	3557	CNV_chr11_20182807_20186364				intergenic		conserved	61	0.00346260387811634	0.00346260387811634	0.00346260387811634	0.00346260387811634	0.0186419106086696	0.00346260387811634	0.00346260387811634	-0.00213371266002846	0.022795843110962	0.1611144		2	2	2	2	2.1	2	2	2.05	2_2_2_2_2_2_2_2_2_2_2_2_2_2_2_2_2_2_2_2_	2_2_2_2_2_2_2_2_2_2_2_2_2_2_2_2_2_2_2_2_	2_2_2_2_2_2_2_2_2_2_2_2_2_2_2_2_2_2_2_2_	2_2_2_2_2_2_2_2_2_2_2_2_2_2_2_2_2_2_2_2_	2_3_2_2_2_2_2_2_2_2_3_2_2_2_2_2_2_2_2_2_	2_2_2_2_2_2_2_2_2_2_2_2_2_2_2_2_2_2_2_2_	2_2_2_2_2_2_2_2_2_2_2_2_2_2_2_2_2_2_2_2_	2_2_2_2_2_2_2_2_2_2_2_2_2_3_2_2_2_2_2_2_
chr11	20428025	20437214	9189	CNV_chr11_20428025_20437214				intergenic				0.0239234449760765	0.0239234449760765	0.166978169856459	0.0239234449760765	0.0239234449760765	0.0239234449760765	0.0234375	0.0239234449760765	0.288781163434903	2.20192e-10		2	2	2.35	2	2	2	2	2	2_2_2_2_2_2_2_2_2_2_2_2_2_2_2_2_2_2_2_2_	2_2_2_2_2_2_2_2_2_2_2_2_2_2_2_2_2_2_2_2_	2_2_3_3_2_2_2_2_2_2_2_3_2_2_2_2_3_3_3_3_	2_2_2_2_2_2_2_2_2_2_2_2_2_2_2_2_2_2_2_2_	2_2_2_2_2_2_2_2_2_2_2_2_2_2_2_2_2_2_2_2_	2_2_2_2_2_2_2_2_2_2_2_2_2_2_2_2_2_2_2_2_	2_2_2_2_2_2_2_2_2_2_2_2_2_2_2_2_2_2_2_	2_2_2_2_2_2_2_2_2_2_2_2_2_2_2_2_2_2_2_2_
chr11	20739065	20749451	10386	CNV_chr11_20739065_20749451				intergenic		conserved	45	0.00346260387811634	0.00346260387811634	0.00346260387811634	0.00346260387811634	0.00346260387811634	0.00346260387811634	0.00641309155241044	0.0271887148211085	0.0391165805955389	0.06927294		2	2	2	2	2	2	1.95	2.1	2_2_2_2_2_2_2_2_2_2_2_2_2_2_2_2_2_2_2_2_	2_2_2_2_2_2_2_2_2_2_2_2_2_2_2_2_2_2_2_2_	2_2_2_2_2_2_2_2_2_2_2_2_2_2_2_2_2_2_2_2_	2_2_2_2_2_2_2_2_2_2_2_2_2_2_2_2_2_2_2_2_	2_2_2_2_2_2_2_2_2_2_2_2_2_2_2_2_2_2_2_2_	2_2_2_2_2_2_2_2_2_2_2_2_2_2_2_2_2_2_2_2_	2_2_2_2_2_2_2_2_2_2_2_2_2_2_2_2_1_2_2_2_	2_3_2_3_2_2_2_2_2_2_2_2_2_2_2_2_2_2_2_2_
chr11	20764152	20768651	4499	CNV_chr11_20764152_20768651				intergenic		conserved	100	0	0	0	0	0	-0.00657894736842106	-0.00657894736842106	-0.00657894736842106	-0.0127388535031847	0.6599845		2	2	2	2	2	2.05	2.05	2.05	2_2_2_2_2_2_2_2_2_2_2_2_2_2_2_2_2_2_2_2_	2_2_2_2_2_2_2_2_2_2_2_2_2_2_2_2_2_2_2_2_	2_2_2_2_2_2_2_2_2_2_2_2_2_2_2_2_2_2_2_2_	2_2_2_2_2_2_2_2_2_2_2_2_2_2_2_2_2_2_2_2_	2_2_2_2_2_2_2_2_2_2_2_2_2_2_2_2_2_2_2_2_	2_2_2_2_2_2_2_2_2_2_2_2_2_2_3_2_2_2_2_2_	2_3_2_2_2_2_2_2_2_2_2_2_2_2_2_2_2_2_2_2_	2_2_2_2_2_2_2_2_2_2_2_2_2_2_2_2_3_2_2_2_
chr11	21398230	21401329	3099	CNV_chr11_21398230_21401329				intergenic		conserved	113	0	0	0	0	0	0	-0.00347222222222222	-0.00347222222222222	-0.00657894736842115	0.526986		2	2	2	2	2	2	2.05	2.05555555555556	2_2_2_2_2_2_2_2_2_2_2_2_2_2_2_2_2_2_2_	2_2_2_2_2_2_2_2_2_2_2_2_2_2_2_2_2_2_2_2_	2_2_2_2_2_2_2_2_2_2_2_2_2_2_2_2_2_2_2_	2_2_2_2_2_2_2_2_2_2_2_2_2_2_2_2_2_2_2_	2_2_2_2_2_2_2_2_2_2_2_2_2_2_2_2_2_2_2_2_	2_2_2_2_2_2_2_2_2_2_2_2_2_2_2_2_2_2_2_	2_2_2_2_2_2_2_2_2_2_2_2_2_2_2_2_2_3_2_2_	2_2_2_2_2_3_2_2_2_2_2_2_2_2_2_2_2_2_
chr11	21480026	21483875	3849	CNV_chr11_21480026_21483875	FSTL4	ENSCAFG00000000968.4	ENSCAFT00000001498.3	coding	follistatin-like 4 [Source:HGNC Symbol;Acc:HGNC:21389]	conserved	454	0	0	0	0	-0.00328947368421053	0	-0.00328947368421053	0	-0.00636942675159243	0.5479846	NO GO-ANNOTATION	2	2	2	2	2.05	2	2.05	2	2_2_2_2_2_2_2_2_2_2_2_2_2_2_2_2_2_2_2_2_	2_2_2_2_2_2_2_2_2_2_2_2_2_2_2_2_2_2_2_2_	2_2_2_2_2_2_2_2_2_2_2_2_2_2_2_2_2_2_2_2_	2_2_2_2_2_2_2_2_2_2_2_2_2_2_2_2_2_2_2_	2_2_2_2_2_2_2_2_2_2_2_2_2_2_2_3_2_2_2_2_	2_2_2_2_2_2_2_2_2_2_2_2_2_2_2_2_2_2_2_2_	2_2_2_2_2_2_2_3_2_2_2_2_2_2_2_2_2_2_2_2_	2_2_2_2_2_2_2_2_2_2_2_2_2_2_2_2_2_2_2_2_
chr11	21970531	21974530	3999	CNV_chr11_21970531_21974530				intergenic		conserved	253	0	0	-0.00675675675675675	-0.00666785206258891	0	0	-0.00666785206258891	0	-0.012987012987013	0.661509		2	2	2.05263157894737	2.05	2	2	2.05	2	2_2_2_2_2_2_2_2_2_2_2_2_2_2_2_2_2_2_2_2_	2_2_2_2_2_2_2_2_2_2_2_2_2_2_2_2_2_2_2_	2_2_2_2_2_2_2_2_2_2_2_2_2_2_3_2_2_2_2_	2_2_2_2_2_2_2_2_2_2_2_2_2_3_2_2_2_2_2_2_	2_2_2_2_2_2_2_2_2_2_2_2_2_2_2_2_2_2_2_	2_2_2_2_2_2_2_2_2_2_2_2_2_2_2_2_2_2_2_2_	2_2_2_2_2_2_2_2_2_2_2_2_2_2_2_3_2_2_2_2_	2_2_2_2_2_2_2_2_2_2_2_2_2_2_2_2_2_2_2_2_
chr11	22190898	22196715	5817	CNV_chr11_22190898_22196715	C5orf15	ENSCAFG00000029752.1	ENSCAFT00000047354.1	coding	chromosome 5 open reading frame 15 [Source:HGNC Symbol;Acc:HGNC:20656]	conserved	68	0	0	0	0	-0.00328947368421053	-0.00328947368421053	0	0	-0.00632911392405063	0.5420152	NO GO-ANNOTATION	2	2	2	2	2.05	2.05	2	2	2_2_2_2_2_2_2_2_2_2_2_2_2_2_2_2_2_2_2_2_	2_2_2_2_2_2_2_2_2_2_2_2_2_2_2_2_2_2_2_2_	2_2_2_2_2_2_2_2_2_2_2_2_2_2_2_2_2_2_2_2_	2_2_2_2_2_2_2_2_2_2_2_2_2_2_2_2_2_2_2_2_	2_2_2_2_2_2_2_2_2_2_2_2_2_2_2_2_2_3_2_2_	2_2_3_2_2_2_2_2_2_2_2_2_2_2_2_2_2_2_2_2_	2_2_2_2_2_2_2_2_2_2_2_2_2_2_2_2_2_2_2_2_	2_2_2_2_2_2_2_2_2_2_2_2_2_2_2_2_2_2_2_2_
chr11	23683815	23690114	6299	CNV_chr11_23683815_23690114				intergenic		conserved	91	0	0	-0.00328947368421053	0	-0.00328947368421053	0	0	0	-0.00632911392405063	0.5420152		2	2	2.05	2	2.05	2	2	2	2_2_2_2_2_2_2_2_2_2_2_2_2_2_2_2_2_2_2_2_	2_2_2_2_2_2_2_2_2_2_2_2_2_2_2_2_2_2_2_2_	2_2_3_2_2_2_2_2_2_2_2_2_2_2_2_2_2_2_2_2_	2_2_2_2_2_2_2_2_2_2_2_2_2_2_2_2_2_2_2_2_	2_2_2_2_2_2_3_2_2_2_2_2_2_2_2_2_2_2_2_2_	2_2_2_2_2_2_2_2_2_2_2_2_2_2_2_2_2_2_2_2_	2_2_2_2_2_2_2_2_2_2_2_2_2_2_2_2_2_2_2_2_	2_2_2_2_2_2_2_2_2_2_2_2_2_2_2_2_2_2_2_2_
chr11	23934577	23939702	5125	CNV_chr11_23934577_23939702				intergenic		conserved	107	0	0	0	-0.00347222222222222	0	0	-0.00347222222222222	0	-0.00645161290322586	0.5084453		2	2	2	2.05	2	2	2.05555555555556	2	2_2_2_2_2_2_2_2_2_2_2_2_2_2_2_2_2_2_2_	2_2_2_2_2_2_2_2_2_2_2_2_2_2_2_2_2_2_2_2_	2_2_2_2_2_2_2_2_2_2_2_2_2_2_2_2_2_2_2_2_	2_2_2_2_2_2_2_2_2_2_3_2_2_2_2_2_2_2_2_2_	2_2_2_2_2_2_2_2_2_2_2_2_2_2_2_2_2_2_2_2_	2_2_2_2_2_2_2_2_2_2_2_2_2_2_2_2_2_2_2_2_	2_2_2_2_2_2_2_2_2_3_2_2_2_2_2_2_2_2_	2_2_2_2_2_2_2_2_2_2_2_2_2_2_2_2_2_2_2_2_
chr11	24726409	24730158	3749	CNV_chr11_24726409_24730158				intergenic				0.00346260387811634	0.00337837837837838	0.00346260387811634	-0.00213371266002846	0.00337837837837838	0.00346260387811634	0.00346260387811634	0.0184734596091937	0.0226372382569326	0.1699013		2	2	2	2.05	2	2	2	2.1	2_2_2_2_2_2_2_2_2_2_2_2_2_2_2_2_2_2_2_2_	2_2_2_2_2_2_2_2_2_2_2_2_2_2_2_2_2_2_2_	2_2_2_2_2_2_2_2_2_2_2_2_2_2_2_2_2_2_2_2_	2_2_2_2_2_2_3_2_2_2_2_2_2_2_2_2_2_2_2_2_	2_2_2_2_2_2_2_2_2_2_2_2_2_2_2_2_2_2_2_	2_2_2_2_2_2_2_2_2_2_2_2_2_2_2_2_2_2_2_2_	2_2_2_2_2_2_2_2_2_2_2_2_2_2_2_2_2_2_2_2_	3_2_2_2_2_2_2_2_2_2_2_3_2_2_2_2_2_2_2_2_
chr11	24766009	24794604	28595	CNV_chr11_24766009_24794604	SPOCK1	ENSCAFG00000032668.1	ENSCAFT00000049320.1	intron	sparc/osteonectin, cwcv and kazal-like domains proteoglycan (testican) 1 [Source:HGNC Symbol;Acc:HGNC:11251]	conserved	603	0.103115461336359	0.103115461336359	0.103115461336359	0.259982564768661	0.103115461336359	0.127432903484416	0.103115461336359	0.147922479615378	0.353539473684211	1.987611e-13	signal transduction, negative regulation of neuron projection development, negative regulation of cell-substrate adhesion, negative regulation of endopeptidase activity,	2	2	2	2.95	2	2.5	2	2.55	2_2_2_2_2_2_2_2_2_2_2_2_2_2_2_2_2_2_2_2_	2_2_2_2_2_2_2_2_2_2_2_2_2_2_2_2_2_2_2_2_	2_2_2_2_2_2_2_2_2_2_2_2_2_2_2_2_2_2_2_2_	3_4_3_3_4_4_4_4_2_4_2_2_3_2_3_3_3_2_2_2_	2_2_2_2_2_2_2_2_2_2_2_2_2_2_2_2_2_2_2_2_	2_3_2_2_3_2_3_2_3_2_4_2_2_2_2_3_2_2_3_4_	2_2_2_2_2_2_2_2_2_2_2_2_2_2_2_2_2_2_2_2_	4_2_2_2_2_2_2_2_2_3_2_3_3_3_3_3_2_3_2_4_
chr11	24816655	24821104	4449	CNV_chr11_24816655_24821104	SPOCK1	ENSCAFG00000032668.1	ENSCAFT00000049320.1	intron	sparc/osteonectin, cwcv and kazal-like domains proteoglycan (testican) 1 [Source:HGNC Symbol;Acc:HGNC:11251]	conserved	99	0	0	-0.00337837837837838	0	-0.00337837837837838	0	0	0	-0.00636942675159243	0.5232257	signal transduction, negative regulation of neuron projection development, negative regulation of cell-substrate adhesion, negative regulation of endopeptidase activity,	2	2	2.05263157894737	2	2.05	2	2	2	2_2_2_2_2_2_2_2_2_2_2_2_2_2_2_2_2_2_2_2_	2_2_2_2_2_2_2_2_2_2_2_2_2_2_2_2_2_2_2_2_	2_3_2_2_2_2_2_2_2_2_2_2_2_2_2_2_2_2_2_	2_2_2_2_2_2_2_2_2_2_2_2_2_2_2_2_2_2_2_2_	2_3_2_2_2_2_2_2_2_2_2_2_2_2_2_2_2_2_2_2_	2_2_2_2_2_2_2_2_2_2_2_2_2_2_2_2_2_2_2_2_	2_2_2_2_2_2_2_2_2_2_2_2_2_2_2_2_2_2_2_2_	2_2_2_2_2_2_2_2_2_2_2_2_2_2_2_2_2_2_2_2_
chr11	24821904	24829403	7499	CNV_chr11_24821904_24829403	SPOCK1	ENSCAFG00000032668.1	ENSCAFT00000049320.1	coding	sparc/osteonectin, cwcv and kazal-like domains proteoglycan (testican) 1 [Source:HGNC Symbol;Acc:HGNC:11251]	conserved	201	0	0	-0.00666785206258891	0	-0.00666785206258891	-0.00675675675675675	0	0	-0.0128205128205128	0.6488846	signal transduction, negative regulation of neuron projection development, negative regulation of cell-substrate adhesion, negative regulation of endopeptidase activity,	2	2	2.05	2	2.05	2.05263157894737	2	2	2_2_2_2_2_2_2_2_2_2_2_2_2_2_2_2_2_2_2_2_	2_2_2_2_2_2_2_2_2_2_2_2_2_2_2_2_2_2_2_2_	2_3_2_2_2_2_2_2_2_2_2_2_2_2_2_2_2_2_2_2_	2_2_2_2_2_2_2_2_2_2_2_2_2_2_2_2_2_2_2_2_	2_3_2_2_2_2_2_2_2_2_2_2_2_2_2_2_2_2_2_2_	2_2_2_2_2_2_2_2_2_2_2_2_2_2_2_2_2_3_2_	2_2_2_2_2_2_2_2_2_2_2_2_2_2_2_2_2_2_2_2_	2_2_2_2_2_2_2_2_2_2_2_2_2_2_2_2_2_2_2_2_
chr11	25546671	25554976	8305	CNV_chr11_25546671_25554976				intergenic		conserved	595	0	0	0	-0.00328947368421053	-0.00328947368421053	0	0	0	-0.00632911392405063	0.5420152		2	2	2	2.05	2.05	2	2	2	2_2_2_2_2_2_2_2_2_2_2_2_2_2_2_2_2_2_2_2_	2_2_2_2_2_2_2_2_2_2_2_2_2_2_2_2_2_2_2_2_	2_2_2_2_2_2_2_2_2_2_2_2_2_2_2_2_2_2_2_2_	2_2_3_2_2_2_2_2_2_2_2_2_2_2_2_2_2_2_2_2_	2_3_2_2_2_2_2_2_2_2_2_2_2_2_2_2_2_2_2_2_	2_2_2_2_2_2_2_2_2_2_2_2_2_2_2_2_2_2_2_2_	2_2_2_2_2_2_2_2_2_2_2_2_2_2_2_2_2_2_2_2_	2_2_2_2_2_2_2_2_2_2_2_2_2_2_2_2_2_2_2_2_
chr11	25951531	25956032	4501	CNV_chr11_25951531_25956032	KDM3B	ENSCAFG00000001233.3	ENSCAFT00000001923.3	coding	lysine (K)-specific demethylase 3B [Source:HGNC Symbol;Acc:HGNC:1337]	conserved	453	0	0	0	-0.00337837837837838	0	0	-0.00337837837837838	0	-0.00653594771241823	0.5475773	NO GO-ANNOTATION	2	2	2	2.05	2	2	2.05263157894737	2	2_2_2_2_2_2_2_2_2_2_2_2_2_2_2_2_2_2_2_2_	2_2_2_2_2_2_2_2_2_2_2_2_2_2_2_2_2_2_	2_2_2_2_2_2_2_2_2_2_2_2_2_2_2_2_2_2_2_	2_2_2_2_2_2_2_2_3_2_2_2_2_2_2_2_2_2_2_2_	2_2_2_2_2_2_2_2_2_2_2_2_2_2_2_2_2_2_2_2_	2_2_2_2_2_2_2_2_2_2_2_2_2_2_2_2_2_2_2_2_	2_3_2_2_2_2_2_2_2_2_2_2_2_2_2_2_2_2_2_	2_2_2_2_2_2_2_2_2_2_2_2_2_2_2_2_2_2_2_
chr11	26296535	26302627	6092	CNV_chr11_26296535_26302627	CTNNA1	ENSCAFG00000001315.3	ENSCAFT00000002052.3	intron	catenin (cadherin-associated protein), alpha 1, 102kDa [Source:HGNC Symbol;Acc:HGNC:2509]	conserved	130	0	0	-0.00347222222222222	0	-0.00347222222222222	0	0	0	-0.00649350649350653	0.5145939	cell adhesion, epithelial cell-cell adhesion, actin filament organization, cellular response to indole-3-methanol, negative regulation of integrin-mediated signaling pathway, negative regulation of cell motility, negative regulation of neuroblast proliferation, positive regulation of extrinsic apoptotic signaling pathway in absence of ligand, positive regulation of smoothened signaling pathway, a…	2	2	2.05555555555556	2	2.05	2	2	2	2_2_2_2_2_2_2_2_2_2_2_2_2_2_2_2_2_2_2_	2_2_2_2_2_2_2_2_2_2_2_2_2_2_2_2_2_2_2_2_	2_3_2_2_2_2_2_2_2_2_2_2_2_2_2_2_2_2_	2_2_2_2_2_2_2_2_2_2_2_2_2_2_2_2_2_2_2_	2_3_2_2_2_2_2_2_2_2_2_2_2_2_2_2_2_2_2_2_	2_2_2_2_2_2_2_2_2_2_2_2_2_2_2_2_2_2_2_2_	2_2_2_2_2_2_2_2_2_2_2_2_2_2_2_2_2_2_2_2_	2_2_2_2_2_2_2_2_2_2_2_2_2_2_2_2_2_2_2_2_
chr11	26303128	26306163	3035	CNV_chr11_26303128_26306163	CTNNA1	ENSCAFG00000001315.3	ENSCAFT00000002052.3	intron	catenin (cadherin-associated protein), alpha 1, 102kDa [Source:HGNC Symbol;Acc:HGNC:2509]			-0.00328947368421052	-0.0214817303778645	-0.00302275960170696	-0.00328947368421052	-0.00209594783418723	-0.00328947368421052	-0.0032051282051282	-0.00328947368421052	-0.0305971001255851	0.9305401	cell adhesion, epithelial cell-cell adhesion, actin filament organization, cellular response to indole-3-methanol, negative regulation of integrin-mediated signaling pathway, negative regulation of cell motility, negative regulation of neuroblast proliferation, positive regulation of extrinsic apoptotic signaling pathway in absence of ligand, positive regulation of smoothened signaling pathway, a…	2	2	2	2	2.05555555555556	2	2	2	2_2_2_2_2_2_2_2_2_2_2_2_2_2_2_2_2_2_2_2_	2_2_2_2_2_2_2_2_2_2_2_2_2_2_2_1_2_2_2_3_	2_2_2_2_2_2_2_2_2_2_2_2_2_2_2_2_2_	2_2_2_2_2_2_2_2_2_2_2_2_2_2_2_2_2_2_2_2_	3_2_2_2_2_2_2_2_2_2_2_2_2_2_2_2_2_2_	2_2_2_2_2_2_2_2_2_2_2_2_2_2_2_2_2_2_2_2_	2_2_2_2_2_2_2_2_2_2_2_2_2_2_2_2_2_2_2_	2_2_2_2_2_2_2_2_2_2_2_2_2_2_2_2_2_2_2_2_
chr11	27972018	27976017	3999	CNV_chr11_27972018_27976017		ENSCAFG00000001434.3	ENSCAFT00000002249.3	intron	Uncharacterized protein [Source:UniProtKB/TrEMBL;Acc:F1PHR7]	conserved	23	0	0	-0.00337837837837838	0	0	0	-0.00337837837837838	0	-0.00649350649350653	0.5414497	regulation of gene expression, blastocyst formation,	2	2	2.05	2	2	2	2.05263157894737	2	2_2_2_2_2_2_2_2_2_2_2_2_2_2_2_2_2_2_2_	2_2_2_2_2_2_2_2_2_2_2_2_2_2_2_2_2_2_2_2_	2_2_2_2_2_2_2_3_2_2_2_2_2_2_2_2_2_2_2_2_	2_2_2_2_2_2_2_2_2_2_2_2_2_2_2_2_2_2_2_2_	2_2_2_2_2_2_2_2_2_2_2_2_2_2_2_2_2_2_2_	2_2_2_2_2_2_2_2_2_2_2_2_2_2_2_2_2_2_2_	3_2_2_2_2_2_2_2_2_2_2_2_2_2_2_2_2_2_2_	2_2_2_2_2_2_2_2_2_2_2_2_2_2_2_2_2_2_2_2_
chr11	30336242	30340741	4499	CNV_chr11_30336242_30340741				intergenic		conserved	43	0.345787677384588	0.0493982396263697	0.0493982396263697	0.0493982396263697	0.0493982396263697	0.0493982396263697	0.0493982396263697	0.0493982396263697	0.528719057918769	1.777382e-23		1.05	2	2	2	2	2	2	2	2_2_2_2_2_0_0_1_0_0_1_0_2_0_2_1_1_1_1_1_	2_2_2_2_2_2_2_2_2_2_2_2_2_2_2_2_2_2_2_2_	2_2_2_2_2_2_2_2_2_2_2_2_2_2_2_2_2_2_2_2_	2_2_2_2_2_2_2_2_2_2_2_2_2_2_2_2_2_2_2_2_	2_2_2_2_2_2_2_2_2_2_2_2_2_2_2_2_2_2_2_2_	2_2_2_2_2_2_2_2_2_2_2_2_2_2_2_2_2_2_2_2_	2_2_2_2_2_2_2_2_2_2_2_2_2_2_2_2_2_2_2_2_	2_2_2_2_2_2_2_2_2_2_2_2_2_2_2_2_2_2_2_2_
chr11	30410805	30414704	3899	CNV_chr11_30410805_30414704				intergenic				0.00346260387811634	0.00328947368421052	0.00346260387811634	0.00346260387811634	-0.00213371266002846	0.0184687804147638	0.00346260387811634	0.00346260387811634	0.0226372382569326	0.1699013		2	2	2	2	2.05	2.1	2	2	2_2_2_2_2_2_2_2_2_2_2_2_2_2_2_2_2_2_2_2_	2_2_2_2_2_2_2_2_2_2_2_2_2_2_2_2_2_2_	2_2_2_2_2_2_2_2_2_2_2_2_2_2_2_2_2_2_2_2_	2_2_2_2_2_2_2_2_2_2_2_2_2_2_2_2_2_2_2_2_	2_2_2_2_2_2_2_2_2_2_2_2_2_2_2_2_2_3_2_2_	2_2_2_2_2_2_3_2_2_3_2_2_2_2_2_2_2_2_2_2_	2_2_2_2_2_2_2_2_2_2_2_2_2_2_2_2_2_2_2_2_	2_2_2_2_2_2_2_2_2_2_2_2_2_2_2_2_2_2_2_2_
chr11	30508776	30514556	5780	CNV_chr11_30508776_30514556				intergenic				0.0260416666666667	0.180779569892473	0.0255376344086022	0.0260416666666667	0.0260416666666667	0.0255376344086022	0.0255376344086022	0.0260416666666667	0.306487695749441	5.457943e-11		2	1.63157894736842	2	2	2	2	2	2	2_2_2_2_2_2_2_2_2_2_2_2_2_2_2_2_2_2_2_2_	1_1_2_1_1_2_1_2_1_1_2_2_2_2_2_2_2_2_2_	2_2_2_2_2_2_2_2_2_2_2_2_2_2_2_2_2_2_2_	2_2_2_2_2_2_2_2_2_2_2_2_2_2_2_2_2_2_2_2_	2_2_2_2_2_2_2_2_2_2_2_2_2_2_2_2_2_2_2_2_	2_2_2_2_2_2_2_2_2_2_2_2_2_2_2_2_2_2_2_	2_2_2_2_2_2_2_2_2_2_2_2_2_2_2_2_2_2_2_	2_2_2_2_2_2_2_2_2_2_2_2_2_2_2_2_2_2_2_2_
chr11	30672755	30676254	3499	CNV_chr11_30672755_30676254				intergenic				0.00711237553342816	0.00711237553342816	0.00711237553342816	0.00711237553342816	0.00711237553342816	0.00711237553342816	0.00711237553342816	0.0497866287339971	0.0938652363392557	0.00236624		2	2	2	2	2	2	2	2.15	2_2_2_2_2_2_2_2_2_2_2_2_2_2_2_2_2_2_2_2_	2_2_2_2_2_2_2_2_2_2_2_2_2_2_2_2_2_2_2_2_	2_2_2_2_2_2_2_2_2_2_2_2_2_2_2_2_2_2_2_2_	2_2_2_2_2_2_2_2_2_2_2_2_2_2_2_2_2_2_2_2_	2_2_2_2_2_2_2_2_2_2_2_2_2_2_2_2_2_2_2_2_	2_2_2_2_2_2_2_2_2_2_2_2_2_2_2_2_2_2_2_2_	2_2_2_2_2_2_2_2_2_2_2_2_2_2_2_2_2_2_2_2_	2_2_2_3_2_2_2_2_2_2_2_2_3_2_3_2_2_2_2_2_
chr11	31318968	31322117	3149	CNV_chr11_31318968_31322117				intergenic		conserved	395	0	0	-0.00666785206258891	-0.00675675675675675	-0.00666785206258891	0	0	0	-0.0129032258064517	0.6551965		2	2	2.05	2.05263157894737	2.05	2	2	2	2_2_2_2_2_2_2_2_2_2_2_2_2_2_2_2_2_2_2_2_	2_2_2_2_2_2_2_2_2_2_2_2_2_2_2_2_2_2_2_2_	2_2_2_2_2_3_2_2_2_2_2_2_2_2_2_2_2_2_2_2_	2_3_2_2_2_2_2_2_2_2_2_2_2_2_2_2_2_2_2_	2_3_2_2_2_2_2_2_2_2_2_2_2_2_2_2_2_2_2_2_	2_2_2_2_2_2_2_2_2_2_2_2_2_2_2_2_2_2_2_2_	2_2_2_2_2_2_2_2_2_2_2_2_2_2_2_2_2_2_2_2_	2_2_2_2_2_2_2_2_2_2_2_2_2_2_2_2_2_2_2_
chr11	31512762	31519105	6343	CNV_chr11_31512762_31519105				intergenic		conserved	51	0.0496031746031746	0.0496031746031746	0.0496031746031746	0.346487360376249	0.0496031746031746	0.0496031746031746	0.0496031746031746	0.0488683127572016	0.525321239606954	5.302364e-23		2	2	2	2.57894736842105	2	2	2	2	2_2_2_2_2_2_2_2_2_2_2_2_2_2_2_2_2_2_2_2_	2_2_2_2_2_2_2_2_2_2_2_2_2_2_2_2_2_2_2_2_	2_2_2_2_2_2_2_2_2_2_2_2_2_2_2_2_2_2_2_2_	2_3_2_3_3_3_3_3_2_2_3_2_3_2_2_3_2_3_3_	2_2_2_2_2_2_2_2_2_2_2_2_2_2_2_2_2_2_2_2_	2_2_2_2_2_2_2_2_2_2_2_2_2_2_2_2_2_2_2_2_	2_2_2_2_2_2_2_2_2_2_2_2_2_2_2_2_2_2_2_2_	2_2_2_2_2_2_2_2_2_2_2_2_2_2_2_2_2_2_2_
chr11	32331298	32334247	2949	CNV_chr11_32331298_32334247				intergenic				0.178741839728204	0.863468361916026	0.135448916408669	0.135964912280702	0.135964912280702	0.135964912280702	0.135964912280702	0.135964912280702	0.953348438138395	6.97028e-98		1.8	0	2	2	2	2	2	2	2_2_2_1_1_2_2_2_2_2_2_2_1_2_2_1_2_2_2_2_	0_0_0_0_0_0_0_0_0_0_0_0_0_0_0_0_0_0_0_0_	2_2_2_2_2_2_2_2_2_2_2_2_2_2_2_2_2_2_	2_2_2_2_2_2_2_2_2_2_2_2_2_2_2_2_2_2_2_2_	2_2_2_2_2_2_2_2_2_2_2_2_2_2_2_2_2_2_2_2_	2_2_2_2_2_2_2_2_2_2_2_2_2_2_2_2_2_2_2_2_	2_2_2_2_2_2_2_2_2_2_2_2_2_2_2_2_2_2_2_2_	2_2_2_2_2_2_2_2_2_2_2_2_2_2_2_2_2_2_2_2_
chr11	32558595	32563094	4499	CNV_chr11_32558595_32563094				intergenic		conserved	23	0	0	0	0	0	0	-0.00337837837837838	-0.00337837837837838	-0.00636942675159243	0.5232257		2	2	2	2	2	2	2.05263157894737	2.05	2_2_2_2_2_2_2_2_2_2_2_2_2_2_2_2_2_2_2_2_	2_2_2_2_2_2_2_2_2_2_2_2_2_2_2_2_2_2_2_2_	2_2_2_2_2_2_2_2_2_2_2_2_2_2_2_2_2_2_2_2_	2_2_2_2_2_2_2_2_2_2_2_2_2_2_2_2_2_2_2_2_	2_2_2_2_2_2_2_2_2_2_2_2_2_2_2_2_2_2_2_2_	2_2_2_2_2_2_2_2_2_2_2_2_2_2_2_2_2_2_2_2_	2_2_2_2_2_2_2_2_2_3_2_2_2_2_2_2_2_2_2_	2_2_2_2_2_2_2_2_2_2_2_2_2_2_2_2_2_2_3_2_
chr11	34197801	34202050	4249	CNV_chr11_34197801_34202050				intergenic		conserved	67	0	0	-0.00337837837837838	-0.00337837837837838	0	0	0	0	-0.00636942675159243	0.5232257		2	2	2.05263157894737	2.05	2	2	2	2	2_2_2_2_2_2_2_2_2_2_2_2_2_2_2_2_2_2_2_2_	2_2_2_2_2_2_2_2_2_2_2_2_2_2_2_2_2_2_2_2_	2_2_2_2_2_2_2_3_2_2_2_2_2_2_2_2_2_2_2_	2_2_2_3_2_2_2_2_2_2_2_2_2_2_2_2_2_2_2_2_	2_2_2_2_2_2_2_2_2_2_2_2_2_2_2_2_2_2_2_2_	2_2_2_2_2_2_2_2_2_2_2_2_2_2_2_2_2_2_2_2_	2_2_2_2_2_2_2_2_2_2_2_2_2_2_2_2_2_2_2_2_	2_2_2_2_2_2_2_2_2_2_2_2_2_2_2_2_2_2_2_2_
chr11	35837626	35847993	10367	CNV_chr11_35837626_35847993	CCDC171	ENSCAFG00000001557.4	ENSCAFT00000038786.3	coding	coiled-coil domain containing 171 [Source:HGNC Symbol;Acc:HGNC:29828]	conserved	61	0.033955857385399	0.033955857385399	0.033955857385399	0.033955857385399	0.033955857385399	0.237691001697793	0.033955857385399	0.033955857385399	0.390379923318229	2.846113e-15	NO GO-ANNOTATION	2	2	2	2	2	1.55	2	2	2_2_2_2_2_2_2_2_2_2_2_2_2_2_2_2_2_2_2_2_	2_2_2_2_2_2_2_2_2_2_2_2_2_2_2_2_2_2_2_2_	2_2_2_2_2_2_2_2_2_2_2_2_2_2_2_2_2_2_2_2_	2_2_2_2_2_2_2_2_2_2_2_2_2_2_2_2_2_2_2_2_	2_2_2_2_2_2_2_2_2_2_2_2_2_2_2_2_2_2_2_2_	2_1_2_1_1_2_2_2_1_2_1_1_2_2_2_1_2_2_1_1_	2_2_2_2_2_2_2_2_2_2_2_2_2_2_2_2_2_2_2_2_	2_2_2_2_2_2_2_2_2_2_2_2_2_2_2_2_2_2_2_2_
chr11	36973845	36978067	4222	CNV_chr11_36973845_36978067				intergenic		conserved	62	0.00711237553342816	0.00711237553342816	-0.00337837837837838	0.00694444444444444	-0.00310425557136082	0.0356680693851746	0.00711237553342816	0.00711237553342816	0.0386652906776746	0.07320974		2	2	2.05263157894737	2	2.05	2.15	2	2	2_2_2_2_2_2_2_2_2_2_2_2_2_2_2_2_2_2_2_2_	2_2_2_2_2_2_2_2_2_2_2_2_2_2_2_2_2_2_2_2_	2_2_3_2_2_2_2_2_2_2_2_2_2_2_2_2_2_2_2_	2_2_2_2_2_2_2_2_2_2_2_2_2_2_2_2_2_2_2_	2_3_2_2_2_2_2_2_2_2_2_2_2_2_2_2_2_2_2_2_	2_2_2_2_3_2_2_2_3_2_2_2_2_2_2_2_2_3_2_2_	2_2_2_2_2_2_2_2_2_2_2_2_2_2_2_2_2_2_2_2_	2_2_2_2_2_2_2_2_2_2_2_2_2_2_2_2_2_2_2_2_
chr11	37014950	37019699	4749	CNV_chr11_37014950_37019699				intergenic		conserved	372	0	0	0	0	0	-0.00328947368421053	0	-0.00328947368421053	-0.00632911392405063	0.5420152		2	2	2	2	2	2.05	2	2.05	2_2_2_2_2_2_2_2_2_2_2_2_2_2_2_2_2_2_2_2_	2_2_2_2_2_2_2_2_2_2_2_2_2_2_2_2_2_2_2_2_	2_2_2_2_2_2_2_2_2_2_2_2_2_2_2_2_2_2_2_2_	2_2_2_2_2_2_2_2_2_2_2_2_2_2_2_2_2_2_2_2_	2_2_2_2_2_2_2_2_2_2_2_2_2_2_2_2_2_2_2_2_	2_2_2_2_2_2_2_2_2_2_2_3_2_2_2_2_2_2_2_2_	2_2_2_2_2_2_2_2_2_2_2_2_2_2_2_2_2_2_2_2_	2_2_2_2_2_2_2_2_2_2_2_2_2_3_2_2_2_2_2_2_
chr11	40751843	40767582	15739	CNV_chr11_40751843_40767582				intergenic		conserved	72	0.068810710838478	0.440831681419197	0.0983827281758019	0.0988474929226886	0.160145600322872	0.113053664809422	0.113053664809422	0.174883817234191	0.401884798561596	7.280484e-15		2.36842105263158	3.44444444444444	2.21052631578947	2.38888888888889	2.05263157894737	2.15	2.15	2.88235294117647	2_2_2_2_2_2_2_2_4_2_3_4_2_2_3_2_2_2_3_	4_3_4_3_3_4_3_2_4_4_3_4_4_3_4_3_3_4_	2_2_2_2_3_2_2_2_2_3_3_3_2_2_2_2_2_2_2_	3_2_2_3_2_2_3_2_2_3_2_2_2_3_3_3_2_2_	2_2_2_2_2_2_2_2_3_2_2_2_2_2_2_2_2_2_2_	2_2_2_2_2_2_2_2_2_2_3_2_2_2_3_3_2_2_2_2_	2_2_2_2_3_2_2_2_3_2_2_2_2_2_2_2_2_2_2_3_	4_3_2_2_4_2_2_3_4_3_3_3_3_2_3_2_4_
chr11	40804304	40855078	50774	CNV_chr11_40804304_40855078				intergenic		conserved	155	0.0242382271468144	0.00346260387811634	0.00346260387811634	0.00346260387811634	0.00346260387811634	0.00346260387811634	0.00346260387811634	0.00346260387811634	0.0466355762824784	0.04558409		2.1	2	2	2	2	2	2	2	2_2_2_2_2_2_2_2_2_2_2_2_2_2_3_2_2_2_2_3_	2_2_2_2_2_2_2_2_2_2_2_2_2_2_2_2_2_2_2_2_	2_2_2_2_2_2_2_2_2_2_2_2_2_2_2_2_2_2_2_2_	2_2_2_2_2_2_2_2_2_2_2_2_2_2_2_2_2_2_2_2_	2_2_2_2_2_2_2_2_2_2_2_2_2_2_2_2_2_2_2_2_	2_2_2_2_2_2_2_2_2_2_2_2_2_2_2_2_2_2_2_2_	2_2_2_2_2_2_2_2_2_2_2_2_2_2_2_2_2_2_2_2_	2_2_2_2_2_2_2_2_2_2_2_2_2_2_2_2_2_2_2_2_
chr11	40855204	40863322	8118	CNV_chr11_40855204_40863322				intergenic		conserved	74	0.127813613290338	0.110721751710555	0.181558003586648	0.155486104788498	0.110721751710555	0.110721751710555	0.193491130231398	0.110721751710555	0.326070465953292	6.176052e-12		2.1	2	1.52631578947368	1.57894736842105	2	2	1.42105263157895	2	2_2_2_2_2_2_2_2_2_2_2_2_2_2_3_2_2_2_2_3_	2_2_2_2_2_2_2_2_2_2_2_2_2_2_2_2_2_2_2_2_	2_1_2_1_1_1_1_2_2_1_2_2_2_1_1_2_1_2_2_	1_2_1_2_1_2_2_1_1_1_2_1_2_2_2_2_1_2_2_	2_2_2_2_2_2_2_2_2_2_2_2_2_2_2_2_2_2_2_2_	2_2_2_2_2_2_2_2_2_2_2_2_2_2_2_2_2_2_2_2_	1_1_2_2_1_2_2_1_0_1_2_2_1_2_1_1_2_1_2_	2_2_2_2_2_2_2_2_2_2_2_2_2_2_2_2_2_2_2_2_
chr11	40863757	40870991	7234	CNV_chr11_40863757_40870991				intergenic				0.0242382271468144	0.00346260387811634	0.00346260387811634	0.00346260387811634	0.00346260387811634	0.00346260387811634	0.00346260387811634	0.00346260387811634	0.0466355762824784	0.04558409		2.1	2	2	2	2	2	2	2	2_2_2_2_2_2_2_2_2_2_2_2_2_2_3_2_2_2_2_3_	2_2_2_2_2_2_2_2_2_2_2_2_2_2_2_2_2_2_2_2_	2_2_2_2_2_2_2_2_2_2_2_2_2_2_2_2_2_2_2_2_	2_2_2_2_2_2_2_2_2_2_2_2_2_2_2_2_2_2_2_2_	2_2_2_2_2_2_2_2_2_2_2_2_2_2_2_2_2_2_2_2_	2_2_2_2_2_2_2_2_2_2_2_2_2_2_2_2_2_2_2_2_	2_2_2_2_2_2_2_2_2_2_2_2_2_2_2_2_2_2_2_2_	2_2_2_2_2_2_2_2_2_2_2_2_2_2_2_2_2_2_2_2_
chr11	40943149	40946648	3499	CNV_chr11_40943149_40946648				intergenic		conserved	69	0.0142045454545454	0.013916015625	0.0976634095491202	0.013916015625	0.0136088709677419	0.0142045454545454	0.0136088709677419	0.0142045454545454	0.170918367346939	1.066029e-05		2	2	2.23529411764706	2	2	2	2	2	2_2_2_2_2_2_2_2_2_2_2_2_2_2_2_2_2_2_2_2_	2_2_2_2_2_2_2_2_2_2_2_2_2_2_2_2_2_2_2_	2_2_3_2_3_3_2_2_2_2_2_2_2_2_3_2_2_	2_2_2_2_2_2_2_2_2_2_2_2_2_2_2_2_2_2_2_	2_2_2_2_2_2_2_2_2_2_2_2_2_2_2_2_2_2_	2_2_2_2_2_2_2_2_2_2_2_2_2_2_2_2_2_2_2_2_	2_2_2_2_2_2_2_2_2_2_2_2_2_2_2_2_2_2_	2_2_2_2_2_2_2_2_2_2_2_2_2_2_2_2_2_2_2_2_
chr11	41217126	41221440	4314	CNV_chr11_41217126_41221440				intergenic		conserved	17	0	0	-0.00337837837837838	-0.00337837837837838	0	0	0	0	-0.00641025641025634	0.5292729		2	2	2.05	2.05263157894737	2	2	2	2	2_2_2_2_2_2_2_2_2_2_2_2_2_2_2_2_2_2_2_2_	2_2_2_2_2_2_2_2_2_2_2_2_2_2_2_2_2_2_2_2_	2_2_2_3_2_2_2_2_2_2_2_2_2_2_2_2_2_2_2_2_	2_2_2_2_2_2_2_3_2_2_2_2_2_2_2_2_2_2_2_	2_2_2_2_2_2_2_2_2_2_2_2_2_2_2_2_2_2_2_	2_2_2_2_2_2_2_2_2_2_2_2_2_2_2_2_2_2_2_2_	2_2_2_2_2_2_2_2_2_2_2_2_2_2_2_2_2_2_2_2_	2_2_2_2_2_2_2_2_2_2_2_2_2_2_2_2_2_2_2_2_
chr11	41560381	41564130	3749	CNV_chr11_41560381_41564130	DMRTA1	ENSCAFG00000001681.3	ENSCAFT00000046637.1	intron	DMRT-like family A1 [Source:HGNC Symbol;Acc:HGNC:13826]	conserved	18	0.0263211251282356	0.0186068729678661	0.0186068729678661	0.0961801888119677	0.0186068729678661	0.0186068729678661	0.0182074943823219	0.0186068729678661	0.151595374992102	3.383953e-05	regulation of transcription, DNA-templated, sex differentiation, regulation of transcription, DNA-templated, sex differentiation, male mating behavior, ovarian follicle development,	1.9	2	2	1.61111111111111	2	2	2	2	2_2_2_2_2_2_2_2_2_2_2_2_2_2_1_2_2_2_2_1_	2_2_2_2_2_2_2_2_2_2_2_2_2_2_2_2_2_2_2_2_	2_2_2_2_2_2_2_2_2_2_2_2_2_2_2_2_2_2_2_2_	2_2_2_1_2_2_1_2_2_0_2_2_2_0_1_2_2_2_	2_2_2_2_2_2_2_2_2_2_2_2_2_2_2_2_2_2_2_2_	2_2_2_2_2_2_2_2_2_2_2_2_2_2_2_2_2_2_2_2_	2_2_2_2_2_2_2_2_2_2_2_2_2_2_2_2_2_2_2_	2_2_2_2_2_2_2_2_2_2_2_2_2_2_2_2_2_2_2_2_
chr11	41584631	41587389	2758	CNV_chr11_41584631_41587389				intergenic		conserved	79	0	-0.00328947368421053	0	0	0	-0.00328947368421053	0	0	-0.00649350649350639	0.5660287		2	2.05	2	2	2	2.05	2	2	2_2_2_2_2_2_2_2_2_2_2_2_2_2_2_2_2_2_2_	2_2_2_2_2_2_2_2_2_3_2_2_2_2_2_2_2_2_2_2_	2_2_2_2_2_2_2_2_2_2_2_2_2_2_2_2_2_2_2_2_	2_2_2_2_2_2_2_2_2_2_2_2_2_2_2_2_2_2_2_2_	2_2_2_2_2_2_2_2_2_2_2_2_2_2_2_2_2_2_	2_2_3_2_2_2_2_2_2_2_2_2_2_2_2_2_2_2_2_2_	2_2_2_2_2_2_2_2_2_2_2_2_2_2_2_2_2_2_2_	2_2_2_2_2_2_2_2_2_2_2_2_2_2_2_2_2_2_2_2_
chr11	42358411	42364160	5749	CNV_chr11_42358411_42364160				intergenic		conserved	788	0.00771604938271605	0.00771604938271605	0.0538359788359789	0.00771604938271605	0.00753968253968256	0.00771604938271605	0.00771604938271605	0.00771604938271605	0.099641577060932	0.001525171		2	2	2.15789473684211	2	2	2	2	2	2_2_2_2_2_2_2_2_2_2_2_2_2_2_2_2_2_2_2_2_	2_2_2_2_2_2_2_2_2_2_2_2_2_2_2_2_2_2_2_2_	2_2_2_2_3_2_2_2_2_3_2_2_3_2_2_2_2_2_2_	2_2_2_2_2_2_2_2_2_2_2_2_2_2_2_2_2_2_2_2_	2_2_2_2_2_2_2_2_2_2_2_2_2_2_2_2_2_2_2_	2_2_2_2_2_2_2_2_2_2_2_2_2_2_2_2_2_2_2_2_	2_2_2_2_2_2_2_2_2_2_2_2_2_2_2_2_2_2_2_2_	2_2_2_2_2_2_2_2_2_2_2_2_2_2_2_2_2_2_2_2_
chr11	42528459	42531208	2749	CNV_chr11_42528459_42531208		ENSCAFG00000022105.1	ENSCAFT00000034212.1	promoter		conserved	21	-0.00337837837837838	0	0	0	-0.00337837837837838	0	0	0	-0.00641025641025634	0.5292729	NO GO-ANNOTATION	2.05	2	2	2	2.05263157894737	2	2	2	2_2_2_2_2_2_2_2_2_2_2_2_2_2_2_2_3_2_2_2_	2_2_2_2_2_2_2_2_2_2_2_2_2_2_2_2_2_2_2_2_	2_2_2_2_2_2_2_2_2_2_2_2_2_2_2_2_2_2_2_2_	2_2_2_2_2_2_2_2_2_2_2_2_2_2_2_2_2_2_2_2_	2_2_3_2_2_2_2_2_2_2_2_2_2_2_2_2_2_2_2_	2_2_2_2_2_2_2_2_2_2_2_2_2_2_2_2_2_2_2_2_	2_2_2_2_2_2_2_2_2_2_2_2_2_2_2_2_2_2_2_2_	2_2_2_2_2_2_2_2_2_2_2_2_2_2_2_2_2_2_2_
chr11	42553452	42559201	5749	CNV_chr11_42553452_42559201	ELAVL2	ENSCAFG00000001688.3	ENSCAFT00000002645.3	intron	ELAV like neuron-specific RNA binding protein 2 [Source:HGNC Symbol;Acc:HGNC:3313]	conserved	201	0.0239234449760765	0.0239234449760765	0.167464114832536	0.0239234449760765	0.0239234449760765	0.0239234449760765	0.0239234449760765	0.0239234449760765	0.288957688338493	1.807091e-10	NO GO-ANNOTATION	2	2	1.65	2	2	2	2	2	2_2_2_2_2_2_2_2_2_2_2_2_2_2_2_2_2_2_2_2_	2_2_2_2_2_2_2_2_2_2_2_2_2_2_2_2_2_2_2_2_	2_1_2_2_2_1_2_2_2_1_2_2_2_2_1_1_2_1_1_2_	2_2_2_2_2_2_2_2_2_2_2_2_2_2_2_2_2_2_2_2_	2_2_2_2_2_2_2_2_2_2_2_2_2_2_2_2_2_2_2_2_	2_2_2_2_2_2_2_2_2_2_2_2_2_2_2_2_2_2_2_2_	2_2_2_2_2_2_2_2_2_2_2_2_2_2_2_2_2_2_2_2_	2_2_2_2_2_2_2_2_2_2_2_2_2_2_2_2_2_2_2_2_
chr11	43698347	43703596	5249	CNV_chr11_43698347_43703596				intergenic		conserved	173	0	0	-0.00328947368421053	0	0	-0.00328947368421053	0	0	-0.00636942675159243	0.5479846		2	2	2.05	2	2	2.05	2	2	2_2_2_2_2_2_2_2_2_2_2_2_2_2_2_2_2_2_2_2_	2_2_2_2_2_2_2_2_2_2_2_2_2_2_2_2_2_2_2_2_	2_2_2_2_2_3_2_2_2_2_2_2_2_2_2_2_2_2_2_2_	2_2_2_2_2_2_2_2_2_2_2_2_2_2_2_2_2_2_2_2_	2_2_2_2_2_2_2_2_2_2_2_2_2_2_2_2_2_2_2_2_	2_2_2_2_2_2_2_2_2_2_2_2_2_2_3_2_2_2_2_2_	2_2_2_2_2_2_2_2_2_2_2_2_2_2_2_2_2_2_2_	2_2_2_2_2_2_2_2_2_2_2_2_2_2_2_2_2_2_2_2_
chr11	43729323	43733022	3699	CNV_chr11_43729323_43733022				intergenic		conserved	59	-0.00328947368421053	0	0	0	0	-0.00328947368421053	0	0	-0.00641025641025634	0.5539774		2.05	2	2	2	2	2.05	2	2	2_2_2_2_2_2_2_2_2_2_3_2_2_2_2_2_2_2_2_2_	2_2_2_2_2_2_2_2_2_2_2_2_2_2_2_2_2_2_2_	2_2_2_2_2_2_2_2_2_2_2_2_2_2_2_2_2_2_2_2_	2_2_2_2_2_2_2_2_2_2_2_2_2_2_2_2_2_2_2_2_	2_2_2_2_2_2_2_2_2_2_2_2_2_2_2_2_2_2_2_	2_2_2_2_2_2_2_2_2_2_2_2_2_2_2_2_3_2_2_2_	2_2_2_2_2_2_2_2_2_2_2_2_2_2_2_2_2_2_2_2_	2_2_2_2_2_2_2_2_2_2_2_2_2_2_2_2_2_2_2_2_
chr11	44546465	44550914	4449	CNV_chr11_44546465_44550914				intergenic		conserved	717	0.00346260387811634	0.00346260387811634	0.00346260387811634	0.00346260387811634	0.0242382271468144	0.00346260387811634	0.00346260387811634	0.00346260387811634	0.0466355762824784	0.04558409		2	2	2	2	2.1	2	2	2	2_2_2_2_2_2_2_2_2_2_2_2_2_2_2_2_2_2_2_2_	2_2_2_2_2_2_2_2_2_2_2_2_2_2_2_2_2_2_2_2_	2_2_2_2_2_2_2_2_2_2_2_2_2_2_2_2_2_2_2_2_	2_2_2_2_2_2_2_2_2_2_2_2_2_2_2_2_2_2_2_2_	2_2_2_2_2_2_3_3_2_2_2_2_2_2_2_2_2_2_2_2_	2_2_2_2_2_2_2_2_2_2_2_2_2_2_2_2_2_2_2_2_	2_2_2_2_2_2_2_2_2_2_2_2_2_2_2_2_2_2_2_2_	2_2_2_2_2_2_2_2_2_2_2_2_2_2_2_2_2_2_2_2_
chr11	44862820	44869319	6499	CNV_chr11_44862820_44869319				intergenic		conserved	35	0.0129725722757598	0.0129725722757598	0.0129725722757598	0.0908080059303187	0.0129725722757598	0.0129725722757598	0.0129725722757598	0.0129725722757598	0.165848705364698	1.138045e-05		2	2	2	1.7	2	2	2	2	2_2_2_2_2_2_2_2_2_2_2_2_2_2_2_2_2_2_2_2_	2_2_2_2_2_2_2_2_2_2_2_2_2_2_2_2_2_2_2_2_	2_2_2_2_2_2_2_2_2_2_2_2_2_2_2_2_2_2_2_2_	1_2_1_2_1_2_0_1_2_2_2_2_2_2_2_2_2_2_2_2_	2_2_2_2_2_2_2_2_2_2_2_2_2_2_2_2_2_2_2_2_	2_2_2_2_2_2_2_2_2_2_2_2_2_2_2_2_2_2_2_2_	2_2_2_2_2_2_2_2_2_2_2_2_2_2_2_2_2_2_2_2_	2_2_2_2_2_2_2_2_2_2_2_2_2_2_2_2_2_2_2_2_
chr11	47973332	47988024	14692	CNV_chr11_47973332_47988024				intergenic		conserved	49	0.0824655220940051	0.577258654658035	0.0824655220940051	0.0824655220940051	0.0824655220940051	0.0824655220940051	0.0824655220940051	0.0824655220940051	0.768992829357454	1.223693e-46		2	0.75	2	2	2	2	2	2	2_2_2_2_2_2_2_2_2_2_2_2_2_2_2_2_2_2_2_2_	0_1_2_1_1_1_1_1_1_0_0_2_1_1_0_0_0_0_1_1_	2_2_2_2_2_2_2_2_2_2_2_2_2_2_2_2_2_2_2_2_	2_2_2_2_2_2_2_2_2_2_2_2_2_2_2_2_2_2_2_2_	2_2_2_2_2_2_2_2_2_2_2_2_2_2_2_2_2_2_2_2_	2_2_2_2_2_2_2_2_2_2_2_2_2_2_2_2_2_2_2_2_	2_2_2_2_2_2_2_2_2_2_2_2_2_2_2_2_2_2_2_2_	2_2_2_2_2_2_2_2_2_2_2_2_2_2_2_2_2_2_2_2_
chr11	48494087	48497291	3204	CNV_chr11_48494087_48497291				intergenic				-0.00657894736842106	0	-0.00657894736842106	0	0	0	0	-0.00657894736842106	-0.0129032258064517	0.6723843		2.05	2	2.05	2	2	2	2	2.05	2_2_2_2_2_2_2_2_3_2_2_2_2_2_2_2_2_2_2_2_	2_2_2_2_2_2_2_2_2_2_2_2_2_2_2_2_2_2_2_	2_2_2_2_2_2_2_2_2_2_2_2_2_2_2_2_3_2_2_2_	2_2_2_2_2_2_2_2_2_2_2_2_2_2_2_2_2_2_2_	2_2_2_2_2_2_2_2_2_2_2_2_2_2_2_2_2_2_2_2_	2_2_2_2_2_2_2_2_2_2_2_2_2_2_2_2_2_2_2_2_	2_2_2_2_2_2_2_2_2_2_2_2_2_2_2_2_2_2_2_2_	3_2_2_2_2_2_2_2_2_2_2_2_2_2_2_2_2_2_2_2_
chr11	51417201	51459683	42482	CNV_chr11_51417201_51459683	FAM205A	ENSCAFG00000028944.1	ENSCAFT00000044879.1	coding	family with sequence similarity 205, member A [Source:HGNC Symbol;Acc:HGNC:41911]	conserved	83	0.00346260387811634	0.0242382271468144	0.00346260387811634	0.00346260387811634	0.00346260387811634	0.00346260387811634	0.00346260387811634	0.00346260387811634	0.0466355762824784	0.04558409	NO GO-ANNOTATION	4	3.9	4	4	4	4	4	4	4_4_4_4_4_4_4_4_4_4_4_4_4_4_4_4_4_4_4_4_	4_4_4_4_4_4_4_4_4_4_4_4_3_4_4_3_4_4_4_4_	4_4_4_4_4_4_4_4_4_4_4_4_4_4_4_4_4_4_4_4_	4_4_4_4_4_4_4_4_4_4_4_4_4_4_4_4_4_4_4_4_	4_4_4_4_4_4_4_4_4_4_4_4_4_4_4_4_4_4_4_4_	4_4_4_4_4_4_4_4_4_4_4_4_4_4_4_4_4_4_4_4_	4_4_4_4_4_4_4_4_4_4_4_4_4_4_4_4_4_4_4_4_	4_4_4_4_4_4_4_4_4_4_4_4_4_4_4_4_4_4_4_4_
chr11	51498268	51516918	18650	CNV_chr11_51498268_51516918	PHF24	ENSCAFG00000001962.3	ENSCAFT00000003104.3	coding	PHD finger protein 24 [Source:HGNC Symbol;Acc:HGNC:29180]	conserved	206	0.00346260387811634	0.0242382271468144	0.00346260387811634	0.00346260387811634	0.00346260387811634	0.00346260387811634	0.00346260387811634	0.00346260387811634	0.0466355762824784	0.04558409	NO GO-ANNOTATION	4	3.9	4	4	4	4	4	4	4_4_4_4_4_4_4_4_4_4_4_4_4_4_4_4_4_4_4_4_	4_4_4_4_4_4_4_4_4_4_4_4_3_4_4_3_4_4_4_4_	4_4_4_4_4_4_4_4_4_4_4_4_4_4_4_4_4_4_4_4_	4_4_4_4_4_4_4_4_4_4_4_4_4_4_4_4_4_4_4_4_	4_4_4_4_4_4_4_4_4_4_4_4_4_4_4_4_4_4_4_4_	4_4_4_4_4_4_4_4_4_4_4_4_4_4_4_4_4_4_4_4_	4_4_4_4_4_4_4_4_4_4_4_4_4_4_4_4_4_4_4_4_	4_4_4_4_4_4_4_4_4_4_4_4_4_4_4_4_4_4_4_4_
chr11	51769950	51776958	7008	CNV_chr11_51769950_51776958	UNC13B	ENSCAFG00000002030.3	ENSCAFT00000003214.3	intron	unc-13 homolog B (C. elegans) [Source:HGNC Symbol;Acc:HGNC:12566]	conserved	29	0	0	-0.00675675675675675	-0.00666785206258891	-0.00666785206258891	0	0	0	-0.0128205128205128	0.6488846	intracellular signal transduction, synaptic transmission, innervation, synaptic transmission, glutamatergic, neuromuscular junction development, synaptic vesicle priming, regulation of short-term neuronal synaptic plasticity, synaptic vesicle docking,	2	2	2.05263157894737	2.05	2.05	2	2	2	2_2_2_2_2_2_2_2_2_2_2_2_2_2_2_2_2_2_2_2_	2_2_2_2_2_2_2_2_2_2_2_2_2_2_2_2_2_2_2_2_	2_2_2_3_2_2_2_2_2_2_2_2_2_2_2_2_2_2_2_	2_2_3_2_2_2_2_2_2_2_2_2_2_2_2_2_2_2_2_2_	2_3_2_2_2_2_2_2_2_2_2_2_2_2_2_2_2_2_2_2_	2_2_2_2_2_2_2_2_2_2_2_2_2_2_2_2_2_2_2_2_	2_2_2_2_2_2_2_2_2_2_2_2_2_2_2_2_2_2_2_2_	2_2_2_2_2_2_2_2_2_2_2_2_2_2_2_2_2_2_2_2_
chr11	52466371	52469070	2699	CNV_chr11_52466371_52469070				intergenic				-0.0135184526631895	-0.0138004075504075	-0.0140873015873016	-0.0138004075504075	0	0	-0.0135184526631895	0	-0.0268456375838926	0.8799731		2.05	2.05263157894737	2.05555555555556	2.05263157894737	2	2	2.05	2	2_2_2_2_2_2_2_3_2_2_2_2_2_2_2_2_2_2_2_2_	2_2_3_2_2_2_2_2_2_2_2_2_2_2_2_2_2_2_2_	2_2_2_2_2_2_2_2_2_2_2_2_3_2_2_2_2_2_	2_2_2_3_2_2_2_2_2_2_2_2_2_2_2_2_2_2_2_	2_2_2_2_2_2_2_2_2_2_2_2_2_2_2_2_2_2_2_	2_2_2_2_2_2_2_2_2_2_2_2_2_2_2_2_2_2_2_2_	2_2_2_2_2_2_2_2_2_2_2_2_2_2_2_3_2_2_2_2_	2_2_2_2_2_2_2_2_2_2_2_2_2_2_2_2_2_2_2_
chr11	52905290	52914117	8827	CNV_chr11_52905290_52914117				intergenic		conserved	565	0.101674641148325	0.101674641148325	0.101674641148325	0.101674641148325	0.0879136900422802	0.101674641148325	0.101674641148325	0.697961536932232	0.827916060503398	1.412189e-55		2	2	2	2	2.05555555555556	2	2	2.9	2_2_2_2_2_2_2_2_2_2_2_2_2_2_2_2_2_2_2_2_	2_2_2_2_2_2_2_2_2_2_2_2_2_2_2_2_2_2_2_2_	2_2_2_2_2_2_2_2_2_2_2_2_2_2_2_2_2_2_2_2_	2_2_2_2_2_2_2_2_2_2_2_2_2_2_2_2_2_2_2_2_	2_2_2_2_2_2_2_3_2_2_2_2_2_2_2_2_2_2_	2_2_2_2_2_2_2_2_2_2_2_2_2_2_2_2_2_2_2_2_	2_2_2_2_2_2_2_2_2_2_2_2_2_2_2_2_2_2_2_2_	3_3_3_3_3_2_3_3_2_3_3_3_3_3_3_3_3_3_3_3_
chr11	55103206	55107355	4149	CNV_chr11_55103206_55107355				intergenic		conserved	143	0	0	0	0	-0.000253378378378387	-0.000173250173250173	0.00633012820512819	0	0.00420168067226895	0.3605305		2	2	2	2	2.05	2.05263157894737	1.95	2	2_2_2_2_2_2_2_2_2_2_2_2_2_2_2_2_2_2_2_2_	2_2_2_2_2_2_2_2_2_2_2_2_2_2_2_2_2_2_2_2_	2_2_2_2_2_2_2_2_2_2_2_2_2_2_2_2_2_2_2_2_	2_2_2_2_2_2_2_2_2_2_2_2_2_2_2_2_2_2_2_2_	2_2_2_2_2_2_2_2_2_2_2_2_2_3_2_2_2_2_2_2_	2_2_2_3_2_2_2_2_2_2_2_2_2_2_2_2_2_2_2_	2_2_2_2_2_2_2_1_2_2_2_2_2_2_2_2_2_2_2_2_	2_2_2_2_2_2_2_2_2_2_2_2_2_2_2_2_2_2_2_2_
chr11	56513001	56517500	4499	CNV_chr11_56513001_56517500				intergenic		conserved	187	0	0	0	-0.00657894736842106	0	-0.00657894736842106	-0.00657894736842106	0	-0.0127388535031847	0.6599845		2	2	2	1.95	2	1.95	1.95	2	2_2_2_2_2_2_2_2_2_2_2_2_2_2_2_2_2_2_2_2_	2_2_2_2_2_2_2_2_2_2_2_2_2_2_2_2_2_2_2_2_	2_2_2_2_2_2_2_2_2_2_2_2_2_2_2_2_2_2_2_2_	2_2_1_2_2_2_2_2_2_2_2_2_2_2_2_2_2_2_2_2_	2_2_2_2_2_2_2_2_2_2_2_2_2_2_2_2_2_2_2_2_	2_2_2_2_2_2_2_2_2_2_2_2_2_2_1_2_2_2_2_2_	2_2_2_2_2_2_2_2_2_2_2_2_2_2_2_2_2_2_2_1_	2_2_2_2_2_2_2_2_2_2_2_2_2_2_2_2_2_2_2_2_
chr11	57041991	57044740	2749	CNV_chr11_57041991_57044740	INVS	ENSCAFG00000002552.4	ENSCAFT00000042990.1	coding	inversin [Source:HGNC Symbol;Acc:HGNC:17870]	conserved	316	0.00346260387811634	0.00337837837837838	0.00346260387811634	0.00337837837837838	0.0182081319546693	0.00346260387811634	-0.00231481481481484	0.00337837837837838	0.0224744868707717	0.171412	multicellular organismal development, negative regulation of canonical Wnt signaling pathway, Wnt signaling pathway, negative regulation of canonical Wnt signaling pathway, kidney development, post-embryonic development, pancreas development, organ development, embryonic heart tube left/right pattern formation, multicellular organismal development, negative regulation of canonical Wnt signaling p…	2	2	2	2	2.1	2	2.05263157894737	2	2_2_2_2_2_2_2_2_2_2_2_2_2_2_2_2_2_2_2_2_	2_2_2_2_2_2_2_2_2_2_2_2_2_2_2_2_2_2_2_	2_2_2_2_2_2_2_2_2_2_2_2_2_2_2_2_2_2_2_2_	2_2_2_2_2_2_2_2_2_2_2_2_2_2_2_2_2_2_2_	2_2_3_2_2_2_2_2_2_2_2_2_2_2_2_2_2_3_2_2_	2_2_2_2_2_2_2_2_2_2_2_2_2_2_2_2_2_2_2_2_	2_2_2_2_2_2_2_2_2_2_2_2_3_2_2_2_2_2_2_	2_2_2_2_2_2_2_2_2_2_2_2_2_2_2_2_2_2_2_
chr11	59206935	59210482	3547	CNV_chr11_59206935_59210482				intergenic		conserved	12	0.00840336134453783	0.00840336134453783	0.0588235294117648	0.00840336134453783	0.00840336134453783	0.00840336134453783	0.00840336134453783	0.00840336134453783	0.106261859582543	0.0007991276		2	2	1.83333333333333	2	2	2	2	2	2_2_2_2_2_2_2_2_2_2_2_2_2_2_2_2_2_2_2_2_	2_2_2_2_2_2_2_2_2_2_2_2_2_2_2_2_2_2_2_2_	2_2_2_1_2_2_2_2_2_2_1_2_2_2_1_2_2_2_	2_2_2_2_2_2_2_2_2_2_2_2_2_2_2_2_2_2_2_2_	2_2_2_2_2_2_2_2_2_2_2_2_2_2_2_2_2_2_2_2_	2_2_2_2_2_2_2_2_2_2_2_2_2_2_2_2_2_2_2_2_	2_2_2_2_2_2_2_2_2_2_2_2_2_2_2_2_2_2_2_2_	2_2_2_2_2_2_2_2_2_2_2_2_2_2_2_2_2_2_2_2_
chr11	59293006	59297341	4335	CNV_chr11_59293006_59297341				intergenic				0.0722486270579407	0.173076202961571	0.136374961942432	0.0610402047962171	0.199417934219877	0.0535575123246028	0.110307054537668	0.0924850783564552	0.231906101130689	4.081921e-08		1.7	2	1.1	1.5	1.05	1.55	1.9	1.9	2_1_2_2_2_2_2_2_2_2_2_1_2_2_1_2_1_1_1_2_	2_2_2_2_2_2_2_2_2_2_2_2_2_2_2_2_2_2_2_2_	2_1_0_0_2_2_2_1_2_2_0_1_2_2_0_1_0_1_0_1_	2_2_2_0_2_1_2_2_2_1_1_0_2_2_1_1_1_2_2_2_	0_1_0_0_1_2_1_2_1_0_1_2_1_1_1_2_1_1_2_1_	2_2_2_2_2_1_2_2_2_0_2_2_1_0_1_2_1_2_1_2_	2_2_2_1_2_2_2_2_2_1_2_2_2_2_2_2_2_2_2_2_	2_2_2_2_2_2_2_2_0_2_2_2_2_2_2_2_2_2_2_2_
chr11	59539747	59567018	27271	CNV_chr11_59539747_59567018				intergenic		conserved	110	0.00711237553342816	0.00711237553342816	0.000274122807017558	0.0429483760075865	0.00711237553342816	0.00711237553342816	0.00711237553342816	0.00711237553342816	0.0612348178137653	0.01932753		2	2	2.05	2.15	2	2	2	2	2_2_2_2_2_2_2_2_2_2_2_2_2_2_2_2_2_2_2_2_	2_2_2_2_2_2_2_2_2_2_2_2_2_2_2_2_2_2_2_2_	2_2_2_2_2_3_2_2_2_2_2_2_2_2_2_2_2_2_2_2_	3_3_2_2_2_2_3_2_2_2_2_2_2_2_2_2_2_2_2_2_	2_2_2_2_2_2_2_2_2_2_2_2_2_2_2_2_2_2_2_2_	2_2_2_2_2_2_2_2_2_2_2_2_2_2_2_2_2_2_2_2_	2_2_2_2_2_2_2_2_2_2_2_2_2_2_2_2_2_2_2_2_	2_2_2_2_2_2_2_2_2_2_2_2_2_2_2_2_2_2_2_2_
chr11	59697359	59700858	3499	CNV_chr11_59697359_59700858				intergenic				0.300872357400722	0.178283745949782	0.112804344331486	0.108345244688561	0.14081864541964	0.113277014455765	0.41594408144545	0.109213441714984	0.379887078629755	9.816215e-15		2	1.05	1.6	1.5	1.75	1.05	0.35	1.55	2_2_2_2_2_2_2_2_2_2_2_2_2_2_2_2_2_2_2_2_	1_1_1_1_1_2_1_1_1_2_2_2_1_0_1_0_0_1_1_1_	2_1_2_2_1_1_2_2_0_2_2_1_1_2_2_2_2_2_2_1_	1_1_2_2_1_1_2_0_2_2_1_2_2_2_2_1_1_2_1_2_	2_2_2_2_2_2_0_1_2_1_1_2_2_2_2_2_2_2_2_2_	2_1_2_0_0_2_2_1_0_1_0_1_1_2_2_0_2_0_0_2_	0_0_0_2_0_0_0_0_0_1_1_1_1_0_0_0_0_0_1_0_	2_1_1_2_2_0_1_2_2_1_2_2_1_2_2_2_1_1_2_2_
chr11	60036161	60045283	9122	CNV_chr11_60036161_60045283		ENSCAFG00000021729.2	ENSCAFT00000033836.2	noncoding transcript		conserved	663	0.0563369630973987	0.0563369630973987	0.0563369630973987	0.0563369630973987	0.0563369630973987	0.0792631578947369	0.0563369630973987	0.285705989110708	0.372849364791289	2.222919e-14	NO GO-ANNOTATION	2	2	2	2	2	1.8	2	1.45	2_2_2_2_2_2_2_2_2_2_2_2_2_2_2_2_2_2_2_2_	2_2_2_2_2_2_2_2_2_2_2_2_2_2_2_2_2_2_2_2_	2_2_2_2_2_2_2_2_2_2_2_2_2_2_2_2_2_2_2_2_	2_2_2_2_2_2_2_2_2_2_2_2_2_2_2_2_2_2_2_2_	2_2_2_2_2_2_2_2_2_2_2_2_2_2_2_2_2_2_2_2_	2_2_2_2_2_2_2_1_2_1_2_2_1_2_2_2_2_2_1_2_	2_2_2_2_2_2_2_2_2_2_2_2_2_2_2_2_2_2_2_2_	2_2_1_1_1_2_1_1_2_2_2_1_2_1_2_1_1_1_2_1_
chr11	60181135	60183884	2749	CNV_chr11_60181135_60183884				intergenic		conserved	240	0	0	-0.00347222222222222	-0.00347222222222222	0	0	0	0	-0.00653594771241823	0.5207745		2	2	2.05555555555556	2.05	2	2	2	2	2_2_2_2_2_2_2_2_2_2_2_2_2_2_2_2_2_2_2_2_	2_2_2_2_2_2_2_2_2_2_2_2_2_2_2_2_2_2_2_2_	2_2_2_2_2_3_2_2_2_2_2_2_2_2_2_2_2_2_	2_2_2_2_2_2_2_2_2_2_3_2_2_2_2_2_2_2_2_2_	2_2_2_2_2_2_2_2_2_2_2_2_2_2_2_2_2_2_2_	2_2_2_2_2_2_2_2_2_2_2_2_2_2_2_2_2_2_2_2_	2_2_2_2_2_2_2_2_2_2_2_2_2_2_2_2_2_2_	2_2_2_2_2_2_2_2_2_2_2_2_2_2_2_2_2_2_2_2_
chr11	60333819	60339268	5449	CNV_chr11_60333819_60339268				intergenic		conserved	21	0.0167325829023426	0.0167325829023426	0.117128080316398	0.0167325829023426	0.0167325829023426	0.0167325829023426	0.0167325829023426	0.0167325829023426	0.209709266698441	2.920706e-07		2	2	1.55	2	2	2	2	2	2_2_2_2_2_2_2_2_2_2_2_2_2_2_2_2_2_2_2_2_	2_2_2_2_2_2_2_2_2_2_2_2_2_2_2_2_2_2_2_2_	2_1_0_2_2_2_2_1_2_2_2_1_2_2_2_2_0_2_0_2_	2_2_2_2_2_2_2_2_2_2_2_2_2_2_2_2_2_2_2_2_	2_2_2_2_2_2_2_2_2_2_2_2_2_2_2_2_2_2_2_2_	2_2_2_2_2_2_2_2_2_2_2_2_2_2_2_2_2_2_2_2_	2_2_2_2_2_2_2_2_2_2_2_2_2_2_2_2_2_2_2_2_	2_2_2_2_2_2_2_2_2_2_2_2_2_2_2_2_2_2_2_2_
chr11	60736030	60741590	5560	CNV_chr11_60736030_60741590	NIPSNAP3A	ENSCAFG00000023949.2	ENSCAFT00000037890.2	intron	nipsnap homolog 3A (C. elegans) [Source:HGNC Symbol;Acc:HGNC:23619]	conserved	31	0	0	0	0	-0.00328947368421053	0	0	-0.00328947368421053	-0.00641025641025634	0.5539774	NO GO-ANNOTATION	2	2	2	2	2.05	2	2	2.05	2_2_2_2_2_2_2_2_2_2_2_2_2_2_2_2_2_2_2_	2_2_2_2_2_2_2_2_2_2_2_2_2_2_2_2_2_2_2_2_	2_2_2_2_2_2_2_2_2_2_2_2_2_2_2_2_2_2_2_	2_2_2_2_2_2_2_2_2_2_2_2_2_2_2_2_2_2_2_2_	2_2_2_2_2_2_2_2_3_2_2_2_2_2_2_2_2_2_2_2_	2_2_2_2_2_2_2_2_2_2_2_2_2_2_2_2_2_2_2_2_	2_2_2_2_2_2_2_2_2_2_2_2_2_2_2_2_2_2_2_2_	2_2_2_3_2_2_2_2_2_2_2_2_2_2_2_2_2_2_2_2_
chr11	60802598	60807847	5249	CNV_chr11_60802598_60807847	ABCA1	ENSCAFG00000002727.3	ENSCAFT00000004346.3	coding	ATP-binding cassette, sub-family A (ABC1), member 1 [Source:HGNC Symbol;Acc:HGNC:29]	conserved	526	0.00375375375375376	0.00375375375375376	-0.00224867724867723	0.00375375375375376	0.0202738452738453	0.00375375375375376	0.00375375375375376	0.00375375375375376	0.0246117084826762	0.1353703	phagocytosis, engulfment, cellular response to retinoic acid, cellular response to lipopolysaccharide, anion transmembrane transport, protein lipidation, lipoprotein metabolic process, positive regulation of cholesterol efflux, phospholipid translocation, lipoprotein biosynthetic process, peptide secretion, reverse cholesterol transport, phospholipid efflux, cholesterol efflux, positive regulatio…	2	2	2.05263157894737	2	2.10526315789474	2	2	2	2_2_2_2_2_2_2_2_2_2_2_2_2_2_2_2_2_2_2_2_	2_2_2_2_2_2_2_2_2_2_2_2_2_2_2_2_2_2_2_2_	2_2_2_2_2_3_2_2_2_2_2_2_2_2_2_2_2_2_2_	2_2_2_2_2_2_2_2_2_2_2_2_2_2_2_2_2_2_2_2_	2_2_2_2_2_2_3_2_3_2_2_2_2_2_2_2_2_2_2_	2_2_2_2_2_2_2_2_2_2_2_2_2_2_2_2_2_2_2_2_	2_2_2_2_2_2_2_2_2_2_2_2_2_2_2_2_2_2_2_2_	2_2_2_2_2_2_2_2_2_2_2_2_2_2_2_2_2_2_2_2_
chr11	61772821	61775320	2499	CNV_chr11_61772821_61775320				intergenic		conserved	228	0.0167992162286768	0.0171930206947185	0.0167992162286768	0.0337984648759189	0.0527208488512358	0.0171930206947185	0.0167992162286768	0.00480310831426394	0.081924995976179	0.005859252		2	2	2	1.85	1.73684210526316	2	2	1.95	2_2_2_2_2_2_2_2_2_2_2_2_2_2_2_2_2_2_2_	2_2_2_2_2_2_2_2_2_2_2_2_2_2_2_2_2_2_2_2_	2_2_2_2_2_2_2_2_2_2_2_2_2_2_2_2_2_2_2_	2_2_2_2_2_2_2_2_1_1_2_2_2_2_2_2_2_2_2_1_	2_2_2_0_2_1_2_2_1_2_2_2_2_2_2_2_2_1_2_	2_2_2_2_2_2_2_2_2_2_2_2_2_2_2_2_2_2_2_2_	2_2_2_2_2_2_2_2_2_2_2_2_2_2_2_2_2_2_2_	1_2_2_2_2_2_2_2_2_2_2_2_2_2_2_2_2_2_2_2_
chr11	61902750	61906099	3349	CNV_chr11_61902750_61906099				intergenic		conserved	21	0	0	0	-0.00328947368421053	-0.00328947368421053	0	0	0	-0.00641025641025634	0.5539774		2	2	2	2.05	2.05	2	2	2	2_2_2_2_2_2_2_2_2_2_2_2_2_2_2_2_2_2_2_	2_2_2_2_2_2_2_2_2_2_2_2_2_2_2_2_2_2_2_2_	2_2_2_2_2_2_2_2_2_2_2_2_2_2_2_2_2_2_2_2_	2_3_2_2_2_2_2_2_2_2_2_2_2_2_2_2_2_2_2_2_	2_2_2_2_2_2_2_2_2_3_2_2_2_2_2_2_2_2_2_2_	2_2_2_2_2_2_2_2_2_2_2_2_2_2_2_2_2_2_2_2_	2_2_2_2_2_2_2_2_2_2_2_2_2_2_2_2_2_2_2_	2_2_2_2_2_2_2_2_2_2_2_2_2_2_2_2_2_2_2_2_
chr11	62877226	62880100	2874	CNV_chr11_62877226_62880100				intergenic		conserved	183	-0.00347222222222222	0	0	-0.00347222222222222	0	0	0	0	-0.00649350649350653	0.5145939		2.05	2	2	2.05555555555556	2	2	2	2	2_2_2_2_2_2_2_2_2_2_2_2_2_2_2_2_2_2_2_3_	2_2_2_2_2_2_2_2_2_2_2_2_2_2_2_2_2_2_2_2_	2_2_2_2_2_2_2_2_2_2_2_2_2_2_2_2_2_2_2_	2_3_2_2_2_2_2_2_2_2_2_2_2_2_2_2_2_2_	2_2_2_2_2_2_2_2_2_2_2_2_2_2_2_2_2_2_2_2_	2_2_2_2_2_2_2_2_2_2_2_2_2_2_2_2_2_2_2_2_	2_2_2_2_2_2_2_2_2_2_2_2_2_2_2_2_2_2_2_	2_2_2_2_2_2_2_2_2_2_2_2_2_2_2_2_2_2_2_2_
chr11	63266275	63270224	3949	CNV_chr11_63266275_63270224				intergenic		conserved	348	0	0	-0.00328947368421053	-0.00328947368421053	0	0	0	0	-0.00641025641025634	0.5539774		2	2	2.05	2.05	2	2	2	2	2_2_2_2_2_2_2_2_2_2_2_2_2_2_2_2_2_2_2_2_	2_2_2_2_2_2_2_2_2_2_2_2_2_2_2_2_2_2_2_	2_2_2_2_2_2_2_2_2_2_2_3_2_2_2_2_2_2_2_2_	2_2_2_2_2_2_2_2_2_2_3_2_2_2_2_2_2_2_2_2_	2_2_2_2_2_2_2_2_2_2_2_2_2_2_2_2_2_2_2_2_	2_2_2_2_2_2_2_2_2_2_2_2_2_2_2_2_2_2_2_2_	2_2_2_2_2_2_2_2_2_2_2_2_2_2_2_2_2_2_2_	2_2_2_2_2_2_2_2_2_2_2_2_2_2_2_2_2_2_2_2_
chr11	63675426	63678023	2597	CNV_chr11_63675426_63678023				intergenic		conserved	20	0.290451415889928	0.376069370980961	0.149152628009039	0.157334935158186	0.184651896536862	0.313102865466907	0.136547109064907	0.261929999169354	0.472190062711047	6.399786e-19		0.65	0.45	1.21052631578947	1.4	1.8	2	1.35294117647059	1.94117647058824	0_0_1_2_1_0_1_1_1_1_1_1_0_0_1_0_0_0_0_2_	0_0_2_0_1_1_1_1_0_1_0_1_1_0_0_0_0_0_0_0_	2_1_1_2_2_1_1_1_0_1_1_2_2_2_1_0_0_1_2_	1_1_1_1_2_1_1_2_2_1_2_2_2_2_1_0_1_1_2_2_	2_1_2_2_2_2_1_2_2_0_2_2_2_2_2_2_2_2_2_2_	2_2_2_2_2_2_2_2_2_2_2_2_2_2_2_2_2_2_2_2_	1_2_1_1_2_2_2_1_2_0_2_2_1_1_2_0_1_	2_2_2_2_2_2_1_2_2_2_2_2_2_2_2_2_2_
chr11	63747554	63753053	5499	CNV_chr11_63747554_63753053				intergenic		conserved	62	0	-0.00328947368421053	-0.00328947368421053	0	0	0	0	0	-0.00636942675159243	0.5479846		2	2.05	2.05	2	2	2	2	2	2_2_2_2_2_2_2_2_2_2_2_2_2_2_2_2_2_2_2_2_	2_2_2_2_2_2_2_2_2_2_2_2_2_2_2_2_2_2_3_2_	2_2_3_2_2_2_2_2_2_2_2_2_2_2_2_2_2_2_2_2_	2_2_2_2_2_2_2_2_2_2_2_2_2_2_2_2_2_2_2_	2_2_2_2_2_2_2_2_2_2_2_2_2_2_2_2_2_2_2_2_	2_2_2_2_2_2_2_2_2_2_2_2_2_2_2_2_2_2_2_2_	2_2_2_2_2_2_2_2_2_2_2_2_2_2_2_2_2_2_2_2_	2_2_2_2_2_2_2_2_2_2_2_2_2_2_2_2_2_2_2_2_
chr11	64421718	64428552	6834	CNV_chr11_64421718_64428552	EPB41L4B	ENSCAFG00000002847.4	ENSCAFT00000004557.4	intron	erythrocyte membrane protein band 4.1 like 4B [Source:HGNC Symbol;Acc:HGNC:19818]	conserved	62	0.0344491589945417	0.0262162472457948	0.016570856496716	0.0262162472457948	0.0752166798962215	0.0262162472457948	0.0262162472457948	0.0262162472457948	0.0977275403273284	0.001833757	positive regulation of keratinocyte migration, positive regulation of gene expression, positive regulation of cell adhesion, wound healing, actomyosin structure organization,	2.15789473684211	2	2.1	2	2.25	2	2	2	2_2_2_2_3_2_2_2_2_2_2_2_2_3_3_2_2_2_2_	2_2_2_2_2_2_2_2_2_2_2_2_2_2_2_2_2_2_2_2_	3_2_2_2_2_2_2_2_2_2_2_2_3_2_2_2_2_2_2_2_	2_2_2_2_2_2_2_2_2_2_2_2_2_2_2_2_2_2_2_2_	2_2_2_2_2_2_3_2_2_3_3_2_3_2_2_2_2_3_2_2_	2_2_2_2_2_2_2_2_2_2_2_2_2_2_2_2_2_2_2_2_	2_2_2_2_2_2_2_2_2_2_2_2_2_2_2_2_2_2_2_2_	2_2_2_2_2_2_2_2_2_2_2_2_2_2_2_2_2_2_2_2_
chr11	65166773	65170922	4149	CNV_chr11_65166773_65170922	AKAP2	ENSCAFG00000002894.5	ENSCAFT00000004646.4	coding	A kinase (PRKA) anchor protein 2 [Source:HGNC Symbol;Acc:HGNC:372]	conserved	935	0	0	-0.00328947368421053	0	0	0	-0.00328947368421053	0	-0.00632911392405063	0.5420152	regulation of cell shape, regulation of cell shape,	2	2	1.95	2	2	2	1.95	2	2_2_2_2_2_2_2_2_2_2_2_2_2_2_2_2_2_2_2_2_	2_2_2_2_2_2_2_2_2_2_2_2_2_2_2_2_2_2_2_2_	2_2_2_2_2_2_2_2_2_2_2_2_2_2_2_2_2_1_2_2_	2_2_2_2_2_2_2_2_2_2_2_2_2_2_2_2_2_2_2_2_	2_2_2_2_2_2_2_2_2_2_2_2_2_2_2_2_2_2_2_2_	2_2_2_2_2_2_2_2_2_2_2_2_2_2_2_2_2_2_2_2_	2_2_2_2_2_2_2_2_2_2_2_2_2_2_2_1_2_2_2_2_	2_2_2_2_2_2_2_2_2_2_2_2_2_2_2_2_2_2_2_2_
chr11	65426553	65431052	4499	CNV_chr11_65426553_65431052	SVEP1	ENSCAFG00000002928.5	ENSCAFT00000004697.4	coding	sushi, von Willebrand factor type A, EGF and pentraxin domain containing 1 [Source:HGNC Symbol;Acc:HGNC:15985]	conserved	250	0	0	-0.00337837837837838	0	0	-0.00337837837837838	0	0	-0.00636942675159243	0.5232257	NO GO-ANNOTATION	2	2	2.05263157894737	2	2	2.05	2	2	2_2_2_2_2_2_2_2_2_2_2_2_2_2_2_2_2_2_2_2_	2_2_2_2_2_2_2_2_2_2_2_2_2_2_2_2_2_2_2_2_	2_2_2_2_2_2_2_2_2_2_2_2_2_2_3_2_2_2_2_	2_2_2_2_2_2_2_2_2_2_2_2_2_2_2_2_2_2_2_2_	2_2_2_2_2_2_2_2_2_2_2_2_2_2_2_2_2_2_2_2_	2_2_2_2_2_2_2_2_2_2_2_2_2_2_2_2_2_2_3_2_	2_2_2_2_2_2_2_2_2_2_2_2_2_2_2_2_2_2_2_2_	2_2_2_2_2_2_2_2_2_2_2_2_2_2_2_2_2_2_2_2_
chr11	66421191	66426140	4949	CNV_chr11_66421191_66426140				intergenic		conserved	32	0	-0.00337837837837838	-0.00337837837837838	0	0	0	0	0	-0.00649350649350639	0.5414497		2	2.05263157894737	2.05	2	2	2	2	2	2_2_2_2_2_2_2_2_2_2_2_2_2_2_2_2_2_2_2_2_	2_2_2_2_2_2_2_2_2_2_2_3_2_2_2_2_2_2_2_	2_2_2_2_2_2_2_2_2_2_2_2_2_2_2_2_2_2_2_3_	2_2_2_2_2_2_2_2_2_2_2_2_2_2_2_2_2_2_2_	2_2_2_2_2_2_2_2_2_2_2_2_2_2_2_2_2_2_2_2_	2_2_2_2_2_2_2_2_2_2_2_2_2_2_2_2_2_2_2_2_	2_2_2_2_2_2_2_2_2_2_2_2_2_2_2_2_2_2_	2_2_2_2_2_2_2_2_2_2_2_2_2_2_2_2_2_2_2_2_
chr11	67110221	67113820	3599	CNV_chr11_67110221_67113820	KIAA1958	ENSCAFG00000003043.3	ENSCAFT00000004893.3	coding	KIAA1958 [Source:HGNC Symbol;Acc:HGNC:23427]	conserved	337	0	0	0	-0.00328947368421053	0	0	0	-0.00328947368421053	-0.00636942675159243	0.5479846	NO GO-ANNOTATION	2	2	2	2.05	2	2	2	2.05	2_2_2_2_2_2_2_2_2_2_2_2_2_2_2_2_2_2_2_2_	2_2_2_2_2_2_2_2_2_2_2_2_2_2_2_2_2_2_2_2_	2_2_2_2_2_2_2_2_2_2_2_2_2_2_2_2_2_2_2_2_	2_2_2_2_2_2_2_2_2_2_2_2_2_2_2_2_2_2_2_3_	2_2_2_2_2_2_2_2_2_2_2_2_2_2_2_2_2_2_2_2_	2_2_2_2_2_2_2_2_2_2_2_2_2_2_2_2_2_2_2_2_	2_2_2_2_2_2_2_2_2_2_2_2_2_2_2_2_2_2_2_	2_3_2_2_2_2_2_2_2_2_2_2_2_2_2_2_2_2_2_2_
chr11	67729578	67734731	5153	CNV_chr11_67729578_67734731	HDHD3	ENSCAFG00000003244.2	ENSCAFT00000005200.2	coding	haloacid dehalogenase-like hydrolase domain containing 3 [Source:HGNC Symbol;Acc:HGNC:28171]	conserved	192	0	0	0	-0.00328947368421053	0	0	-0.00328947368421053	0	-0.00632911392405063	0.5420152	metabolic process,	2	2	2	2.05	2	2	2.05	2	2_2_2_2_2_2_2_2_2_2_2_2_2_2_2_2_2_2_2_2_	2_2_2_2_2_2_2_2_2_2_2_2_2_2_2_2_2_2_2_2_	2_2_2_2_2_2_2_2_2_2_2_2_2_2_2_2_2_2_2_2_	2_2_2_2_2_2_2_2_2_3_2_2_2_2_2_2_2_2_2_2_	2_2_2_2_2_2_2_2_2_2_2_2_2_2_2_2_2_2_2_2_	2_2_2_2_2_2_2_2_2_2_2_2_2_2_2_2_2_2_2_2_	2_2_2_2_2_2_3_2_2_2_2_2_2_2_2_2_2_2_2_2_	2_2_2_2_2_2_2_2_2_2_2_2_2_2_2_2_2_2_2_2_
chr11	68040798	68044547	3749	CNV_chr11_68040798_68044547				intergenic		conserved	4167	0	0	-0.00337837837837838	-0.00337837837837838	0	0	0	0	-0.00645161290322586	0.5353479		2	2	2.05	2.05263157894737	2	2	2	2	2_2_2_2_2_2_2_2_2_2_2_2_2_2_2_2_2_2_2_2_	2_2_2_2_2_2_2_2_2_2_2_2_2_2_2_2_2_2_2_	2_2_2_2_2_2_2_2_2_2_2_2_3_2_2_2_2_2_2_2_	2_2_2_2_2_3_2_2_2_2_2_2_2_2_2_2_2_2_2_	2_2_2_2_2_2_2_2_2_2_2_2_2_2_2_2_2_2_2_2_	2_2_2_2_2_2_2_2_2_2_2_2_2_2_2_2_2_2_2_	2_2_2_2_2_2_2_2_2_2_2_2_2_2_2_2_2_2_2_2_	2_2_2_2_2_2_2_2_2_2_2_2_2_2_2_2_2_2_2_2_
chr11	68521737	68526986	5249	CNV_chr11_68521737_68526986		ENSCAFG00000003327.4	ENSCAFT00000048620.1	coding	Uncharacterized protein [Source:UniProtKB/TrEMBL;Acc:F1PXE8]	conserved	326	0.00375375375375376	0.00375375375375376	0.00375375375375376	0.00357142857142857	0.0258229956146623	0.00357142857142857	0.00366512345679013	0.00375375375375376	0.0493421052631578	0.04188607	positive regulation of transcription from RNA polymerase II promoter, transcription from RNA polymerase II promoter,	2	2	2	2	2.10526315789474	2	2	2	2_2_2_2_2_2_2_2_2_2_2_2_2_2_2_2_2_2_2_2_	2_2_2_2_2_2_2_2_2_2_2_2_2_2_2_2_2_2_2_2_	2_2_2_2_2_2_2_2_2_2_2_2_2_2_2_2_2_2_2_2_	2_2_2_2_2_2_2_2_2_2_2_2_2_2_2_2_2_2_	2_2_2_3_2_2_2_2_2_2_2_2_3_2_2_2_2_2_2_	2_2_2_2_2_2_2_2_2_2_2_2_2_2_2_2_2_2_	2_2_2_2_2_2_2_2_2_2_2_2_2_2_2_2_2_2_2_	2_2_2_2_2_2_2_2_2_2_2_2_2_2_2_2_2_2_2_2_
chr11	68855235	68859234	3999	CNV_chr11_68855235_68859234				intergenic		conserved	62	0.00346260387811634	-0.00569319319319321	-0.00551209103840684	0.00346260387811634	0.00346260387811634	0.0128644919157384	0.00346260387811634	0.00346260387811634	0.00747028862478778	0.3183524		2	2.05263157894737	2.05	2	2	2.1	2	2	2_2_2_2_2_2_2_2_2_2_2_2_2_2_2_2_2_2_2_2_	2_2_2_2_2_2_2_2_2_3_2_2_2_2_2_2_2_2_2_	2_2_2_2_2_2_2_3_2_2_2_2_2_2_2_2_2_2_2_2_	2_2_2_2_2_2_2_2_2_2_2_2_2_2_2_2_2_2_2_2_	2_2_2_2_2_2_2_2_2_2_2_2_2_2_2_2_2_2_2_2_	2_2_3_2_2_2_2_2_2_2_3_2_2_2_2_2_2_2_2_2_	2_2_2_2_2_2_2_2_2_2_2_2_2_2_2_2_2_2_2_2_	2_2_2_2_2_2_2_2_2_2_2_2_2_2_2_2_2_2_2_2_
chr11	69542728	69550977	8249	CNV_chr11_69542728_69550977				intergenic		conserved	204	0.0527063397129186	0.140593301435407	0.0527063397129186	0.0527063397129186	0.0527063397129186	0.16975	0.0527063397129186	0.0527063397129186	0.280508166969147	4.171655e-10		2	2.35	2	2	2	2.4	2	2	2_2_2_2_2_2_2_2_2_2_2_2_2_2_2_2_2_2_2_2_	3_2_2_3_2_2_2_2_3_2_2_2_2_2_3_2_3_2_3_3_	2_2_2_2_2_2_2_2_2_2_2_2_2_2_2_2_2_2_2_2_	2_2_2_2_2_2_2_2_2_2_2_2_2_2_2_2_2_2_2_2_	2_2_2_2_2_2_2_2_2_2_2_2_2_2_2_2_2_2_2_2_	2_2_2_3_3_3_3_2_3_3_2_2_2_3_2_2_2_3_2_2_	2_2_2_2_2_2_2_2_2_2_2_2_2_2_2_2_2_2_2_2_	2_2_2_2_2_2_2_2_2_2_2_2_2_2_2_2_2_2_2_2_
chr11	69970417	69981420	11003	CNV_chr11_69970417_69981420				intergenic		conserved	98	0	0	-0.00328947368421053	-0.00328947368421053	0	0	0	0	-0.00632911392405063	0.5420152		2	2	2.05	2.05	2	2	2	2	2_2_2_2_2_2_2_2_2_2_2_2_2_2_2_2_2_2_2_2_	2_2_2_2_2_2_2_2_2_2_2_2_2_2_2_2_2_2_2_2_	2_2_2_2_3_2_2_2_2_2_2_2_2_2_2_2_2_2_2_2_	2_2_2_2_2_2_2_2_3_2_2_2_2_2_2_2_2_2_2_2_	2_2_2_2_2_2_2_2_2_2_2_2_2_2_2_2_2_2_2_2_	2_2_2_2_2_2_2_2_2_2_2_2_2_2_2_2_2_2_2_2_	2_2_2_2_2_2_2_2_2_2_2_2_2_2_2_2_2_2_2_2_	2_2_2_2_2_2_2_2_2_2_2_2_2_2_2_2_2_2_2_2_
chr11	70386414	70391481	5067	CNV_chr11_70386414_70391481	ASTN2	ENSCAFG00000003504.4	ENSCAFT00000005650.3	intron	astrotactin 2 [Source:HGNC Symbol;Acc:HGNC:17021]	conserved	380	0	0	-0.00328947368421053	0	0	0	-0.00328947368421053	0	-0.00632911392405063	0.5420152	negative regulation of protein localization to cell surface,	2	2	2.05	2	2	2	2.05	2	2_2_2_2_2_2_2_2_2_2_2_2_2_2_2_2_2_2_2_2_	2_2_2_2_2_2_2_2_2_2_2_2_2_2_2_2_2_2_2_2_	2_2_2_2_2_2_3_2_2_2_2_2_2_2_2_2_2_2_2_2_	2_2_2_2_2_2_2_2_2_2_2_2_2_2_2_2_2_2_2_2_	2_2_2_2_2_2_2_2_2_2_2_2_2_2_2_2_2_2_2_2_	2_2_2_2_2_2_2_2_2_2_2_2_2_2_2_2_2_2_2_2_	2_2_2_2_2_2_2_2_2_2_2_2_2_2_3_2_2_2_2_2_	2_2_2_2_2_2_2_2_2_2_2_2_2_2_2_2_2_2_2_2_
chr11	70690622	70693147	2525	CNV_chr11_70690622_70693147	ASTN2	ENSCAFG00000003504.4	ENSCAFT00000005650.3	intron	astrotactin 2 [Source:HGNC Symbol;Acc:HGNC:17021]	conserved	186	0	0	-0.00378787878787879	0	-0.00378787878787879	0	0	0	-0.0067567567567568	0.4750937	negative regulation of protein localization to cell surface,	2	2	2.05882352941176	2	2.05555555555556	2	2	2	2_2_2_2_2_2_2_2_2_2_2_2_2_2_2_2_2_2_2_2_	2_2_2_2_2_2_2_2_2_2_2_2_2_2_2_2_2_2_2_2_	2_3_2_2_2_2_2_2_2_2_2_2_2_2_2_2_2_	2_2_2_2_2_2_2_2_2_2_2_2_2_2_2_2_2_2_	2_2_2_2_3_2_2_2_2_2_2_2_2_2_2_2_2_2_	2_2_2_2_2_2_2_2_2_2_2_2_2_2_2_2_2_2_2_2_	2_2_2_2_2_2_2_2_2_2_2_2_2_2_2_2_2_2_2_	2_2_2_2_2_2_2_2_2_2_2_2_2_2_2_2_2_2_
chr11	70702148	70708195	6047	CNV_chr11_70702148_70708195	ASTN2	ENSCAFG00000003504.4	ENSCAFT00000005650.3	intron	astrotactin 2 [Source:HGNC Symbol;Acc:HGNC:17021]	conserved	86	0.0129757785467128	0.0129757785467128	0.0129757785467128	0.0129757785467128	0.0129757785467128	0.0129757785467128	0.0908304498269896	0.0129757785467128	0.160427807486631	1.448545e-05	negative regulation of protein localization to cell surface,	2	2	2	2	2	2	2.22222222222222	2	2_2_2_2_2_2_2_2_2_2_2_2_2_2_2_2_2_2_2_2_	2_2_2_2_2_2_2_2_2_2_2_2_2_2_2_2_2_2_2_2_	2_2_2_2_2_2_2_2_2_2_2_2_2_2_2_2_2_2_2_2_	2_2_2_2_2_2_2_2_2_2_2_2_2_2_2_2_2_2_2_2_	2_2_2_2_2_2_2_2_2_2_2_2_2_2_2_2_2_2_2_2_	2_2_2_2_2_2_2_2_2_2_2_2_2_2_2_2_2_2_2_2_	3_2_2_2_2_3_3_2_2_2_2_2_2_3_2_2_2_2_	2_2_2_2_2_2_2_2_2_2_2_2_2_2_2_2_2_2_2_2_
chr11	70766160	70771059	4899	CNV_chr11_70766160_70771059	ASTN2	ENSCAFG00000003504.4	ENSCAFT00000005650.3	intron	astrotactin 2 [Source:HGNC Symbol;Acc:HGNC:17021]	conserved	511	0.00346260387811634	-0.00213371266002846	0.0185576851089316	0.00337837837837838	0.00346260387811634	0.00346260387811634	0.00346260387811634	0.00346260387811634	0.0227170490328385	0.1654585	negative regulation of protein localization to cell surface,	2	2.05	2.1	2	2	2	2	2	2_2_2_2_2_2_2_2_2_2_2_2_2_2_2_2_2_2_2_2_	2_2_2_2_2_2_2_2_2_3_2_2_2_2_2_2_2_2_2_2_	2_2_3_2_3_2_2_2_2_2_2_2_2_2_2_2_2_2_2_2_	2_2_2_2_2_2_2_2_2_2_2_2_2_2_2_2_2_2_2_	2_2_2_2_2_2_2_2_2_2_2_2_2_2_2_2_2_2_2_2_	2_2_2_2_2_2_2_2_2_2_2_2_2_2_2_2_2_2_2_2_	2_2_2_2_2_2_2_2_2_2_2_2_2_2_2_2_2_2_2_2_	2_2_2_2_2_2_2_2_2_2_2_2_2_2_2_2_2_2_2_2_
chr11	71304115	71308064	3949	CNV_chr11_71304115_71308064				intergenic		conserved	227	0	0	0	-0.00328947368421053	0	-0.00328947368421053	0	0	-0.00641025641025634	0.5539774		2	2	2	2.05	2	2.05	2	2	2_2_2_2_2_2_2_2_2_2_2_2_2_2_2_2_2_2_2_	2_2_2_2_2_2_2_2_2_2_2_2_2_2_2_2_2_2_2_2_	2_2_2_2_2_2_2_2_2_2_2_2_2_2_2_2_2_2_2_2_	2_2_3_2_2_2_2_2_2_2_2_2_2_2_2_2_2_2_2_2_	2_2_2_2_2_2_2_2_2_2_2_2_2_2_2_2_2_2_2_2_	2_2_2_2_2_2_2_2_2_2_2_2_2_2_3_2_2_2_2_2_	2_2_2_2_2_2_2_2_2_2_2_2_2_2_2_2_2_2_2_2_	2_2_2_2_2_2_2_2_2_2_2_2_2_2_2_2_2_2_2_
chr11	71990801	71993317	2516	CNV_chr11_71990801_71993317				intergenic		conserved	20	0	0	0	-0.00337837837837838	-0.00337837837837838	0	0	0	-0.00645161290322586	0.5353479		2	2	2	2.05263157894737	2.05	2	2	2	2_2_2_2_2_2_2_2_2_2_2_2_2_2_2_2_2_2_2_2_	2_2_2_2_2_2_2_2_2_2_2_2_2_2_2_2_2_2_2_	2_2_2_2_2_2_2_2_2_2_2_2_2_2_2_2_2_2_2_2_	2_2_2_2_2_3_2_2_2_2_2_2_2_2_2_2_2_2_2_	2_3_2_2_2_2_2_2_2_2_2_2_2_2_2_2_2_2_2_2_	2_2_2_2_2_2_2_2_2_2_2_2_2_2_2_2_2_2_2_2_	2_2_2_2_2_2_2_2_2_2_2_2_2_2_2_2_2_2_2_	2_2_2_2_2_2_2_2_2_2_2_2_2_2_2_2_2_2_2_2_
chr11	72469080	72473912	4832	CNV_chr11_72469080_72473912				intergenic		conserved	282	0.00375375375375376	0.00375375375375376	0.00366512345679013	0.0261876459793127	0.00375375375375376	0.00375375375375376	0.00375375375375376	0.00375375375375376	0.0495014245014246	0.03579515		2	2	2	2.10526315789474	2	2	2	2	2_2_2_2_2_2_2_2_2_2_2_2_2_2_2_2_2_2_2_2_	2_2_2_2_2_2_2_2_2_2_2_2_2_2_2_2_2_2_2_2_	2_2_2_2_2_2_2_2_2_2_2_2_2_2_2_2_2_2_2_	2_3_2_2_2_2_2_3_2_2_2_2_2_2_2_2_2_2_2_	2_2_2_2_2_2_2_2_2_2_2_2_2_2_2_2_2_2_2_2_	2_2_2_2_2_2_2_2_2_2_2_2_2_2_2_2_2_2_2_2_	2_2_2_2_2_2_2_2_2_2_2_2_2_2_2_2_2_2_2_2_	2_2_2_2_2_2_2_2_2_2_2_2_2_2_2_2_2_2_2_2_
chr11	72633358	72638969	5611	CNV_chr11_72633358_72638969	BRINP1	ENSCAFG00000003526.3	ENSCAFT00000005666.3	intron	bone morphogenetic protein/retinoic acid inducible neural-specific 1 [Source:HGNC Symbol;Acc:HGNC:2687]	conserved	350	0	0	-0.00328947368421053	0	-0.00328947368421053	0	0	0	-0.00641025641025634	0.5539774	negative regulation of cell cycle, cell death, positive regulation of neuron differentiation, cellular response to retinoic acid, negative regulation of mitotic cell cycle,	2	2	2.05	2	2.05	2	2	2	2_2_2_2_2_2_2_2_2_2_2_2_2_2_2_2_2_2_2_2_	2_2_2_2_2_2_2_2_2_2_2_2_2_2_2_2_2_2_2_2_	2_2_2_2_3_2_2_2_2_2_2_2_2_2_2_2_2_2_2_2_	2_2_2_2_2_2_2_2_2_2_2_2_2_2_2_2_2_2_2_2_	2_2_3_2_2_2_2_2_2_2_2_2_2_2_2_2_2_2_2_2_	2_2_2_2_2_2_2_2_2_2_2_2_2_2_2_2_2_2_2_	2_2_2_2_2_2_2_2_2_2_2_2_2_2_2_2_2_2_2_2_	2_2_2_2_2_2_2_2_2_2_2_2_2_2_2_2_2_2_2_
chr11	72665658	72672157	6499	CNV_chr11_72665658_72672157	BRINP1	ENSCAFG00000003526.3	ENSCAFT00000005666.3	intron	bone morphogenetic protein/retinoic acid inducible neural-specific 1 [Source:HGNC Symbol;Acc:HGNC:2687]	conserved	1580	0	0	0	-0.00328947368421053	0	0	-0.00328947368421053	0	-0.00641025641025634	0.5539774	negative regulation of cell cycle, cell death, positive regulation of neuron differentiation, cellular response to retinoic acid, negative regulation of mitotic cell cycle,	2	2	2	2.05	2	2	2.05	2	2_2_2_2_2_2_2_2_2_2_2_2_2_2_2_2_2_2_2_2_	2_2_2_2_2_2_2_2_2_2_2_2_2_2_2_2_2_2_2_2_	2_2_2_2_2_2_2_2_2_2_2_2_2_2_2_2_2_2_	2_2_2_2_2_2_2_2_3_2_2_2_2_2_2_2_2_2_2_2_	2_2_2_2_2_2_2_2_2_2_2_2_2_2_2_2_2_2_2_2_	2_2_2_2_2_2_2_2_2_2_2_2_2_2_2_2_2_2_2_2_	2_2_2_2_2_2_2_2_2_2_2_2_2_2_2_2_2_2_2_3_	2_2_2_2_2_2_2_2_2_2_2_2_2_2_2_2_2_2_2_2_
chr11	74375312	74379261	3949	CNV_chr11_74375312_74379261				intergenic		conserved	34	-0.00337837837837838	0	-0.00337837837837838	0	0	0	0	0	-0.00649350649350639	0.5414497		2.05263157894737	2	2.05	2	2	2	2	2	2_2_2_2_2_2_3_2_2_2_2_2_2_2_2_2_2_2_2_	2_2_2_2_2_2_2_2_2_2_2_2_2_2_2_2_2_2_2_2_	2_2_2_2_2_2_2_2_2_2_2_2_2_2_2_2_2_3_2_2_	2_2_2_2_2_2_2_2_2_2_2_2_2_2_2_2_2_2_2_	2_2_2_2_2_2_2_2_2_2_2_2_2_2_2_2_2_2_2_2_	2_2_2_2_2_2_2_2_2_2_2_2_2_2_2_2_2_2_2_2_	2_2_2_2_2_2_2_2_2_2_2_2_2_2_2_2_2_2_2_	2_2_2_2_2_2_2_2_2_2_2_2_2_2_2_2_2_2_2_
chr11	74375312	74379261	3949	CNV_chr11_74375312_74379261				intergenic		conserved	34	-0.00337837837837838	0	-0.00337837837837838	0	0	0	0	0	-0.00649350649350639	0.5414497		2.05263157894737	2	2.05	2	2	2	2	2	2_2_2_2_2_2_3_2_2_2_2_2_2_2_2_2_2_2_2_	2_2_2_2_2_2_2_2_2_2_2_2_2_2_2_2_2_2_2_2_	2_2_2_2_2_2_2_2_2_2_2_2_2_2_2_2_2_3_2_2_	2_2_2_2_2_2_2_2_2_2_2_2_2_2_2_2_2_2_2_	2_2_2_2_2_2_2_2_2_2_2_2_2_2_2_2_2_2_2_2_	2_2_2_2_2_2_2_2_2_2_2_2_2_2_2_2_2_2_2_2_	2_2_2_2_2_2_2_2_2_2_2_2_2_2_2_2_2_2_2_	2_2_2_2_2_2_2_2_2_2_2_2_2_2_2_2_2_2_2_
chr12	43132	61544	18412	CNV_chr12_43132_61544				intergenic				0.0604053307611134	0.445469516703637	0.0574654794313371	0.0893862344032124	0.0848881205088958	0.0525514453738882	0.0574654794313371	0.0574654794313371	0.212880810865134	2.469643e-07		3	4	2.6	2.4	2.42105263157895	2.9	2.6	2.6	2_4_2_2_2_2_4_4_2_2_2_4_4_2_4_4_2_4_4_4_	4_4_4_4_4_4_4_4_4_4_4_4_4_4_4_4_4_4_4_4_	2_4_2_4_4_2_4_2_4_4_2_2_2_2_2_2_2_2_2_2_	2_4_2_4_2_2_2_4_4_2_2_2_2_2_2_2_2_2_2_2_	4_4_2_2_2_2_4_2_4_2_2_2_2_2_2_2_2_2_2_	2_2_2_4_4_4_2_4_2_2_4_2_4_4_2_2_4_2_2_4_	2_2_2_2_4_2_2_4_4_4_2_2_4_2_2_2_2_4_2_2_	2_4_4_2_4_2_2_4_2_2_2_2_2_2_2_2_4_2_2_4_
chr12	785931	800145	14214	CNV_chr12_785931_800145				intergenic		conserved	20	0.155119538695807	0.249843188548974	0.155119538695807	0.0754020659155958	0.0892361141232567	0.0865201249341036	0.119509635090836	0.133638293633594	0.284167649265731	2.908011e-10		2	1.1	2	1.6	1.85	1.55	1.95	1.35	2_2_2_2_2_2_2_2_2_2_2_2_2_2_2_2_2_2_2_2_	2_0_0_1_2_1_2_1_1_1_1_1_2_2_1_1_1_1_1_0_	2_2_2_2_2_2_2_2_2_2_2_2_2_2_2_2_2_2_2_2_	2_2_2_1_2_0_1_2_1_1_2_1_2_2_2_1_2_2_2_2_	2_2_2_2_1_2_2_2_1_2_2_1_2_2_2_2_2_2_2_2_	2_2_1_1_2_1_1_0_2_1_2_2_1_1_2_2_2_2_2_2_	2_2_2_2_2_2_2_2_2_2_2_2_2_2_2_2_2_1_2_2_	1_1_2_1_2_2_1_2_2_2_2_2_1_1_1_0_1_0_1_2_
chr12	896679	900278	3599	CNV_chr12_896679_900278		ENSCAFG00000000487.4	ENSCAFT00000000775.3	promoter	MHC class I DLA-88 precursor [Source:RefSeq peptide;Acc:NP_001014767]			0.0200050737487118	0.000730687646637495	0.0455741746706946	0.00159488663183862	-0.00313910479130679	0.0155096517706142	0.0597946522227379	0.000730687646637495	0.0334352880732508	0.09470803	immune system process, antigen processing and presentation of peptide antigen via MHC class I, antigen processing and presentation, immune response, antigen processing and presentation of peptide antigen via MHC class I, antigen processing and presentation, immune response,	1.95	1.85	1.61111111111111	1.88888888888889	1.78947368421053	1.75	2	1.85	2_2_2_2_2_2_2_2_1_2_2_2_2_2_2_2_2_2_2_2_	2_2_2_2_2_2_2_1_2_1_2_2_2_2_2_2_2_2_1_2_	2_1_2_2_2_2_2_2_2_0_2_1_1_1_1_2_2_2_	2_2_1_2_2_2_2_2_2_2_2_2_2_2_2_1_2_2_	2_2_0_2_2_2_2_2_2_2_2_1_1_2_2_2_2_2_2_	2_2_2_2_2_1_2_2_2_2_2_1_1_2_1_2_1_2_2_2_	2_2_2_2_2_2_2_2_2_2_2_2_2_2_2_2_2_2_2_2_	2_2_2_2_2_2_2_2_1_2_2_1_2_1_2_2_2_2_2_2_
chr12	1287517	1298349	10832	CNV_chr12_1287517_1298349	HSP70	ENSCAFG00000000641.3	ENSCAFT00000000986.3	promoter	heat shock 70 kDa protein 1 [Source:RefSeq peptide;Acc:NP_001003067]	conserved	59	0.0655281450896357	0.423930672035238	0.0611449917253781	0.0655281450896357	0.085544189975159	0.0655281450896357	0.0637083780880773	0.0637083780880773	0.561224626695467	4.796546e-25	cell morphogenesis, cell morphogenesis,	2	2.9	2.05	2	1.9	2	2	2	2_2_2_2_2_2_2_2_2_2_2_2_2_2_2_2_2_2_2_2_	2_4_4_3_2_3_2_3_3_3_3_3_2_2_3_3_3_3_3_4_	2_2_2_2_3_2_2_2_2_2_2_2_2_2_2_2_2_2_2_2_	2_2_2_2_2_2_2_2_2_2_2_2_2_2_2_2_2_2_2_2_	2_2_1_2_2_2_2_2_2_2_2_2_1_2_2_2_2_2_2_2_	2_2_2_2_2_2_2_2_2_2_2_2_2_2_2_2_2_2_2_2_	2_2_2_2_2_2_2_2_2_2_2_2_2_2_2_2_2_2_	2_2_2_2_2_2_2_2_2_2_2_2_2_2_2_2_2_2_
chr12	1782410	1786134	3724	CNV_chr12_1782410_1786134				intergenic				0.17616810849424	0.235990694430827	0.181077294518519	0.151075196180698	0.17018412022071	0.27442332741268	0.333994140863105	0.375300182134008	0.495171008328903	2.85613e-21		1.05	1.95	1.8	1.75	1.6	2	0.65	0.6	1_0_1_2_1_2_0_0_1_2_2_0_1_1_2_1_0_0_2_2_	2_2_2_2_2_2_2_2_2_2_1_2_2_2_2_2_2_2_2_2_	2_2_2_2_2_2_2_1_2_1_2_2_2_2_2_2_2_2_1_1_	2_1_1_2_2_2_2_1_2_2_2_2_2_0_2_2_2_2_2_2_	2_1_2_2_2_2_1_1_1_1_1_2_2_1_2_2_2_2_2_1_	2_2_2_2_2_2_2_2_2_2_2_2_2_2_2_2_2_2_2_2_	0_1_1_2_0_1_0_0_1_1_1_1_1_0_0_2_0_1_0_0_	0_0_1_1_1_1_0_1_2_1_1_1_0_1_0_0_1_0_0_0_
chr12	1835182	1840981	5799	CNV_chr12_1835182_1840981				intergenic				0.0890591947297009	0.322921844545431	0.0917312707769836	0.107639807610202	0.111327007217157	0.0532533743905221	0.136153645546247	0.0779566702460935	0.306923872265145	3.408592e-11		1.55	0.8	1.9	1.9	1.35	1.57894736842105	1.95	1.8	2_2_1_1_2_1_2_2_1_2_2_2_2_1_1_1_2_2_1_1_	2_0_0_1_2_1_1_0_0_0_1_1_2_1_1_1_1_1_0_0_	0_2_2_2_2_2_2_2_2_2_2_2_2_2_2_2_2_2_2_2_	2_2_2_2_2_2_2_2_1_2_2_2_2_2_2_2_2_2_2_1_	1_2_1_1_1_1_2_1_1_2_2_0_2_1_2_2_1_0_2_2_	2_2_1_1_2_2_0_0_2_2_1_2_2_2_2_2_1_2_2_	2_2_2_2_2_2_2_2_2_2_2_2_2_2_2_2_2_1_2_2_	2_2_2_1_2_2_2_2_1_1_1_2_2_2_2_2_2_2_2_2_
chr12	1937883	1940382	2499	CNV_chr12_1937883_1940382				intergenic				0.00346260387811634	0.00346260387811634	0.00346260387811634	0.00346260387811634	0.00346260387811634	0.00346260387811634	0.00328947368421052	0.0240650969529086	0.0465587044534413	0.04905607		2	2	2	2	2	2	2	2.1	2_2_2_2_2_2_2_2_2_2_2_2_2_2_2_2_2_2_2_2_	2_2_2_2_2_2_2_2_2_2_2_2_2_2_2_2_2_2_2_2_	2_2_2_2_2_2_2_2_2_2_2_2_2_2_2_2_2_2_2_2_	2_2_2_2_2_2_2_2_2_2_2_2_2_2_2_2_2_2_2_2_	2_2_2_2_2_2_2_2_2_2_2_2_2_2_2_2_2_2_2_2_	2_2_2_2_2_2_2_2_2_2_2_2_2_2_2_2_2_2_2_2_	2_2_2_2_2_2_2_2_2_2_2_2_2_2_2_2_2_2_	2_2_2_2_2_2_2_2_3_2_2_2_2_2_3_2_2_2_2_2_
chr12	1984469	1991664	7195	CNV_chr12_1984469_1991664				intergenic				0.124907584990623	0.126467162599387	0.113129097354492	0.438000003755392	0.284268254026096	0.126467162599387	0.126467162599387	0.126467162599387	0.571621128748355	4.588361e-26		2	2	2.1	3.10526315789474	2.73684210526316	2	2	2	2_2_2_2_2_2_2_2_2_2_2_2_2_2_2_2_2_2_2_	2_2_2_2_2_2_2_2_2_2_2_2_2_2_2_2_2_2_2_2_	2_2_2_2_2_2_2_2_2_2_2_2_2_2_2_3_3_2_2_2_	4_3_2_3_4_2_3_3_3_3_4_3_4_2_3_3_3_4_3_	3_3_2_2_3_3_3_2_2_3_3_2_3_2_4_3_2_4_3_	2_2_2_2_2_2_2_2_2_2_2_2_2_2_2_2_2_2_2_2_	2_2_2_2_2_2_2_2_2_2_2_2_2_2_2_2_2_2_2_2_	2_2_2_2_2_2_2_2_2_2_2_2_2_2_2_2_2_2_2_2_
chr12	2140760	2143659	2899	CNV_chr12_2140760_2143659				intergenic				0	0	0	0	-0.00657894736842106	0	-0.00657894736842106	-0.00657894736842106	-0.012987012987013	0.6785789		2	2	2	2	2.05	2	2.05	2.05	2_2_2_2_2_2_2_2_2_2_2_2_2_2_2_2_2_2_2_2_	2_2_2_2_2_2_2_2_2_2_2_2_2_2_2_2_2_2_	2_2_2_2_2_2_2_2_2_2_2_2_2_2_2_2_2_2_2_	2_2_2_2_2_2_2_2_2_2_2_2_2_2_2_2_2_2_2_2_	2_2_2_3_2_2_2_2_2_2_2_2_2_2_2_2_2_2_2_2_	2_2_2_2_2_2_2_2_2_2_2_2_2_2_2_2_2_2_2_2_	2_2_2_2_2_2_2_2_2_3_2_2_2_2_2_2_2_2_2_2_	2_2_2_2_2_2_2_2_2_2_2_2_2_2_2_2_2_3_2_2_
chr12	2198357	2266323	67966	CNV_chr12_2198357_2266323	DLA-DQA1	ENSCAFG00000000812.3	ENSCAFT00000047258.1	coding	major histocompatibility complex, class II, DQ alpha precursor [Source:RefSeq peptide;Acc:NP_001011726]	conserved	150	0.0727643656539807	0.0727643656539807	0.0608485409871329	0.144016468258909	0.25256942920261	0.0727643656539807	0.0727643656539807	0.0727643656539807	0.350059657961023	2.926542e-13	immune system process, antigen processing and presentation, antigen processing and presentation of peptide or polysaccharide antigen via MHC class II, immune response, positive regulation of alpha-beta T cell activation, positive regulation of antigen processing and presentation, B cell affinity maturation, antigen processing and presentation of exogenous peptide antigen via MHC class II, cellula…	2	2	2.1	2.45	2.75	2	2	2	2_2_2_2_2_2_2_2_2_2_2_2_2_2_2_2_2_2_2_2_	2_2_2_2_2_2_2_2_2_2_2_2_2_2_2_2_2_2_2_2_	2_2_2_2_2_2_2_2_2_2_2_2_2_2_2_3_3_2_2_2_	3_3_3_3_4_2_3_3_2_3_2_2_2_2_2_2_2_2_2_2_	3_3_2_2_3_2_3_2_2_3_3_2_3_2_4_4_3_2_4_3_	2_2_2_2_2_2_2_2_2_2_2_2_2_2_2_2_2_2_2_2_	2_2_2_2_2_2_2_2_2_2_2_2_2_2_2_2_2_2_2_2_	2_2_2_2_2_2_2_2_2_2_2_2_2_2_2_2_2_2_2_2_
chr12	2497604	2502395	4791	CNV_chr12_2497604_2502395		ENSCAFG00000032102.1	ENSCAFT00000043628.1	intron	Uncharacterized protein [Source:UniProtKB/TrEMBL;Acc:J9PAY3]	conserved	23	0	0	0	0	0	0	-0.00328947368421053	-0.00328947368421053	-0.00632911392405063	0.5420152	immune system process, antigen processing and presentation, antigen processing and presentation of peptide or polysaccharide antigen via MHC class II, immune response,	2	2	2	2	2	2	2.05	2.05	2_2_2_2_2_2_2_2_2_2_2_2_2_2_2_2_2_2_2_2_	2_2_2_2_2_2_2_2_2_2_2_2_2_2_2_2_2_2_2_2_	2_2_2_2_2_2_2_2_2_2_2_2_2_2_2_2_2_2_2_2_	2_2_2_2_2_2_2_2_2_2_2_2_2_2_2_2_2_2_2_2_	2_2_2_2_2_2_2_2_2_2_2_2_2_2_2_2_2_2_2_2_	2_2_2_2_2_2_2_2_2_2_2_2_2_2_2_2_2_2_2_2_	2_2_3_2_2_2_2_2_2_2_2_2_2_2_2_2_2_2_2_2_	2_2_2_2_2_2_2_2_2_2_2_2_2_3_2_2_2_2_2_2_
chr12	2807281	2811030	3749	CNV_chr12_2807281_2811030				intergenic		conserved	103	0	0	0	0	0	0	-0.00337837837837838	-0.00337837837837838	-0.00641025641025634	0.5292729		2	2	2	2	2	2	2.05263157894737	2.05	2_2_2_2_2_2_2_2_2_2_2_2_2_2_2_2_2_2_2_2_	2_2_2_2_2_2_2_2_2_2_2_2_2_2_2_2_2_2_2_2_	2_2_2_2_2_2_2_2_2_2_2_2_2_2_2_2_2_2_2_	2_2_2_2_2_2_2_2_2_2_2_2_2_2_2_2_2_2_2_2_	2_2_2_2_2_2_2_2_2_2_2_2_2_2_2_2_2_2_2_2_	2_2_2_2_2_2_2_2_2_2_2_2_2_2_2_2_2_2_2_2_	2_3_2_2_2_2_2_2_2_2_2_2_2_2_2_2_2_2_2_	2_2_2_2_2_2_2_2_2_2_2_2_2_3_2_2_2_2_2_2_
chr12	3226694	3231018	4324	CNV_chr12_3226694_3231018				intergenic		conserved	43	0	-0.00328947368421053	-0.00328947368421053	0	0	0	0	0	-0.00641025641025634	0.5539774		2	2.05	2.05	2	2	2	2	2	2_2_2_2_2_2_2_2_2_2_2_2_2_2_2_2_2_2_2_2_	2_2_2_2_2_2_2_2_2_2_2_2_2_2_2_2_2_3_2_2_	2_2_2_2_2_2_2_2_2_2_2_2_2_2_2_3_2_2_2_2_	2_2_2_2_2_2_2_2_2_2_2_2_2_2_2_2_2_2_2_	2_2_2_2_2_2_2_2_2_2_2_2_2_2_2_2_2_2_2_2_	2_2_2_2_2_2_2_2_2_2_2_2_2_2_2_2_2_2_2_2_	2_2_2_2_2_2_2_2_2_2_2_2_2_2_2_2_2_2_2_2_	2_2_2_2_2_2_2_2_2_2_2_2_2_2_2_2_2_2_2_
chr12	4456335	4460484	4149	CNV_chr12_4456335_4460484	ZNF76	ENSCAFG00000001304.3	ENSCAFT00000002020.3	coding	zinc finger protein 76 [Source:HGNC Symbol;Acc:HGNC:13149]	conserved	499	0.00346260387811634	-0.00213371266002846	0.00346260387811634	0.00346260387811634	0.00346260387811634	0.00346260387811634	0.00337837837837838	0.0185576851089316	0.0227170490328385	0.1654585	NO GO-ANNOTATION	2	2.05	2	2	2	2	2	2.1	2_2_2_2_2_2_2_2_2_2_2_2_2_2_2_2_2_2_2_2_	3_2_2_2_2_2_2_2_2_2_2_2_2_2_2_2_2_2_2_2_	2_2_2_2_2_2_2_2_2_2_2_2_2_2_2_2_2_2_2_2_	2_2_2_2_2_2_2_2_2_2_2_2_2_2_2_2_2_2_2_2_	2_2_2_2_2_2_2_2_2_2_2_2_2_2_2_2_2_2_2_2_	2_2_2_2_2_2_2_2_2_2_2_2_2_2_2_2_2_2_2_2_	2_2_2_2_2_2_2_2_2_2_2_2_2_2_2_2_2_2_2_	2_2_3_2_2_2_2_2_2_2_2_2_2_2_3_2_2_2_2_2_
chr12	4501044	4504993	3949	CNV_chr12_4501044_4504993	PPARD	ENSCAFG00000001310.3	ENSCAFT00000002032.3	intron	peroxisome proliferator-activated receptor delta [Source:HGNC Symbol;Acc:HGNC:9235]	conserved	18	0	0	-0.00328947368421053	-0.00328947368421053	0	0	0	0	-0.00632911392405063	0.5420152	steroid hormone mediated signaling pathway, intracellular receptor signaling pathway, regulation of transcription, DNA-templated, transcription, DNA-templated, negative regulation of transcription from RNA polymerase II promoter, positive regulation of gene expression, wound healing, cell differentiation, regulation of cell proliferation, positive regulation of cell proliferation, negative regula…	2	2	2.05	2.05	2	2	2	2	2_2_2_2_2_2_2_2_2_2_2_2_2_2_2_2_2_2_2_2_	2_2_2_2_2_2_2_2_2_2_2_2_2_2_2_2_2_2_2_2_	3_2_2_2_2_2_2_2_2_2_2_2_2_2_2_2_2_2_2_2_	2_2_3_2_2_2_2_2_2_2_2_2_2_2_2_2_2_2_2_2_	2_2_2_2_2_2_2_2_2_2_2_2_2_2_2_2_2_2_2_2_	2_2_2_2_2_2_2_2_2_2_2_2_2_2_2_2_2_2_2_2_	2_2_2_2_2_2_2_2_2_2_2_2_2_2_2_2_2_2_2_2_	2_2_2_2_2_2_2_2_2_2_2_2_2_2_2_2_2_2_2_2_
chr12	4651998	4658997	6999	CNV_chr12_4651998_4658997				intergenic		conserved	43	0	0	0	0	0	-0.00328947368421053	-0.00328947368421053	0	-0.00632911392405063	0.5420152		2	2	2	2	2	2.05	2.05	2	2_2_2_2_2_2_2_2_2_2_2_2_2_2_2_2_2_2_2_2_	2_2_2_2_2_2_2_2_2_2_2_2_2_2_2_2_2_2_2_2_	2_2_2_2_2_2_2_2_2_2_2_2_2_2_2_2_2_2_2_2_	2_2_2_2_2_2_2_2_2_2_2_2_2_2_2_2_2_2_2_2_	2_2_2_2_2_2_2_2_2_2_2_2_2_2_2_2_2_2_2_2_	2_2_2_2_2_2_2_2_2_2_2_2_2_3_2_2_2_2_2_2_	2_3_2_2_2_2_2_2_2_2_2_2_2_2_2_2_2_2_2_2_	2_2_2_2_2_2_2_2_2_2_2_2_2_2_2_2_2_2_2_2_
chr12	4814766	4817965	3199	CNV_chr12_4814766_4817965		ENSCAFG00000026333.1	ENSCAFT00000040616.1	promoter		conserved	100	0	0	0	0	0	0	-0.00347222222222222	-0.00347222222222222	-0.00645161290322586	0.5084453	NO GO-ANNOTATION	2	2	2	2	2	2	2.05	2.05555555555556	2_2_2_2_2_2_2_2_2_2_2_2_2_2_2_2_2_2_2_2_	2_2_2_2_2_2_2_2_2_2_2_2_2_2_2_2_2_2_2_2_	2_2_2_2_2_2_2_2_2_2_2_2_2_2_2_2_2_2_2_2_	2_2_2_2_2_2_2_2_2_2_2_2_2_2_2_2_2_2_2_	2_2_2_2_2_2_2_2_2_2_2_2_2_2_2_2_2_2_2_2_	2_2_2_2_2_2_2_2_2_2_2_2_2_2_2_2_2_2_2_2_	2_3_2_2_2_2_2_2_2_2_2_2_2_2_2_2_2_2_2_2_	2_2_2_2_2_2_2_2_2_3_2_2_2_2_2_2_2_2_
chr12	5016660	5020497	3837	CNV_chr12_5016660_5020497	SRPK1	ENSCAFG00000001364.3	ENSCAFT00000002114.3	intron	SRSF protein kinase 1 [Source:HGNC Symbol;Acc:HGNC:11305]			0.0267812655705033	0.187468858993523	0.0267812655705033	0.0267812655705033	0.0267812655705033	0.0267812655705033	0.0267812655705033	0.0267812655705033	0.31462318386119	1.322128e-11	protein phosphorylation, regulation of mRNA processing, negative regulation of viral genome replication, chromosome segregation, positive regulation of viral genome replication, intracellular signal transduction,	2	1.47368421052632	2	2	2	2	2	2	2_2_2_2_2_2_2_2_2_2_2_2_2_2_2_2_2_2_2_2_	0_2_2_2_1_1_2_2_2_2_2_1_0_1_2_1_1_2_2_	2_2_2_2_2_2_2_2_2_2_2_2_2_2_2_2_2_2_2_2_	2_2_2_2_2_2_2_2_2_2_2_2_2_2_2_2_2_2_2_2_	2_2_2_2_2_2_2_2_2_2_2_2_2_2_2_2_2_2_2_2_	2_2_2_2_2_2_2_2_2_2_2_2_2_2_2_2_2_2_2_2_	2_2_2_2_2_2_2_2_2_2_2_2_2_2_2_2_2_2_2_2_	2_2_2_2_2_2_2_2_2_2_2_2_2_2_2_2_2_2_2_2_
chr12	5067559	5070558	2999	CNV_chr12_5067559_5070558	SLC26A8	ENSCAFG00000001376.4	ENSCAFT00000002125.3	coding	solute carrier family 26 (anion exchanger), member 8 [Source:HGNC Symbol;Acc:HGNC:14468]	conserved	179	0	0	-0.00675675675675675	0	-0.0068506006006006	-0.0068506006006006	0	0	-0.0133333333333332	0.6701084	sperm capacitation, sperm motility, anion transport, sulfate transmembrane transport, sulfate transport, anion transmembrane transport, transmembrane transport, sperm capacitation, sperm motility, anion transport, sulfate transmembrane transport, sulfate transport, transmembrane transport, oxalate transport, chloride transmembrane transport, chloride transport,	2	2	2.05	2	2.05263157894737	2.05263157894737	2	2	2_2_2_2_2_2_2_2_2_2_2_2_2_2_2_2_2_2_2_2_	2_2_2_2_2_2_2_2_2_2_2_2_2_2_2_2_2_2_2_2_	2_2_2_2_2_2_2_2_3_2_2_2_2_2_2_2_2_2_2_2_	2_2_2_2_2_2_2_2_2_2_2_2_2_2_2_2_2_2_2_	2_2_2_2_2_2_2_2_2_2_3_2_2_2_2_2_2_2_2_	2_2_2_2_2_2_2_2_2_2_2_2_2_2_2_2_2_2_3_	2_2_2_2_2_2_2_2_2_2_2_2_2_2_2_2_2_2_2_	2_2_2_2_2_2_2_2_2_2_2_2_2_2_2_2_2_
chr12	5077935	5081827	3892	CNV_chr12_5077935_5081827	SLC26A8	ENSCAFG00000001376.4	ENSCAFT00000002125.3	intron	solute carrier family 26 (anion exchanger), member 8 [Source:HGNC Symbol;Acc:HGNC:14468]	conserved	18	0	-0.00357142857142857	0	0	-0.00357142857142857	0	0	0	-0.00649350649350639	0.4909025	sperm capacitation, sperm motility, anion transport, sulfate transmembrane transport, sulfate transport, anion transmembrane transport, transmembrane transport, sperm capacitation, sperm motility, anion transport, sulfate transmembrane transport, sulfate transport, transmembrane transport, oxalate transport, chloride transmembrane transport, chloride transport,	2	2.05555555555556	2	2	2.05263157894737	2	2	2	2_2_2_2_2_2_2_2_2_2_2_2_2_2_2_2_2_2_2_2_	3_2_2_2_2_2_2_2_2_2_2_2_2_2_2_2_2_2_	2_2_2_2_2_2_2_2_2_2_2_2_2_2_2_2_2_2_2_2_	2_2_2_2_2_2_2_2_2_2_2_2_2_2_2_2_2_2_2_2_	2_2_2_2_2_2_2_2_2_2_2_2_2_2_2_2_3_2_2_	2_2_2_2_2_2_2_2_2_2_2_2_2_2_2_2_2_2_2_2_	2_2_2_2_2_2_2_2_2_2_2_2_2_2_2_2_2_2_2_	2_2_2_2_2_2_2_2_2_2_2_2_2_2_2_2_2_2_2_2_
chr12	5515413	5519362	3949	CNV_chr12_5515413_5519362	PXT1	ENSCAFG00000029723.1	ENSCAFT00000046004.1	intron	peroxisomal, testis specific 1 [Source:HGNC Symbol;Acc:HGNC:18312]	conserved	21	0.00346260387811634	0.00346260387811634	0.00346260387811634	0.0242382271468144	0.00346260387811634	0.00346260387811634	0.00346260387811634	0.00346260387811634	0.0466355762824784	0.04558409	positive regulation of apoptotic process, spermatogenesis,	2	2	2	2.1	2	2	2	2	2_2_2_2_2_2_2_2_2_2_2_2_2_2_2_2_2_2_2_2_	2_2_2_2_2_2_2_2_2_2_2_2_2_2_2_2_2_2_2_2_	2_2_2_2_2_2_2_2_2_2_2_2_2_2_2_2_2_2_2_2_	2_2_2_2_3_2_2_2_2_3_2_2_2_2_2_2_2_2_2_2_	2_2_2_2_2_2_2_2_2_2_2_2_2_2_2_2_2_2_2_2_	2_2_2_2_2_2_2_2_2_2_2_2_2_2_2_2_2_2_2_2_	2_2_2_2_2_2_2_2_2_2_2_2_2_2_2_2_2_2_2_2_	2_2_2_2_2_2_2_2_2_2_2_2_2_2_2_2_2_2_2_2_
chr12	5632964	5638694	5730	CNV_chr12_5632964_5638694				intergenic		conserved	353	0	-0.00337837837837838	0	0	0	0	-0.00337837837837838	0	-0.00641025641025634	0.5292729		2	2.05	2	2	2	2	2.05263157894737	2	2_2_2_2_2_2_2_2_2_2_2_2_2_2_2_2_2_2_2_2_	2_2_2_2_2_2_2_2_2_2_3_2_2_2_2_2_2_2_2_2_	2_2_2_2_2_2_2_2_2_2_2_2_2_2_2_2_2_2_2_2_	2_2_2_2_2_2_2_2_2_2_2_2_2_2_2_2_2_2_2_2_	2_2_2_2_2_2_2_2_2_2_2_2_2_2_2_2_2_2_2_2_	2_2_2_2_2_2_2_2_2_2_2_2_2_2_2_2_2_2_2_2_	2_3_2_2_2_2_2_2_2_2_2_2_2_2_2_2_2_2_2_	2_2_2_2_2_2_2_2_2_2_2_2_2_2_2_2_2_2_2_
chr12	6834369	6837373	3004	CNV_chr12_6834369_6837373	ZFAND3	ENSCAFG00000001489.3	ENSCAFT00000002314.3	intron	zinc finger, AN1-type domain 3 [Source:HGNC Symbol;Acc:HGNC:18019]	conserved	23	0	0	0	0	0	-0.00726010101010101	-0.00726010101010101	-0.00757575757575758	-0.0133333333333332	0.5911999	NO GO-ANNOTATION	2	2	2	2	2	2.05263157894737	2.05263157894737	2.0625	2_2_2_2_2_2_2_2_2_2_2_2_2_2_2_2_2_2_2_2_	2_2_2_2_2_2_2_2_2_2_2_2_2_2_2_2_2_2_2_	2_2_2_2_2_2_2_2_2_2_2_2_2_2_2_2_2_2_2_2_	2_2_2_2_2_2_2_2_2_2_2_2_2_2_2_2_2_2_2_2_	2_2_2_2_2_2_2_2_2_2_2_2_2_2_2_2_2_2_2_2_	2_2_2_2_3_2_2_2_2_2_2_2_2_2_2_2_2_2_2_	2_3_2_2_2_2_2_2_2_2_2_2_2_2_2_2_2_2_2_	2_2_2_2_2_2_2_2_2_2_2_3_2_2_2_2_
chr12	6855470	6886956	31486	CNV_chr12_6855470_6886956	ZFAND3	ENSCAFG00000001489.3	ENSCAFT00000002314.3	intron	zinc finger, AN1-type domain 3 [Source:HGNC Symbol;Acc:HGNC:18019]	conserved	105	0.0533428165007112	0.0533428165007112	0.0533428165007112	0.0533428165007112	0.0533428165007112	0.0533428165007112	0.0533428165007112	0.373399715504979	0.56104728827144	9.168487e-26	NO GO-ANNOTATION	2	2	2	2	2	2	2	1.3	2_2_2_2_2_2_2_2_2_2_2_2_2_2_2_2_2_2_2_2_	2_2_2_2_2_2_2_2_2_2_2_2_2_2_2_2_2_2_2_2_	2_2_2_2_2_2_2_2_2_2_2_2_2_2_2_2_2_2_2_2_	2_2_2_2_2_2_2_2_2_2_2_2_2_2_2_2_2_2_2_2_	2_2_2_2_2_2_2_2_2_2_2_2_2_2_2_2_2_2_2_2_	2_2_2_2_2_2_2_2_2_2_2_2_2_2_2_2_2_2_2_2_	2_2_2_2_2_2_2_2_2_2_2_2_2_2_2_2_2_2_2_2_	1_1_1_2_1_2_1_1_2_2_1_1_2_2_1_2_1_1_1_0_
chr12	7588948	7598026	9078	CNV_chr12_7588948_7598026	GLO1	ENSCAFG00000029506.1	ENSCAFT00000043789.1	coding	glyoxalase I [Source:HGNC Symbol;Acc:HGNC:4323]	conserved	391	0.027492734182875	0.115597736974716	0.0280972986334054	0.0118652609785333	0.0372602513227513	0.0118652609785333	0.0280972986334054	0.0280972986334054	0.164738697196163	1.467029e-05	metabolic process, negative regulation of apoptotic process, regulation of transcription from RNA polymerase II promoter, osteoclast differentiation,	2	2.45	2	2.05	2.15789473684211	2.05	2	2	2_2_2_2_2_2_2_2_2_2_2_2_2_2_2_2_2_2_2_	3_2_2_2_3_3_2_2_2_2_2_3_4_2_4_2_3_2_2_2_	2_2_2_2_2_2_2_2_2_2_2_2_2_2_2_2_2_2_2_2_	2_2_2_2_2_2_2_2_3_2_2_2_2_2_2_2_2_2_2_2_	2_2_2_2_2_3_2_2_2_2_2_3_2_3_2_2_2_2_2_	2_2_2_2_2_2_2_2_2_3_2_2_2_2_2_2_2_2_2_2_	2_2_2_2_2_2_2_2_2_2_2_2_2_2_2_2_2_2_2_2_	2_2_2_2_2_2_2_2_2_2_2_2_2_2_2_2_2_2_2_2_
chr12	7613098	7616554	3456	CNV_chr12_7613098_7616554				intergenic		conserved	22	0	0	0	-0.00367647058823528	0	0	-0.00367647058823528	0	-0.00649350649350653	0.4651807		2	2	2	2.05555555555556	2	2	2.05555555555556	2	2_2_2_2_2_2_2_2_2_2_2_2_2_2_2_2_2_2_2_2_	2_2_2_2_2_2_2_2_2_2_2_2_2_2_2_2_2_2_2_2_	2_2_2_2_2_2_2_2_2_2_2_2_2_2_2_2_2_2_2_2_	2_2_2_2_3_2_2_2_2_2_2_2_2_2_2_2_2_2_	2_2_2_2_2_2_2_2_2_2_2_2_2_2_2_2_2_2_2_2_	2_2_2_2_2_2_2_2_2_2_2_2_2_2_2_2_2_2_2_2_	2_3_2_2_2_2_2_2_2_2_2_2_2_2_2_2_2_2_	2_2_2_2_2_2_2_2_2_2_2_2_2_2_2_2_2_2_2_2_
chr12	9172970	9176219	3249	CNV_chr12_9172970_9176219				intergenic		conserved	102	0	0	0	-0.00328947368421053	0	0	-0.00328947368421053	0	-0.00636942675159243	0.5479846		2	2	2	2.05	2	2	2.05	2	2_2_2_2_2_2_2_2_2_2_2_2_2_2_2_2_2_2_2_2_	2_2_2_2_2_2_2_2_2_2_2_2_2_2_2_2_2_2_2_2_	2_2_2_2_2_2_2_2_2_2_2_2_2_2_2_2_2_2_2_	2_2_2_2_2_2_2_2_2_2_2_2_2_2_2_2_2_2_3_2_	2_2_2_2_2_2_2_2_2_2_2_2_2_2_2_2_2_2_2_2_	2_2_2_2_2_2_2_2_2_2_2_2_2_2_2_2_2_2_2_2_	2_2_2_2_2_2_2_2_2_2_2_2_2_2_2_2_2_2_2_3_	2_2_2_2_2_2_2_2_2_2_2_2_2_2_2_2_2_2_2_2_
chr12	9218353	9221602	3249	CNV_chr12_9218353_9221602	LRFN2	ENSCAFG00000001571.3	ENSCAFT00000002460.3	intron	leucine rich repeat and fibronectin type III domain containing 2 [Source:HGNC Symbol;Acc:HGNC:21226]	conserved	21	0	0	-0.00328947368421053	-0.00328947368421053	0	0	0	0	-0.00632911392405063	0.5420152	NO GO-ANNOTATION	2	2	2.05	2.05	2	2	2	2	2_2_2_2_2_2_2_2_2_2_2_2_2_2_2_2_2_2_2_2_	2_2_2_2_2_2_2_2_2_2_2_2_2_2_2_2_2_2_2_2_	2_2_3_2_2_2_2_2_2_2_2_2_2_2_2_2_2_2_2_2_	2_2_2_2_2_2_2_3_2_2_2_2_2_2_2_2_2_2_2_2_	2_2_2_2_2_2_2_2_2_2_2_2_2_2_2_2_2_2_2_2_	2_2_2_2_2_2_2_2_2_2_2_2_2_2_2_2_2_2_2_2_	2_2_2_2_2_2_2_2_2_2_2_2_2_2_2_2_2_2_2_2_	2_2_2_2_2_2_2_2_2_2_2_2_2_2_2_2_2_2_2_2_
chr12	10896759	10900258	3499	CNV_chr12_10896759_10900258				intergenic		conserved	85	0	0	0	-0.00328947368421053	0	0	-0.00328947368421053	0	-0.00645161290322586	0.5599924		2	2	2	2.05	2	2	2.05	2	2_2_2_2_2_2_2_2_2_2_2_2_2_2_2_2_2_2_2_	2_2_2_2_2_2_2_2_2_2_2_2_2_2_2_2_2_2_2_2_	2_2_2_2_2_2_2_2_2_2_2_2_2_2_2_2_2_2_2_2_	2_2_2_2_2_2_2_2_2_2_3_2_2_2_2_2_2_2_2_2_	2_2_2_2_2_2_2_2_2_2_2_2_2_2_2_2_2_2_2_2_	2_2_2_2_2_2_2_2_2_2_2_2_2_2_2_2_2_2_2_2_	2_2_2_3_2_2_2_2_2_2_2_2_2_2_2_2_2_2_2_2_	2_2_2_2_2_2_2_2_2_2_2_2_2_2_2_2_2_2_
chr12	11438068	11441867	3799	CNV_chr12_11438068_11441867	GLTSCR1L	ENSCAFG00000001725.3	ENSCAFT00000002701.3	intron	GLTSCR1-like [Source:HGNC Symbol;Acc:HGNC:21111]	conserved	4634	0	0	0	-0.00337837837837838	0	0	0	-0.00337837837837838	-0.00636942675159243	0.5232257	NO GO-ANNOTATION	2	2	2	2.05263157894737	2	2	2	2.05	2_2_2_2_2_2_2_2_2_2_2_2_2_2_2_2_2_2_2_2_	2_2_2_2_2_2_2_2_2_2_2_2_2_2_2_2_2_2_2_2_	2_2_2_2_2_2_2_2_2_2_2_2_2_2_2_2_2_2_2_2_	2_2_2_2_2_2_2_2_2_2_2_3_2_2_2_2_2_2_2_	2_2_2_2_2_2_2_2_2_2_2_2_2_2_2_2_2_2_2_2_	2_2_2_2_2_2_2_2_2_2_2_2_2_2_2_2_2_2_2_2_	2_2_2_2_2_2_2_2_2_2_2_2_2_2_2_2_2_2_2_2_	2_2_2_2_2_3_2_2_2_2_2_2_2_2_2_2_2_2_2_2_
chr12	13459522	13465849	6327	CNV_chr12_13459522_13465849				intergenic		conserved	23	-0.00328947368421053	0	0	0	0	0	0	-0.00328947368421053	-0.00632911392405063	0.5420152		2.05	2	2	2	2	2	2	2.05	2_2_2_2_2_2_2_2_2_2_2_2_3_2_2_2_2_2_2_2_	2_2_2_2_2_2_2_2_2_2_2_2_2_2_2_2_2_2_2_2_	2_2_2_2_2_2_2_2_2_2_2_2_2_2_2_2_2_2_2_2_	2_2_2_2_2_2_2_2_2_2_2_2_2_2_2_2_2_2_2_2_	2_2_2_2_2_2_2_2_2_2_2_2_2_2_2_2_2_2_2_2_	2_2_2_2_2_2_2_2_2_2_2_2_2_2_2_2_2_2_2_2_	2_2_2_2_2_2_2_2_2_2_2_2_2_2_2_2_2_2_2_2_	2_2_2_2_2_2_2_2_2_2_2_2_2_2_2_2_2_2_3_2_
chr12	13727576	13740668	13092	CNV_chr12_13727576_13740668				intergenic		conserved	1462	0.0132495518983216	0.0178901200369344	0.0178901200369344	0.0132495518983216	0.0532765737874097	0.0178901200369344	0.0178901200369344	0.0178901200369344	0.0640581717451523	0.01626903		1.9	2	2	1.9	1.8	2	2	2	2_1_2_2_2_2_2_2_2_2_2_2_2_2_1_2_2_2_2_2_	2_2_2_2_2_2_2_2_2_2_2_2_2_2_2_2_2_2_2_2_	2_2_2_2_2_2_2_2_2_2_2_2_2_2_2_2_2_2_2_2_	1_2_2_2_2_2_2_2_1_2_2_2_2_2_2_2_2_2_2_2_	1_2_2_2_2_2_2_2_1_2_2_2_2_1_1_2_2_2_2_2_	2_2_2_2_2_2_2_2_2_2_2_2_2_2_2_2_2_2_2_2_	2_2_2_2_2_2_2_2_2_2_2_2_2_2_2_2_2_2_2_2_	2_2_2_2_2_2_2_2_2_2_2_2_2_2_2_2_2_2_2_2_
chr12	13890534	13896572	6038	CNV_chr12_13890534_13896572				intergenic		conserved	414	0	0	0	-0.00328947368421053	0	0	-0.00328947368421053	0	-0.00632911392405063	0.5420152		2	2	2	2.05	2	2	2.05	2	2_2_2_2_2_2_2_2_2_2_2_2_2_2_2_2_2_2_2_2_	2_2_2_2_2_2_2_2_2_2_2_2_2_2_2_2_2_2_2_2_	2_2_2_2_2_2_2_2_2_2_2_2_2_2_2_2_2_2_2_2_	2_2_2_2_2_2_2_2_2_3_2_2_2_2_2_2_2_2_2_2_	2_2_2_2_2_2_2_2_2_2_2_2_2_2_2_2_2_2_2_2_	2_2_2_2_2_2_2_2_2_2_2_2_2_2_2_2_2_2_2_2_	2_2_2_2_2_2_2_3_2_2_2_2_2_2_2_2_2_2_2_2_	2_2_2_2_2_2_2_2_2_2_2_2_2_2_2_2_2_2_2_2_
chr12	15471031	15475780	4749	CNV_chr12_15471031_15475780				intergenic		conserved	58	0	0	0	-0.00666785206258891	-0.00666785206258891	0	-0.00675675675675675	0	-0.0130718954248366	0.6678202		2	2	2	2.05	2.05	2	2.05263157894737	2	2_2_2_2_2_2_2_2_2_2_2_2_2_2_2_2_2_2_2_2_	2_2_2_2_2_2_2_2_2_2_2_2_2_2_2_2_2_2_2_	2_2_2_2_2_2_2_2_2_2_2_2_2_2_2_2_2_2_2_2_	2_2_3_2_2_2_2_2_2_2_2_2_2_2_2_2_2_2_2_2_	2_2_2_2_2_2_2_2_2_2_2_3_2_2_2_2_2_2_2_2_	2_2_2_2_2_2_2_2_2_2_2_2_2_2_2_2_2_2_2_	2_2_2_2_2_2_2_2_2_2_2_2_2_2_2_2_3_2_2_	2_2_2_2_2_2_2_2_2_2_2_2_2_2_2_2_2_2_2_
chr12	16129130	16133129	3999	CNV_chr12_16129130_16133129				intergenic				-0.00328947368421053	0	0	0	0	0	0	-0.00328947368421053	-0.00632911392405063	0.5420152		2.05	2	2	2	2	2	2	2.05	2_2_2_2_2_2_2_2_2_3_2_2_2_2_2_2_2_2_2_2_	2_2_2_2_2_2_2_2_2_2_2_2_2_2_2_2_2_2_2_2_	2_2_2_2_2_2_2_2_2_2_2_2_2_2_2_2_2_2_2_2_	2_2_2_2_2_2_2_2_2_2_2_2_2_2_2_2_2_2_2_2_	2_2_2_2_2_2_2_2_2_2_2_2_2_2_2_2_2_2_2_2_	2_2_2_2_2_2_2_2_2_2_2_2_2_2_2_2_2_2_2_2_	2_2_2_2_2_2_2_2_2_2_2_2_2_2_2_2_2_2_2_2_	2_2_2_3_2_2_2_2_2_2_2_2_2_2_2_2_2_2_2_2_
chr12	16676107	16679356	3249	CNV_chr12_16676107_16679356				intergenic		conserved	16	0	-0.00328947368421053	0	0	0	-0.00328947368421053	0	0	-0.00632911392405063	0.5420152		2	2.05	2	2	2	2.05	2	2	2_2_2_2_2_2_2_2_2_2_2_2_2_2_2_2_2_2_2_2_	2_2_2_3_2_2_2_2_2_2_2_2_2_2_2_2_2_2_2_2_	2_2_2_2_2_2_2_2_2_2_2_2_2_2_2_2_2_2_2_2_	2_2_2_2_2_2_2_2_2_2_2_2_2_2_2_2_2_2_2_2_	2_2_2_2_2_2_2_2_2_2_2_2_2_2_2_2_2_2_2_2_	2_2_2_2_2_2_2_2_2_2_2_2_2_2_2_3_2_2_2_2_	2_2_2_2_2_2_2_2_2_2_2_2_2_2_2_2_2_2_2_2_	2_2_2_2_2_2_2_2_2_2_2_2_2_2_2_2_2_2_2_2_
chr12	16934426	16938725	4299	CNV_chr12_16934426_16938725				intergenic		conserved	16	0.0109649122807018	0.0109649122807018	0.00294117647058825	0.0109649122807018	0.0109649122807018	0.0687306501547988	0.0109649122807018	0.0109649122807018	0.103622693096377	0.00124158		2	2	2.05263157894737	2	2	2.2	2	2	2_2_2_2_2_2_2_2_2_2_2_2_2_2_2_2_2_2_2_2_	2_2_2_2_2_2_2_2_2_2_2_2_2_2_2_2_2_2_2_2_	2_2_2_2_2_2_2_2_2_2_2_2_2_3_2_2_2_2_2_	2_2_2_2_2_2_2_2_2_2_2_2_2_2_2_2_2_2_2_2_	2_2_2_2_2_2_2_2_2_2_2_2_2_2_2_2_2_2_2_2_	2_2_2_2_2_3_3_3_2_2_2_2_2_2_2_2_2_2_2_3_	2_2_2_2_2_2_2_2_2_2_2_2_2_2_2_2_2_2_2_2_	2_2_2_2_2_2_2_2_2_2_2_2_2_2_2_2_2_2_2_2_
chr12	16955086	16959835	4749	CNV_chr12_16955086_16959835				intergenic		conserved	13	-0.00269423558897243	0.00771604938271605	0.00771604938271605	-0.00269423558897243	0.00753968253968256	0.039594356261023	0.00771604938271605	0.00771604938271605	0.0422657952069718	0.05720436		2.05	2	2	2.05	2	2.15789473684211	2	2	2_2_2_2_2_2_2_2_2_2_2_2_2_3_2_2_2_2_2_2_	2_2_2_2_2_2_2_2_2_2_2_2_2_2_2_2_2_2_2_2_	2_2_2_2_2_2_2_2_2_2_2_2_2_2_2_2_2_2_2_2_	2_2_2_2_2_2_2_2_2_2_2_2_2_2_2_2_3_2_2_2_	2_2_2_2_2_2_2_2_2_2_2_2_2_2_2_2_2_2_2_	2_2_2_2_2_3_3_3_2_2_2_2_2_2_2_2_2_2_2_	2_2_2_2_2_2_2_2_2_2_2_2_2_2_2_2_2_2_2_2_	2_2_2_2_2_2_2_2_2_2_2_2_2_2_2_2_2_2_2_2_
chr12	17050827	17054876	4049	CNV_chr12_17050827_17054876				intergenic		conserved	67	0.00771604938271605	0.00771604938271605	0.00771604938271605	0.00771604938271605	0.00771604938271605	0.0467151675485009	0.000595238095238101	0.00753968253968256	0.0654761904761906	0.01452612		2	2	2	2	2	2.15789473684211	2.05	2	2_2_2_2_2_2_2_2_2_2_2_2_2_2_2_2_2_2_2_2_	2_2_2_2_2_2_2_2_2_2_2_2_2_2_2_2_2_2_2_2_	2_2_2_2_2_2_2_2_2_2_2_2_2_2_2_2_2_2_2_2_	2_2_2_2_2_2_2_2_2_2_2_2_2_2_2_2_2_2_2_2_	2_2_2_2_2_2_2_2_2_2_2_2_2_2_2_2_2_2_2_2_	2_2_2_2_2_3_3_2_2_2_2_2_2_2_2_2_2_2_3_	2_3_2_2_2_2_2_2_2_2_2_2_2_2_2_2_2_2_2_2_	2_2_2_2_2_2_2_2_2_2_2_2_2_2_2_2_2_2_2_
chr12	17208780	17211654	2874	CNV_chr12_17208780_17211654				intergenic				0.00711237553342816	0.00711237553342816	0.00711237553342816	0.00711237553342816	0.00694444444444444	0.0424349866784077	0.00676691729323311	0.000274122807017558	0.0608875128998968	0.02237808		2	2	2	2	2	2.15	2	2.05	2_2_2_2_2_2_2_2_2_2_2_2_2_2_2_2_2_2_2_2_	2_2_2_2_2_2_2_2_2_2_2_2_2_2_2_2_2_2_2_2_	2_2_2_2_2_2_2_2_2_2_2_2_2_2_2_2_2_2_2_2_	2_2_2_2_2_2_2_2_2_2_2_2_2_2_2_2_2_2_2_2_	2_2_2_2_2_2_2_2_2_2_2_2_2_2_2_2_2_2_2_	2_2_2_2_2_3_3_2_2_2_2_2_2_2_2_2_2_2_2_3_	2_2_2_2_2_2_2_2_2_2_2_2_2_2_2_2_2_2_	2_2_2_2_2_2_2_2_2_2_2_2_2_2_3_2_2_2_2_2_
chr12	17243873	17248822	4949	CNV_chr12_17243873_17248822				intergenic		conserved	13	0.000595238095238101	0.00771604938271605	0.00771604938271605	0.00771604938271605	0.00771604938271605	0.0468915343915344	0.00771604938271605	0.00771604938271605	0.0655913978494624	0.01378598		2.05	2	2	2	2	2.15789473684211	2	2	2_2_2_2_2_2_2_2_3_2_2_2_2_2_2_2_2_2_2_2_	2_2_2_2_2_2_2_2_2_2_2_2_2_2_2_2_2_2_2_2_	2_2_2_2_2_2_2_2_2_2_2_2_2_2_2_2_2_2_2_2_	2_2_2_2_2_2_2_2_2_2_2_2_2_2_2_2_2_2_2_2_	2_2_2_2_2_2_2_2_2_2_2_2_2_2_2_2_2_2_2_2_	2_2_2_2_3_3_3_2_2_2_2_2_2_2_2_2_2_2_2_	2_2_2_2_2_2_2_2_2_2_2_2_2_2_2_2_2_2_2_2_	2_2_2_2_2_2_2_2_2_2_2_2_2_2_2_2_2_2_2_2_
chr12	17335122	17339500	4378	CNV_chr12_17335122_17339500	CENPQ	ENSCAFG00000002126.3	ENSCAFT00000003354.3	coding	centromere protein Q [Source:HGNC Symbol;Acc:HGNC:21347]	conserved	607	0.0180772878141299	0.0176587301587302	0.0180772878141299	0.0180772878141299	0.0180772878141299	0.0628047391205286	0.0397722141143193	0.0180772878141299	0.101206964780372	0.00152503	NO GO-ANNOTATION	2	2	2	2	2	2.2	2.15	2	2_2_2_2_2_2_2_2_2_2_2_2_2_2_2_2_2_2_2_2_	2_2_2_2_2_2_2_2_2_2_2_2_2_2_2_2_2_2_2_	2_2_2_2_2_2_2_2_2_2_2_2_2_2_2_2_2_2_2_2_	2_2_2_2_2_2_2_2_2_2_2_2_2_2_2_2_2_2_2_2_	2_2_2_2_2_2_2_2_2_2_2_2_2_2_2_2_2_2_2_2_	2_2_2_2_2_3_3_3_2_2_2_2_2_2_2_2_2_2_2_3_	2_3_3_2_2_2_2_2_2_2_2_2_2_2_2_2_2_2_2_3_	2_2_2_2_2_2_2_2_2_2_2_2_2_2_2_2_2_2_2_2_
chr12	18174788	18181882	7094	CNV_chr12_18174788_18181882				intergenic		conserved	1059	0.313668886763921	0.161011938758475	0.161011938758475	0.161011938758475	0.161011938758475	0.161011938758475	0.810073200332381	0.161011938758475	0.871108949416342	9.020071e-66		1.35	2	2	2	2	2	0.05	2	2_1_2_1_2_1_1_0_0_1_2_1_2_2_1_1_2_2_1_2_	2_2_2_2_2_2_2_2_2_2_2_2_2_2_2_2_2_2_2_2_	2_2_2_2_2_2_2_2_2_2_2_2_2_2_2_2_2_2_2_2_	2_2_2_2_2_2_2_2_2_2_2_2_2_2_2_2_2_2_2_2_	2_2_2_2_2_2_2_2_2_2_2_2_2_2_2_2_2_2_2_2_	2_2_2_2_2_2_2_2_2_2_2_2_2_2_2_2_2_2_2_2_	0_1_0_0_0_0_0_0_0_0_0_0_0_0_0_0_0_0_0_0_	2_2_2_2_2_2_2_2_2_2_2_2_2_2_2_2_2_2_2_2_
chr12	18735462	18741395	5933	CNV_chr12_18735462_18741395				intergenic		conserved	1338	-0.00675675675675675	0	-0.00666785206258891	0	-0.00666785206258891	0	0	0	-0.012987012987013	0.661509		2.05263157894737	2	2.05	2	2.05	2	2	2	2_3_2_2_2_2_2_2_2_2_2_2_2_2_2_2_2_2_2_	2_2_2_2_2_2_2_2_2_2_2_2_2_2_2_2_2_2_2_2_	2_2_3_2_2_2_2_2_2_2_2_2_2_2_2_2_2_2_2_2_	2_2_2_2_2_2_2_2_2_2_2_2_2_2_2_2_2_2_2_2_	2_2_2_2_2_2_2_2_2_2_2_2_2_2_2_2_2_2_2_3_	2_2_2_2_2_2_2_2_2_2_2_2_2_2_2_2_2_2_2_2_	2_2_2_2_2_2_2_2_2_2_2_2_2_2_2_2_2_2_	2_2_2_2_2_2_2_2_2_2_2_2_2_2_2_2_2_2_2_2_
chr12	20036859	20042622	5763	CNV_chr12_20036859_20042622	PAQR8	ENSCAFG00000030193.1	ENSCAFT00000049235.1	intron	progestin and adipoQ receptor family member VIII [Source:HGNC Symbol;Acc:HGNC:15708]	conserved	52	0.0516917293233083	0.0516917293233083	0.0516917293233083	0.361842105263158	0.0516917293233083	0.0516917293233083	0.0516917293233083	0.0516917293233083	0.547652916073969	8.525775e-25	steroid hormone mediated signaling pathway, response to steroid hormone,	2	2	2	2.6	2	2	2	2	2_2_2_2_2_2_2_2_2_2_2_2_2_2_2_2_2_2_2_2_	2_2_2_2_2_2_2_2_2_2_2_2_2_2_2_2_2_2_2_2_	2_2_2_2_2_2_2_2_2_2_2_2_2_2_2_2_2_2_2_2_	3_3_2_3_2_2_3_2_3_2_3_3_3_2_3_3_3_2_3_2_	2_2_2_2_2_2_2_2_2_2_2_2_2_2_2_2_2_2_2_2_	2_2_2_2_2_2_2_2_2_2_2_2_2_2_2_2_2_2_2_2_	2_2_2_2_2_2_2_2_2_2_2_2_2_2_2_2_2_2_2_2_	2_2_2_2_2_2_2_2_2_2_2_2_2_2_2_2_2_2_2_2_
chr12	20685532	20688877	3345	CNV_chr12_20685532_20688877				intergenic		conserved	13	0.161675901851087	0.438056753867184	0.279558889231677	0.146606039157461	0.135372178457901	0.122882437806333	0.500332303343971	0.12914705375339	0.440491943335122	1.216791e-17		1.26315789473684	2	0.4	1.36842105263158	1.05	1.15	0	1.26315789473684	1_1_2_2_1_2_1_1_1_2_1_1_2_1_2_0_2_1_0_	2_2_2_2_2_2_2_2_2_2_2_2_2_2_2_2_2_2_2_2_	1_0_0_0_1_2_1_0_0_0_1_1_0_0_0_0_1_0_0_0_	2_1_1_2_2_0_2_1_2_1_2_1_2_0_2_2_1_2_0_	0_0_2_2_1_1_2_2_2_2_0_0_1_1_1_0_1_1_1_1_	1_1_1_1_2_1_0_0_2_2_0_0_2_1_1_0_2_2_2_2_	0_0_0_0_0_0_0_0_0_0_0_0_0_0_0_0_0_0_0_0_	1_3_1_1_1_1_2_1_0_2_2_1_2_0_0_1_2_2_1_
chr12	21930218	21934965	4747	CNV_chr12_21930218_21934965				intergenic		conserved	30	-0.00560593488225068	0.00337837837837838	0.012415685372749	0.00346260387811634	-0.00597848788638262	0.00346260387811634	0.00346260387811634	0.00328947368421052	0.00697107005925409	0.3352544		2.05	2	2.1	2	2.05555555555556	2	2	2	2_2_2_2_2_2_3_2_2_2_2_2_2_2_2_2_2_2_2_2_	2_2_2_2_2_2_2_2_2_2_2_2_2_2_2_2_2_2_2_	2_2_2_2_2_3_2_2_2_2_2_3_2_2_2_2_2_2_2_2_	2_2_2_2_2_2_2_2_2_2_2_2_2_2_2_2_2_2_2_2_	2_2_2_2_2_2_2_3_2_2_2_2_2_2_2_2_2_2_	2_2_2_2_2_2_2_2_2_2_2_2_2_2_2_2_2_2_2_2_	2_2_2_2_2_2_2_2_2_2_2_2_2_2_2_2_2_2_2_2_	2_2_2_2_2_2_2_2_2_2_2_2_2_2_2_2_2_2_
chr12	22335359	22338608	3249	CNV_chr12_22335359_22338608	FAM83B	ENSCAFG00000002327.3	ENSCAFT00000003643.3	coding	family with sequence similarity 83, member B [Source:HGNC Symbol;Acc:HGNC:21357]	conserved	601	0.00346260387811634	0.00337837837837838	0.00346260387811634	0.00346260387811634	0.00337837837837838	0.0240697761473385	0.00346260387811634	0.00346260387811634	0.0465587044534413	0.04905607	NO GO-ANNOTATION	2	2	2	2	2	2.1	2	2	2_2_2_2_2_2_2_2_2_2_2_2_2_2_2_2_2_2_2_2_	2_2_2_2_2_2_2_2_2_2_2_2_2_2_2_2_2_2_2_	2_2_2_2_2_2_2_2_2_2_2_2_2_2_2_2_2_2_2_2_	2_2_2_2_2_2_2_2_2_2_2_2_2_2_2_2_2_2_2_2_	2_2_2_2_2_2_2_2_2_2_2_2_2_2_2_2_2_2_2_	2_2_2_2_2_2_2_2_3_2_2_2_3_2_2_2_2_2_2_2_	2_2_2_2_2_2_2_2_2_2_2_2_2_2_2_2_2_2_2_2_	2_2_2_2_2_2_2_2_2_2_2_2_2_2_2_2_2_2_2_2_
chr12	22852028	22856027	3999	CNV_chr12_22852028_22856027	HMGCLL1	ENSCAFG00000002341.3	ENSCAFT00000003666.3	intron	3-hydroxymethyl-3-methylglutaryl-CoA lyase-like 1 [Source:HGNC Symbol;Acc:HGNC:21359]			0	0	0	0	0	-0.00328947368421053	0	-0.00328947368421053	-0.00636942675159243	0.5479846	ketone body biosynthetic process,	2	2	2	2	2	2.05	2	2.05	2_2_2_2_2_2_2_2_2_2_2_2_2_2_2_2_2_2_2_2_	2_2_2_2_2_2_2_2_2_2_2_2_2_2_2_2_2_2_2_	2_2_2_2_2_2_2_2_2_2_2_2_2_2_2_2_2_2_2_2_	2_2_2_2_2_2_2_2_2_2_2_2_2_2_2_2_2_2_2_2_	2_2_2_2_2_2_2_2_2_2_2_2_2_2_2_2_2_2_2_2_	2_2_3_2_2_2_2_2_2_2_2_2_2_2_2_2_2_2_2_2_	2_2_2_2_2_2_2_2_2_2_2_2_2_2_2_2_2_2_2_2_	2_2_2_2_2_2_2_2_2_2_2_3_2_2_2_2_2_2_2_2_
chr12	23026838	23029787	2949	CNV_chr12_23026838_23029787				intergenic				0	0	0	0	-0.00337837837837838	0	-0.00337837837837838	0	-0.00649350649350639	0.5414497		2	2	2	2	2.05	2	2.05263157894737	2	2_2_2_2_2_2_2_2_2_2_2_2_2_2_2_2_2_2_2_2_	2_2_2_2_2_2_2_2_2_2_2_2_2_2_2_2_2_2_2_2_	2_2_2_2_2_2_2_2_2_2_2_2_2_2_2_2_2_2_2_	2_2_2_2_2_2_2_2_2_2_2_2_2_2_2_2_2_2_2_2_	2_2_2_2_2_2_2_2_2_2_2_3_2_2_2_2_2_2_2_2_	2_2_2_2_2_2_2_2_2_2_2_2_2_2_2_2_2_2_2_	2_2_2_2_2_2_2_2_2_2_2_2_2_2_2_2_2_2_3_	2_2_2_2_2_2_2_2_2_2_2_2_2_2_2_2_2_2_2_
chr12	24863823	24867572	3749	CNV_chr12_24863823_24867572				intergenic				0	0	0	-0.00328947368421053	0	-0.00328947368421053	0	0	-0.00641025641025634	0.5539774		2	2	2	2.05	2	2.05	2	2	2_2_2_2_2_2_2_2_2_2_2_2_2_2_2_2_2_2_	2_2_2_2_2_2_2_2_2_2_2_2_2_2_2_2_2_2_2_2_	2_2_2_2_2_2_2_2_2_2_2_2_2_2_2_2_2_2_2_2_	2_2_2_2_2_2_2_2_2_2_2_2_2_2_2_2_2_2_3_2_	2_2_2_2_2_2_2_2_2_2_2_2_2_2_2_2_2_2_2_2_	2_2_2_2_2_2_2_2_2_3_2_2_2_2_2_2_2_2_2_2_	2_2_2_2_2_2_2_2_2_2_2_2_2_2_2_2_2_2_2_2_	2_2_2_2_2_2_2_2_2_2_2_2_2_2_2_2_2_2_2_2_
chr12	24897490	24908965	11475	CNV_chr12_24897490_24908965				intergenic				0.0688733552631579	0.0688733552631579	0.0688733552631579	0.0688733552631579	0.0688733552631579	0.0688733552631579	0.482113486842105	0.0688733552631579	0.678137651821862	8.11004e-36		2	2	2	2	2	2	0.8	2	2_2_2_2_2_2_2_2_2_2_2_2_2_2_2_2_2_2_2_2_	2_2_2_2_2_2_2_2_2_2_2_2_2_2_2_2_2_2_2_2_	2_2_2_2_2_2_2_2_2_2_2_2_2_2_2_2_2_2_2_2_	2_2_2_2_2_2_2_2_2_2_2_2_2_2_2_2_2_2_2_2_	2_2_2_2_2_2_2_2_2_2_2_2_2_2_2_2_2_2_2_2_	2_2_2_2_2_2_2_2_2_2_2_2_2_2_2_2_2_2_2_2_	2_2_0_1_1_0_0_0_1_1_1_1_0_2_2_0_0_1_1_0_	2_2_2_2_2_2_2_2_2_2_2_2_2_2_2_2_2_2_2_2_
chr12	25432604	25439353	6749	CNV_chr12_25432604_25439353				intergenic				0.00346260387811634	0.00346260387811634	0.0242382271468144	0.00346260387811634	0.00346260387811634	0.00346260387811634	0.00346260387811634	0.00346260387811634	0.0466355762824784	0.04558409		2	2	1.9	2	2	2	2	2	2_2_2_2_2_2_2_2_2_2_2_2_2_2_2_2_2_2_2_2_	2_2_2_2_2_2_2_2_2_2_2_2_2_2_2_2_2_2_2_2_	2_2_2_2_2_2_2_2_2_2_2_2_2_1_2_2_2_2_1_2_	2_2_2_2_2_2_2_2_2_2_2_2_2_2_2_2_2_2_2_2_	2_2_2_2_2_2_2_2_2_2_2_2_2_2_2_2_2_2_2_2_	2_2_2_2_2_2_2_2_2_2_2_2_2_2_2_2_2_2_2_2_	2_2_2_2_2_2_2_2_2_2_2_2_2_2_2_2_2_2_2_2_	2_2_2_2_2_2_2_2_2_2_2_2_2_2_2_2_2_2_2_2_
chr12	25973299	25976298	2999	CNV_chr12_25973299_25976298	KHDRBS2	ENSCAFG00000002470.3	ENSCAFT00000003891.3	intron	KH domain containing, RNA binding, signal transduction associated 2 [Source:HGNC Symbol;Acc:HGNC:18114]	conserved	23	0.00408496732026144	0.00408496732026144	0.00399159663865548	0.00399159663865548	0.0223622782446312	0.00408496732026144	0.00408496732026144	-0.00196078431372548	0.0266564141996669	0.1224202	NO GO-ANNOTATION	2	2	2	2	2.11111111111111	2	2	2.05	2_2_2_2_2_2_2_2_2_2_2_2_2_2_2_2_2_2_2_2_	2_2_2_2_2_2_2_2_2_2_2_2_2_2_2_2_2_2_2_2_	2_2_2_2_2_2_2_2_2_2_2_2_2_2_2_2_2_2_2_	2_2_2_2_2_2_2_2_2_2_2_2_2_2_2_2_2_2_2_	2_2_3_2_2_2_2_2_2_3_2_2_2_2_2_2_2_2_	2_2_2_2_2_2_2_2_2_2_2_2_2_2_2_2_2_2_2_2_	2_2_2_2_2_2_2_2_2_2_2_2_2_2_2_2_2_2_2_2_	2_2_2_3_2_2_2_2_2_2_2_2_2_2_2_2_2_2_2_2_
chr12	26025369	26029068	3699	CNV_chr12_26025369_26029068	KHDRBS2	ENSCAFG00000002470.3	ENSCAFT00000003891.3	intron	KH domain containing, RNA binding, signal transduction associated 2 [Source:HGNC Symbol;Acc:HGNC:18114]	conserved	17	0	-0.00337837837837838	0	0	0	-0.00337837837837838	0	0	-0.00649350649350639	0.5414497	NO GO-ANNOTATION	2	2.05	2	2	2	2.05263157894737	2	2	2_2_2_2_2_2_2_2_2_2_2_2_2_2_2_2_2_2_2_	2_2_2_2_2_2_2_2_3_2_2_2_2_2_2_2_2_2_2_2_	2_2_2_2_2_2_2_2_2_2_2_2_2_2_2_2_2_2_2_2_	2_2_2_2_2_2_2_2_2_2_2_2_2_2_2_2_2_2_2_2_	2_2_2_2_2_2_2_2_2_2_2_2_2_2_2_2_2_2_2_	2_2_2_3_2_2_2_2_2_2_2_2_2_2_2_2_2_2_2_	2_2_2_2_2_2_2_2_2_2_2_2_2_2_2_2_2_2_2_	2_2_2_2_2_2_2_2_2_2_2_2_2_2_2_2_2_2_2_2_
chr12	27303481	27308288	4807	CNV_chr12_27303481_27308288				intergenic		conserved	301	0.00346260387811634	0.00346260387811634	0.00346260387811634	0.00346260387811634	0.00346260387811634	0.0242382271468144	0.00346260387811634	0.00346260387811634	0.0466355762824784	0.04558409		2	2	2	2	2	1.9	2	2	2_2_2_2_2_2_2_2_2_2_2_2_2_2_2_2_2_2_2_2_	2_2_2_2_2_2_2_2_2_2_2_2_2_2_2_2_2_2_2_2_	2_2_2_2_2_2_2_2_2_2_2_2_2_2_2_2_2_2_2_2_	2_2_2_2_2_2_2_2_2_2_2_2_2_2_2_2_2_2_2_2_	2_2_2_2_2_2_2_2_2_2_2_2_2_2_2_2_2_2_2_2_	2_2_1_2_2_2_2_1_2_2_2_2_2_2_2_2_2_2_2_2_	2_2_2_2_2_2_2_2_2_2_2_2_2_2_2_2_2_2_2_2_	2_2_2_2_2_2_2_2_2_2_2_2_2_2_2_2_2_2_2_2_
chr12	27346628	27349627	2999	CNV_chr12_27346628_27349627				intergenic		conserved	118	0.0190422565422566	0.0363984674329502	0.0349794238683128	0.0199673811742777	0.0363984674329502	0.222684678383912	0.0363984674329502	0.0190422565422566	0.280575539568345	1.687175e-09		2.05263157894737	2	2	2.05	2	2.47368421052632	2	2.05263157894737	2_2_2_2_2_2_2_2_2_2_2_2_2_2_3_2_2_2_2_	2_2_2_2_2_2_2_2_2_2_2_2_2_2_2_2_2_2_2_	2_2_2_2_2_2_2_2_2_2_2_2_2_2_2_2_2_	2_2_2_2_2_3_2_2_2_2_2_2_2_2_2_2_2_2_2_2_	2_2_2_2_2_2_2_2_2_2_2_2_2_2_2_2_2_2_2_	3_3_2_3_2_2_2_3_3_2_3_3_2_2_2_2_3_3_2_	2_2_2_2_2_2_2_2_2_2_2_2_2_2_2_2_2_2_2_	2_2_2_2_2_2_2_2_3_2_2_2_2_2_2_2_2_2_2_
chr12	28567030	28569529	2499	CNV_chr12_28567030_28569529				intergenic				-0.00328947368421053	0	0	0	0	-0.00328947368421053	0	0	-0.00645161290322586	0.5599924		2.05	2	2	2	2	2.05	2	2	2_2_2_2_2_2_2_2_2_2_2_2_2_2_2_2_2_3_2_2_	2_2_2_2_2_2_2_2_2_2_2_2_2_2_2_2_2_2_2_2_	2_2_2_2_2_2_2_2_2_2_2_2_2_2_2_2_2_2_2_	2_2_2_2_2_2_2_2_2_2_2_2_2_2_2_2_2_2_2_2_	2_2_2_2_2_2_2_2_2_2_2_2_2_2_2_2_2_2_2_2_	2_2_2_2_2_2_2_2_2_2_2_2_2_2_2_3_2_2_2_2_	2_2_2_2_2_2_2_2_2_2_2_2_2_2_2_2_2_2_2_	2_2_2_2_2_2_2_2_2_2_2_2_2_2_2_2_2_2_2_
chr12	28743467	28750935	7468	CNV_chr12_28743467_28750935				intergenic		conserved	26	0.221532976557899	0.0691366304877061	0.0767980062277793	0.155465803357571	0.0767980062277793	0.0767980062277793	0.0767980062277793	0.0767980062277793	0.312093554358891	2.147127e-11		2.66666666666667	2.15	2	2.55	2	2	2	2	2_3_2_3_3_3_3_3_4_4_2_2_2_3_2_3_2_2_	2_2_2_2_2_2_2_2_2_2_3_2_2_3_3_2_2_2_2_2_	2_2_2_2_2_2_2_2_2_2_2_2_2_2_2_2_2_2_2_2_	3_3_2_3_4_3_3_3_3_4_2_2_2_2_2_2_2_2_2_2_	2_2_2_2_2_2_2_2_2_2_2_2_2_2_2_2_2_2_2_2_	2_2_2_2_2_2_2_2_2_2_2_2_2_2_2_2_2_2_2_2_	2_2_2_2_2_2_2_2_2_2_2_2_2_2_2_2_2_2_2_2_	2_2_2_2_2_2_2_2_2_2_2_2_2_2_2_2_2_2_2_2_
chr12	31137069	31141118	4049	CNV_chr12_31137069_31141118				intergenic				0.295484390911941	0.101711234742893	0.166415522612616	0.123705163912928	0.16896818256252	0.16896818256252	0.176221371638985	0.078025234953897	0.352623205330147	4.73163e-13		1	1.75	2	1.47368421052632	2	2	1.27777777777778	1.8	1_1_1_1_1_1_2_1_1_1_2_2_2_0_0_1_0_1_1_0_	1_2_1_2_2_2_2_2_2_2_2_2_1_2_2_2_1_1_2_2_	2_2_2_2_2_2_2_2_2_2_2_2_2_2_2_2_2_2_2_	1_2_2_2_2_2_1_2_2_2_1_2_1_1_1_0_1_1_2_	2_2_2_2_2_2_2_2_2_2_2_2_2_2_2_2_2_2_2_2_	2_2_2_2_2_2_2_2_2_2_2_2_2_2_2_2_2_2_2_2_	1_1_2_0_1_2_2_2_1_1_1_1_2_1_2_2_1_0_	2_1_2_2_2_2_1_2_2_2_0_2_2_2_2_2_2_2_2_2_
chr12	31412629	31418629	6000	CNV_chr12_31412629_31418629				intergenic		conserved	132	0.00711237553342816	0.00711237553342816	0.00711237553342816	0.00711237553342816	0.0497866287339971	0.00711237553342816	0.00711237553342816	0.00711237553342816	0.0938652363392557	0.00236624		2	2	2	2	1.85	2	2	2	2_2_2_2_2_2_2_2_2_2_2_2_2_2_2_2_2_2_2_2_	2_2_2_2_2_2_2_2_2_2_2_2_2_2_2_2_2_2_2_2_	2_2_2_2_2_2_2_2_2_2_2_2_2_2_2_2_2_2_2_2_	2_2_2_2_2_2_2_2_2_2_2_2_2_2_2_2_2_2_2_2_	1_2_2_1_2_2_2_2_2_2_2_2_2_2_2_2_2_1_2_2_	2_2_2_2_2_2_2_2_2_2_2_2_2_2_2_2_2_2_2_2_	2_2_2_2_2_2_2_2_2_2_2_2_2_2_2_2_2_2_2_2_	2_2_2_2_2_2_2_2_2_2_2_2_2_2_2_2_2_2_2_2_
chr12	31424380	31430129	5749	CNV_chr12_31424380_31430129				intergenic		conserved	414	0.116157271304264	0.116157271304264	0.156336939954534	0.131214005674203	0.0811880087169334	0.0618896622186096	0.116157271304264	0.144356066622887	0.258402304632128	3.518466e-09		2	2	1.5	1.55	1.95	1.85	2	1.45	2_2_2_2_2_2_2_2_2_2_2_2_2_2_2_2_2_2_2_2_	2_2_2_2_2_2_2_2_2_2_2_2_2_2_2_2_2_2_2_2_	1_2_2_2_1_2_1_1_2_1_1_1_2_2_2_2_1_1_2_1_	2_2_1_2_2_1_2_1_2_2_1_1_1_1_1_2_2_2_2_1_	2_2_2_1_2_2_2_2_2_2_2_2_2_2_2_2_2_2_2_2_	2_2_1_2_2_2_2_1_2_2_2_2_2_1_2_2_2_2_2_2_	2_2_2_2_2_2_2_2_2_2_2_2_2_2_2_2_2_2_2_2_	2_2_1_1_1_1_2_2_1_2_2_1_2_1_0_1_2_2_2_1_
chr12	31439136	31453052	13916	CNV_chr12_31439136_31453052				intergenic		conserved	48	0.0996138258531992	0.0996138258531992	0.380500037774251	0.210354731400871	0.0996138258531992	0.0996138258531992	0.0833284030670201	0.0996138258531992	0.491810530739541	4.657696e-21		2	2	1.15	1.45	2	2	1.95	2	2_2_2_2_2_2_2_2_2_2_2_2_2_2_2_2_2_2_2_2_	2_2_2_2_2_2_2_2_2_2_2_2_2_2_2_2_2_2_2_2_	1_1_1_2_1_1_2_2_0_1_1_2_1_2_1_0_1_1_1_1_	1_2_2_2_2_2_1_2_2_2_1_1_2_1_1_1_0_1_1_2_	2_2_2_2_2_2_2_2_2_2_2_2_2_2_2_2_2_2_2_2_	2_2_2_2_2_2_2_2_2_2_2_2_2_2_2_2_2_2_2_2_	2_1_2_2_2_2_2_2_2_2_2_2_2_2_2_2_2_2_2_2_	2_2_2_2_2_2_2_2_2_2_2_2_2_2_2_2_2_2_2_2_
chr12	31863331	31880302	16971	CNV_chr12_31863331_31880302	ADGRB3	ENSCAFG00000023431.3	ENSCAFT00000004008.4	intron	adhesion G protein-coupled receptor B3 [Source:HGNC Symbol;Acc:HGNC:945]	conserved	785	0.00346260387811634	0.00346260387811634	0.00346260387811634	0.00346260387811634	0.0242382271468144	0.00346260387811634	0.00346260387811634	0.00346260387811634	0.0466355762824784	0.04558409	signal transduction, G-protein coupled receptor signaling pathway, cell surface receptor signaling pathway, negative regulation of angiogenesis, G-protein coupled receptor signaling pathway, cell surface receptor signaling pathway, negative regulation of angiogenesis, myoblast fusion, positive regulation of GTPase activity, positive regulation of synapse assembly, regulation of dendrite morphogen…	2	2	2	2	2.1	2	2	2	2_2_2_2_2_2_2_2_2_2_2_2_2_2_2_2_2_2_2_2_	2_2_2_2_2_2_2_2_2_2_2_2_2_2_2_2_2_2_2_2_	2_2_2_2_2_2_2_2_2_2_2_2_2_2_2_2_2_2_2_2_	2_2_2_2_2_2_2_2_2_2_2_2_2_2_2_2_2_2_2_2_	3_2_2_2_2_2_2_2_2_2_2_2_2_2_2_2_2_3_2_2_	2_2_2_2_2_2_2_2_2_2_2_2_2_2_2_2_2_2_2_2_	2_2_2_2_2_2_2_2_2_2_2_2_2_2_2_2_2_2_2_2_	2_2_2_2_2_2_2_2_2_2_2_2_2_2_2_2_2_2_2_2_
chr12	32132383	32139276	6893	CNV_chr12_32132383_32139276				intergenic		conserved	48	0.0644267715128228	0.0644267715128228	0.0644267715128228	0.0644267715128228	0.201252522663933	0.0644267715128228	0.0644267715128228	0.180342863116082	0.338232969811917	1.071037e-12		2	2	2	2	1.4	2	2	1.5	2_2_2_2_2_2_2_2_2_2_2_2_2_2_2_2_2_2_2_2_	2_2_2_2_2_2_2_2_2_2_2_2_2_2_2_2_2_2_2_2_	2_2_2_2_2_2_2_2_2_2_2_2_2_2_2_2_2_2_2_2_	2_2_2_2_2_2_2_2_2_2_2_2_2_2_2_2_2_2_2_2_	2_2_1_2_1_1_1_0_1_2_2_2_2_0_1_1_2_2_2_1_	2_2_2_2_2_2_2_2_2_2_2_2_2_2_2_2_2_2_2_2_	2_2_2_2_2_2_2_2_2_2_2_2_2_2_2_2_2_2_2_2_	2_2_1_1_1_1_2_2_2_2_2_1_2_1_0_1_2_2_2_1_
chr12	33145115	33150614	5499	CNV_chr12_33145115_33150614	SMAP1	ENSCAFG00000002612.4	ENSCAFT00000004108.3	intron	small ArfGAP 1 [Source:HGNC Symbol;Acc:HGNC:19651]	conserved	40	0.00346260387811634	0.00346260387811634	0.00346260387811634	0.00346260387811634	0.00346260387811634	0.00346260387811634	0.0241540016470764	0.00337837837837838	0.0465973851827019	0.04729056	positive regulation of GTPase activity, positive regulation of GTPase activity, regulation of clathrin-mediated endocytosis, positive regulation of erythrocyte differentiation,	2	2	2	2	2	2	2.1	2	2_2_2_2_2_2_2_2_2_2_2_2_2_2_2_2_2_2_2_2_	2_2_2_2_2_2_2_2_2_2_2_2_2_2_2_2_2_2_2_2_	2_2_2_2_2_2_2_2_2_2_2_2_2_2_2_2_2_2_2_2_	2_2_2_2_2_2_2_2_2_2_2_2_2_2_2_2_2_2_2_2_	2_2_2_2_2_2_2_2_2_2_2_2_2_2_2_2_2_2_2_2_	2_2_2_2_2_2_2_2_2_2_2_2_2_2_2_2_2_2_2_2_	2_3_2_3_2_2_2_2_2_2_2_2_2_2_2_2_2_2_2_2_	2_2_2_2_2_2_2_2_2_2_2_2_2_2_2_2_2_2_2_
chr12	33613971	33616524	2553	CNV_chr12_33613971_33616524				intergenic				0.0656128571701138	0.0650404201799948	0.0390098691531817	0.0941441675799321	0.0512564208477269	0.0977196114456506	0.0977196114456506	0.287433187109145	0.322225635935371	8.688392e-12		1.95	1.75	1.9	1.65	1.88888888888889	2	2	1.05	2_2_2_2_2_2_2_2_2_2_2_2_2_2_2_2_2_2_2_1_	1_2_1_2_2_2_2_2_2_2_2_2_1_2_2_2_1_1_2_2_	0_2_2_2_2_2_2_2_2_2_2_2_2_2_2_2_2_2_2_2_	1_1_2_1_2_2_2_2_2_2_2_2_1_2_2_1_2_1_1_2_	2_2_2_2_2_2_1_1_2_2_2_2_2_2_2_2_2_2_	2_2_2_2_2_2_2_2_2_2_2_2_2_2_2_2_2_2_2_2_	2_2_2_2_2_2_2_2_2_2_2_2_2_2_2_2_2_2_2_2_	0_2_1_1_1_1_1_0_2_2_2_1_1_1_2_1_0_0_0_2_
chr12	33812135	33815210	3075	CNV_chr12_33812135_33815210				intergenic		conserved	18	0.0119047619047619	0.0119047619047619	0.0119047619047619	0.0777822957139846	0.0119047619047619	0.0119047619047619	0.00704656862745098	0.017461917562724	0.101634683724236	0.001330494		2	2	2	2.21052631578947	2	2	2.05	1.95	2_2_2_2_2_2_2_2_2_2_2_2_2_2_2_2_2_2_2_2_	2_2_2_2_2_2_2_2_2_2_2_2_2_2_2_2_2_2_2_2_	2_2_2_2_2_2_2_2_2_2_2_2_2_2_2_2_2_2_2_2_	3_2_2_2_3_3_2_3_2_2_2_2_2_2_2_2_2_2_2_	2_2_2_2_2_2_2_2_2_2_2_2_2_2_2_2_2_2_2_2_	2_2_2_2_2_2_2_2_2_2_2_2_2_2_2_2_2_2_2_2_	2_2_2_2_2_2_2_2_2_3_2_2_2_2_2_2_2_2_2_2_	2_2_2_2_2_2_2_2_2_2_2_2_2_2_2_2_2_2_1_2_
chr12	34348434	34352633	4199	CNV_chr12_34348434_34352633	RIMS1	ENSCAFG00000002640.5	ENSCAFT00000046675.2	intron	regulating synaptic membrane exocytosis 1 [Source:HGNC Symbol;Acc:HGNC:17282]	conserved	68	0.00346260387811634	0.00346260387811634	0.0242382271468144	0.00346260387811634	0.00346260387811634	0.00346260387811634	0.00346260387811634	0.00346260387811634	0.0466355762824784	0.04558409	intracellular protein transport, exocytosis, exocytosis, positive regulation of dendrite extension, protein complex assembly, calcium ion-dependent exocytosis of neurotransmitter, regulation of long-term neuronal synaptic plasticity, neurotransmitter secretion, regulation of membrane potential,	2	2	2.1	2	2	2	2	2	2_2_2_2_2_2_2_2_2_2_2_2_2_2_2_2_2_2_2_2_	2_2_2_2_2_2_2_2_2_2_2_2_2_2_2_2_2_2_2_2_	2_2_2_2_2_2_3_2_2_2_2_2_2_2_2_2_2_2_2_3_	2_2_2_2_2_2_2_2_2_2_2_2_2_2_2_2_2_2_2_2_	2_2_2_2_2_2_2_2_2_2_2_2_2_2_2_2_2_2_2_2_	2_2_2_2_2_2_2_2_2_2_2_2_2_2_2_2_2_2_2_2_	2_2_2_2_2_2_2_2_2_2_2_2_2_2_2_2_2_2_2_2_	2_2_2_2_2_2_2_2_2_2_2_2_2_2_2_2_2_2_2_2_
chr12	34613990	34616739	2749	CNV_chr12_34613990_34616739	RIMS1	ENSCAFG00000002640.5	ENSCAFT00000004163.4	intron	regulating synaptic membrane exocytosis 1 [Source:HGNC Symbol;Acc:HGNC:17282]	conserved	23	-0.00328947368421053	-0.00328947368421053	0	0	0	0	0	0	-0.00632911392405063	0.5420152	intracellular protein transport, exocytosis, exocytosis, positive regulation of dendrite extension, protein complex assembly, calcium ion-dependent exocytosis of neurotransmitter, regulation of long-term neuronal synaptic plasticity, neurotransmitter secretion, regulation of membrane potential,	2.05	2.05	2	2	2	2	2	2	2_2_3_2_2_2_2_2_2_2_2_2_2_2_2_2_2_2_2_2_	2_2_2_2_2_2_2_3_2_2_2_2_2_2_2_2_2_2_2_2_	2_2_2_2_2_2_2_2_2_2_2_2_2_2_2_2_2_2_2_2_	2_2_2_2_2_2_2_2_2_2_2_2_2_2_2_2_2_2_2_2_	2_2_2_2_2_2_2_2_2_2_2_2_2_2_2_2_2_2_2_2_	2_2_2_2_2_2_2_2_2_2_2_2_2_2_2_2_2_2_2_2_	2_2_2_2_2_2_2_2_2_2_2_2_2_2_2_2_2_2_2_2_	2_2_2_2_2_2_2_2_2_2_2_2_2_2_2_2_2_2_2_2_
chr12	35493882	35505019	11137	CNV_chr12_35493882_35505019				intergenic		conserved	256	0.0125	0.0127877237851662	-0.00231026785714285	0.0127877237851662	0.00585937500000001	0.0127877237851662	0.0127877237851662	0.0711062522835221	0.067122436295836	0.01408769		2	2	2.15	2	2.05	2	2	2.35	2_2_2_2_2_2_2_2_2_2_2_2_2_2_2_2_2_2_2_	2_2_2_2_2_2_2_2_2_2_2_2_2_2_2_2_2_2_2_2_	5_2_2_2_2_2_2_2_2_2_2_2_2_2_2_2_2_2_2_2_	2_2_2_2_2_2_2_2_2_2_2_2_2_2_2_2_2_2_2_2_	2_2_2_2_2_2_2_2_2_3_2_2_2_2_2_2_2_2_2_2_	2_2_2_2_2_2_2_2_2_2_2_2_2_2_2_2_2_2_2_2_	2_2_2_2_2_2_2_2_2_2_2_2_2_2_2_2_2_2_2_2_	2_4_2_2_2_2_3_3_2_2_4_2_2_3_2_2_2_2_2_2_
chr12	35746772	35749271	2499	CNV_chr12_35746772_35749271	CD109	ENSCAFG00000002663.3	ENSCAFT00000004200.3	coding	CD109 molecule [Source:HGNC Symbol;Acc:HGNC:21685]	conserved	342	0	0	0	-0.00676169590643275	0	-0.00676169590643275	-0.00694444444444444	0	-0.0130718954248366	0.6489544	negative regulation of endopeptidase activity, negative regulation of wound healing, negative regulation of transforming growth factor beta receptor signaling pathway, osteoclast fusion, regulation of keratinocyte differentiation, hair follicle development, negative regulation of protein phosphorylation, negative regulation of keratinocyte proliferation,	2	2	2	2.05	2	2.05	2.05555555555556	2	2_2_2_2_2_2_2_2_2_2_2_2_2_2_2_2_2_2_2_	2_2_2_2_2_2_2_2_2_2_2_2_2_2_2_2_2_2_2_2_	2_2_2_2_2_2_2_2_2_2_2_2_2_2_2_2_2_2_2_	2_2_2_2_2_2_2_2_2_2_3_2_2_2_2_2_2_2_2_2_	2_2_2_2_2_2_2_2_2_2_2_2_2_2_2_2_2_2_2_2_	2_2_3_2_2_2_2_2_2_2_2_2_2_2_2_2_2_2_2_2_	2_2_2_2_2_2_2_2_2_2_2_2_2_2_2_3_2_2_	2_2_2_2_2_2_2_2_2_2_2_2_2_2_2_2_2_2_2_2_
chr12	36685669	36688618	2949	CNV_chr12_36685669_36688618				intergenic		conserved	20	0	0	0	-0.00347222222222222	0	-0.00347222222222222	0	0	-0.00645161290322586	0.5084453		2	2	2	2.05555555555556	2	2.05	2	2	2_2_2_2_2_2_2_2_2_2_2_2_2_2_2_2_2_2_2_2_	2_2_2_2_2_2_2_2_2_2_2_2_2_2_2_2_2_2_2_2_	2_2_2_2_2_2_2_2_2_2_2_2_2_2_2_2_2_2_2_2_	2_2_2_2_2_2_3_2_2_2_2_2_2_2_2_2_2_2_	2_2_2_2_2_2_2_2_2_2_2_2_2_2_2_2_2_2_2_	3_2_2_2_2_2_2_2_2_2_2_2_2_2_2_2_2_2_2_2_	2_2_2_2_2_2_2_2_2_2_2_2_2_2_2_2_2_2_2_2_	2_2_2_2_2_2_2_2_2_2_2_2_2_2_2_2_2_2_2_2_
chr12	36983709	36986508	2799	CNV_chr12_36983709_36986508	FILIP1	ENSCAFG00000002709.3	ENSCAFT00000004283.3	intron	filamin A interacting protein 1 [Source:HGNC Symbol;Acc:HGNC:21015]	conserved	15	0	0	-0.00337837837837838	0	-0.00337837837837838	0	0	0	-0.00641025641025634	0.5292729	NO GO-ANNOTATION	2	2	2.05	2	2.05263157894737	2	2	2	2_2_2_2_2_2_2_2_2_2_2_2_2_2_2_2_2_2_2_2_	2_2_2_2_2_2_2_2_2_2_2_2_2_2_2_2_2_2_2_2_	2_2_2_2_2_2_3_2_2_2_2_2_2_2_2_2_2_2_2_2_	2_2_2_2_2_2_2_2_2_2_2_2_2_2_2_2_2_2_2_2_	2_2_2_2_2_3_2_2_2_2_2_2_2_2_2_2_2_2_2_	2_2_2_2_2_2_2_2_2_2_2_2_2_2_2_2_2_2_2_2_	2_2_2_2_2_2_2_2_2_2_2_2_2_2_2_2_2_2_2_2_	2_2_2_2_2_2_2_2_2_2_2_2_2_2_2_2_2_2_2_
chr12	36989684	36992508	2824	CNV_chr12_36989684_36992508	FILIP1	ENSCAFG00000002709.3	ENSCAFT00000004283.3	intron	filamin A interacting protein 1 [Source:HGNC Symbol;Acc:HGNC:21015]	conserved	24	-0.00337837837837838	0	0	0	0	0	-0.00337837837837838	0	-0.00645161290322586	0.5353479	NO GO-ANNOTATION	2.05263157894737	2	2	2	2	2	2.05	2	2_2_3_2_2_2_2_2_2_2_2_2_2_2_2_2_2_2_2_	2_2_2_2_2_2_2_2_2_2_2_2_2_2_2_2_2_2_2_	2_2_2_2_2_2_2_2_2_2_2_2_2_2_2_2_2_2_2_	2_2_2_2_2_2_2_2_2_2_2_2_2_2_2_2_2_2_2_2_	2_2_2_2_2_2_2_2_2_2_2_2_2_2_2_2_2_2_2_2_	2_2_2_2_2_2_2_2_2_2_2_2_2_2_2_2_2_2_2_2_	3_2_2_2_2_2_2_2_2_2_2_2_2_2_2_2_2_2_2_2_	2_2_2_2_2_2_2_2_2_2_2_2_2_2_2_2_2_2_2_2_
chr12	37299944	37303559	3615	CNV_chr12_37299944_37303559	SENP6	ENSCAFG00000002711.3	ENSCAFT00000004287.3	coding	SUMO1/sentrin specific peptidase 6 [Source:HGNC Symbol;Acc:HGNC:20944]	conserved	172	0.00346260387811634	0.00346260387811634	0.00346260387811634	0.00346260387811634	0.0242382271468144	0.00346260387811634	0.00346260387811634	0.00346260387811634	0.0466355762824784	0.04558409	proteolysis, regulation of spindle assembly, regulation of kinetochore assembly, protein desumoylation, protein modification by small protein removal,	2	2	2	2	2.1	2	2	2	2_2_2_2_2_2_2_2_2_2_2_2_2_2_2_2_2_2_2_2_	2_2_2_2_2_2_2_2_2_2_2_2_2_2_2_2_2_2_2_2_	2_2_2_2_2_2_2_2_2_2_2_2_2_2_2_2_2_2_2_2_	2_2_2_2_2_2_2_2_2_2_2_2_2_2_2_2_2_2_2_2_	2_2_2_2_2_2_3_2_2_2_2_2_2_2_2_2_2_3_2_2_	2_2_2_2_2_2_2_2_2_2_2_2_2_2_2_2_2_2_2_2_	2_2_2_2_2_2_2_2_2_2_2_2_2_2_2_2_2_2_2_2_	2_2_2_2_2_2_2_2_2_2_2_2_2_2_2_2_2_2_2_2_
chr12	38341336	38346385	5049	CNV_chr12_38341336_38346385				intergenic		conserved	16	0	0	-0.00328947368421053	0	0	0	-0.00328947368421053	0	-0.00632911392405063	0.5420152		2	2	2.05	2	2	2	2.05	2	2_2_2_2_2_2_2_2_2_2_2_2_2_2_2_2_2_2_2_2_	2_2_2_2_2_2_2_2_2_2_2_2_2_2_2_2_2_2_2_2_	2_2_2_2_2_2_2_2_2_2_2_2_2_2_2_2_2_2_3_2_	2_2_2_2_2_2_2_2_2_2_2_2_2_2_2_2_2_2_2_2_	2_2_2_2_2_2_2_2_2_2_2_2_2_2_2_2_2_2_2_2_	2_2_2_2_2_2_2_2_2_2_2_2_2_2_2_2_2_2_2_2_	2_2_2_2_2_2_2_2_2_2_2_2_2_2_2_2_2_2_2_3_	2_2_2_2_2_2_2_2_2_2_2_2_2_2_2_2_2_2_2_2_
chr12	39613164	39616113	2949	CNV_chr12_39613164_39616113				intergenic		conserved	24	0	0	0	-0.00328947368421053	0	0	-0.00328947368421053	0	-0.00645161290322586	0.5599924		2	2	2	2.05	2	2	2.05	2	2_2_2_2_2_2_2_2_2_2_2_2_2_2_2_2_2_2_2_2_	2_2_2_2_2_2_2_2_2_2_2_2_2_2_2_2_2_2_2_	2_2_2_2_2_2_2_2_2_2_2_2_2_2_2_2_2_2_	2_2_2_2_2_2_2_2_2_2_2_2_2_2_2_3_2_2_2_2_	2_2_2_2_2_2_2_2_2_2_2_2_2_2_2_2_2_2_2_2_	2_2_2_2_2_2_2_2_2_2_2_2_2_2_2_2_2_2_2_2_	2_2_2_2_2_3_2_2_2_2_2_2_2_2_2_2_2_2_2_2_	2_2_2_2_2_2_2_2_2_2_2_2_2_2_2_2_2_2_2_2_
chr12	40478134	40481740	3606	CNV_chr12_40478134_40481740	LCA5	ENSCAFG00000002822.2	ENSCAFT00000004511.2	intron	Leber congenital amaurosis 5 [Source:HGNC Symbol;Acc:HGNC:31923]	conserved	17	0	0	0	0	-0.00328947368421053	0	0	-0.00328947368421053	-0.00636942675159243	0.5479846	intraciliary transport, photoreceptor cell maintenance,	2	2	2	2	2.05	2	2	2.05	2_2_2_2_2_2_2_2_2_2_2_2_2_2_2_2_2_2_2_2_	2_2_2_2_2_2_2_2_2_2_2_2_2_2_2_2_2_2_2_2_	2_2_2_2_2_2_2_2_2_2_2_2_2_2_2_2_2_2_2_2_	2_2_2_2_2_2_2_2_2_2_2_2_2_2_2_2_2_2_2_	2_2_2_2_2_2_2_2_2_2_2_2_2_2_3_2_2_2_2_2_	2_2_2_2_2_2_2_2_2_2_2_2_2_2_2_2_2_2_2_2_	2_2_2_2_2_2_2_2_2_2_2_2_2_2_2_2_2_2_2_2_	2_2_2_2_2_2_3_2_2_2_2_2_2_2_2_2_2_2_2_2_
chr12	40694325	40698024	3699	CNV_chr12_40694325_40698024				intergenic				-0.00328947368421053	0	-0.00328947368421053	0	0	0	0	0	-0.00645161290322586	0.5599924		2.05	2	2.05	2	2	2	2	2	3_2_2_2_2_2_2_2_2_2_2_2_2_2_2_2_2_2_2_2_	2_2_2_2_2_2_2_2_2_2_2_2_2_2_2_2_2_2_2_2_	2_3_2_2_2_2_2_2_2_2_2_2_2_2_2_2_2_2_2_2_	2_2_2_2_2_2_2_2_2_2_2_2_2_2_2_2_2_2_2_2_	2_2_2_2_2_2_2_2_2_2_2_2_2_2_2_2_2_2_2_	2_2_2_2_2_2_2_2_2_2_2_2_2_2_2_2_2_2_2_2_	2_2_2_2_2_2_2_2_2_2_2_2_2_2_2_2_2_2_	2_2_2_2_2_2_2_2_2_2_2_2_2_2_2_2_2_2_2_2_
chr12	41671697	41678801	7104	CNV_chr12_41671697_41678801				intergenic		conserved	20	0.122485021939128	0.167064828105614	0.110911018537274	0.0699219949337472	0.118175078453156	0.152485811196996	0.104077808145064	0.0447495495084208	0.234786258279247	5.151783e-08		2.2	3.10526315789474	2.22222222222222	2.35	2.89473684210526	3.1	2.25	2.55	2_3_3_2_2_3_2_2_3_2_2_2_2_2_2_2_2_2_2_2_	3_2_3_3_4_2_3_4_4_4_3_4_3_3_3_2_3_2_4_	2_2_2_2_3_2_2_2_3_2_3_2_2_2_2_2_2_3_	2_4_2_2_2_3_3_3_2_3_2_2_2_2_2_2_2_2_2_3_	2_2_4_3_3_3_3_2_3_2_3_4_2_4_3_3_3_3_3_	4_4_3_4_2_3_4_2_3_2_4_3_2_4_4_3_3_3_3_2_	2_3_2_3_2_2_2_2_2_3_2_2_2_2_2_3_2_2_3_2_	2_4_2_2_2_2_4_3_3_2_4_2_3_3_2_2_2_2_3_2_
chr12	42465561	42471386	5825	CNV_chr12_42465561_42471386				intergenic		conserved	62	-0.00328947368421053	0	0	-0.00328947368421053	0	0	0	0	-0.00636942675159243	0.5479846		2.05	2	2	2.05	2	2	2	2	2_2_2_2_2_2_2_3_2_2_2_2_2_2_2_2_2_2_2_2_	2_2_2_2_2_2_2_2_2_2_2_2_2_2_2_2_2_2_2_2_	2_2_2_2_2_2_2_2_2_2_2_2_2_2_2_2_2_2_2_2_	2_2_2_2_2_2_2_2_2_2_2_2_2_2_3_2_2_2_2_2_	2_2_2_2_2_2_2_2_2_2_2_2_2_2_2_2_2_2_2_	2_2_2_2_2_2_2_2_2_2_2_2_2_2_2_2_2_2_2_2_	2_2_2_2_2_2_2_2_2_2_2_2_2_2_2_2_2_2_2_2_	2_2_2_2_2_2_2_2_2_2_2_2_2_2_2_2_2_2_2_2_
chr12	43207257	43210706	3449	CNV_chr12_43207257_43210706				intergenic		conserved	15	0	0	-0.00675675675675675	-0.00666785206258891	0	0	0	-0.00666785206258891	-0.0128205128205128	0.6488846		2	2	2.05263157894737	2.05	2	2	2	2.05	2_2_2_2_2_2_2_2_2_2_2_2_2_2_2_2_2_2_2_2_	2_2_2_2_2_2_2_2_2_2_2_2_2_2_2_2_2_2_2_2_	2_2_2_2_2_2_2_2_2_2_2_2_2_2_2_2_3_2_2_	2_2_2_2_2_2_2_2_2_2_2_2_2_2_2_2_2_3_2_2_	2_2_2_2_2_2_2_2_2_2_2_2_2_2_2_2_2_2_2_2_	2_2_2_2_2_2_2_2_2_2_2_2_2_2_2_2_2_2_2_2_	2_2_2_2_2_2_2_2_2_2_2_2_2_2_2_2_2_2_2_2_	2_2_2_2_2_3_2_2_2_2_2_2_2_2_2_2_2_2_2_2_
chr12	43691597	43698741	7144	CNV_chr12_43691597_43698741		ENSCAFG00000002945.3	ENSCAFT00000004715.3	coding	Uncharacterized protein [Source:UniProtKB/TrEMBL;Acc:F1PI48]	conserved	41	0.00346260387811634	0.0242382271468144	0.00346260387811634	0.00346260387811634	0.00346260387811634	0.00346260387811634	0.00346260387811634	0.00346260387811634	0.0466355762824784	0.04558409	regulation of transcription, DNA-templated,	2	2.1	2	2	2	2	2	2	2_2_2_2_2_2_2_2_2_2_2_2_2_2_2_2_2_2_2_2_	2_2_2_2_2_2_2_2_2_2_2_2_3_2_2_2_3_2_2_2_	2_2_2_2_2_2_2_2_2_2_2_2_2_2_2_2_2_2_2_2_	2_2_2_2_2_2_2_2_2_2_2_2_2_2_2_2_2_2_2_2_	2_2_2_2_2_2_2_2_2_2_2_2_2_2_2_2_2_2_2_2_	2_2_2_2_2_2_2_2_2_2_2_2_2_2_2_2_2_2_2_2_	2_2_2_2_2_2_2_2_2_2_2_2_2_2_2_2_2_2_2_2_	2_2_2_2_2_2_2_2_2_2_2_2_2_2_2_2_2_2_2_2_
chr12	43792708	43808441	15733	CNV_chr12_43792708_43808441				intergenic		conserved	40	0.0129725722757598	0.0129725722757598	0.0129725722757598	0.0908080059303187	0.0129725722757598	0.0129725722757598	0.0129725722757598	0.0129725722757598	0.165848705364698	1.138045e-05		2	2	2	1.7	2	2	2	2	2_2_2_2_2_2_2_2_2_2_2_2_2_2_2_2_2_2_2_2_	2_2_2_2_2_2_2_2_2_2_2_2_2_2_2_2_2_2_2_2_	2_2_2_2_2_2_2_2_2_2_2_2_2_2_2_2_2_2_2_2_	2_0_2_2_2_1_1_2_2_1_2_2_2_2_2_2_2_2_2_1_	2_2_2_2_2_2_2_2_2_2_2_2_2_2_2_2_2_2_2_2_	2_2_2_2_2_2_2_2_2_2_2_2_2_2_2_2_2_2_2_2_	2_2_2_2_2_2_2_2_2_2_2_2_2_2_2_2_2_2_2_2_	2_2_2_2_2_2_2_2_2_2_2_2_2_2_2_2_2_2_2_2_
chr12	43900722	43910189	9467	CNV_chr12_43900722_43910189	PRSS35	ENSCAFG00000002947.3	ENSCAFT00000004721.3	coding	protease, serine, 35 [Source:HGNC Symbol;Acc:HGNC:21387]	conserved	267	0.0364827509951348	0.00587406015037592	0.00587406015037592	0.00587406015037592	0.00123839009287926	0.00587406015037592	0.00587406015037592	0.00587406015037592	0.0599855803893294	0.02084526	proteolysis,	2.2	2	2	2	2.05	2	2	2	2_2_2_2_2_2_3_2_2_2_2_2_2_2_3_2_4_2_2_2_	2_2_2_2_2_2_2_2_2_2_2_2_2_2_2_2_2_2_2_2_	2_2_2_2_2_2_2_2_2_2_2_2_2_2_2_2_2_2_2_2_	2_2_2_2_2_2_2_2_2_2_2_2_2_2_2_2_2_2_2_2_	2_2_2_3_2_2_2_2_2_2_2_2_2_2_2_2_2_2_2_2_	2_2_2_2_2_2_2_2_2_2_2_2_2_2_2_2_2_2_2_2_	2_2_2_2_2_2_2_2_2_2_2_2_2_2_2_2_2_2_2_2_	2_2_2_2_2_2_2_2_2_2_2_2_2_2_2_2_2_2_2_2_
chr12	44845971	44849670	3699	CNV_chr12_44845971_44849670				intergenic				0.0298270097887175	0.0412389332464288	0.20232922570117	0.0412389332464288	0.0298270097887175	0.0412389332464288	0.0404788662902253	0.0404788662902253	0.237974429537897	3.37793e-08		1.9	2	1.55555555555556	2	1.9	2	2	2	2_2_2_2_2_2_2_2_2_1_2_2_2_2_2_2_2_2_2_1_	2_2_2_2_2_2_2_2_2_2_2_2_2_2_2_2_2_2_2_2_	1_2_1_2_2_2_2_2_1_1_2_1_1_2_2_1_1_2_	2_2_2_2_2_2_2_2_2_2_2_2_2_2_2_2_2_2_2_2_	1_2_2_2_1_2_2_2_2_2_2_2_2_2_2_2_2_2_2_2_	2_2_2_2_2_2_2_2_2_2_2_2_2_2_2_2_2_2_2_2_	2_2_2_2_2_2_2_2_2_2_2_2_2_2_2_2_2_2_2_	2_2_2_2_2_2_2_2_2_2_2_2_2_2_2_2_2_2_2_
chr12	45030564	45033363	2799	CNV_chr12_45030564_45033363				intergenic		conserved	3855	0	-0.00328947368421053	0	-0.00328947368421053	0	0	0	0	-0.00636942675159243	0.5479846		2	2.05	2	2.05	2	2	2	2	2_2_2_2_2_2_2_2_2_2_2_2_2_2_2_2_2_2_2_2_	2_2_2_2_2_2_2_2_2_2_2_2_2_2_3_2_2_2_2_2_	2_2_2_2_2_2_2_2_2_2_2_2_2_2_2_2_2_2_2_2_	2_2_2_3_2_2_2_2_2_2_2_2_2_2_2_2_2_2_2_2_	2_2_2_2_2_2_2_2_2_2_2_2_2_2_2_2_2_2_2_2_	2_2_2_2_2_2_2_2_2_2_2_2_2_2_2_2_2_2_2_2_	2_2_2_2_2_2_2_2_2_2_2_2_2_2_2_2_2_2_2_2_	2_2_2_2_2_2_2_2_2_2_2_2_2_2_2_2_2_2_2_
chr12	45668358	45673116	4758	CNV_chr12_45668358_45673116				intergenic		conserved	25	0.00346260387811634	0.0242382271468144	0.00346260387811634	0.00346260387811634	0.00346260387811634	0.00346260387811634	0.00346260387811634	0.00346260387811634	0.0466355762824784	0.04558409		2	2.1	2	2	2	2	2	2	2_2_2_2_2_2_2_2_2_2_2_2_2_2_2_2_2_2_2_2_	2_2_2_2_2_2_2_2_2_2_2_3_2_3_2_2_2_2_2_2_	2_2_2_2_2_2_2_2_2_2_2_2_2_2_2_2_2_2_2_2_	2_2_2_2_2_2_2_2_2_2_2_2_2_2_2_2_2_2_2_2_	2_2_2_2_2_2_2_2_2_2_2_2_2_2_2_2_2_2_2_2_	2_2_2_2_2_2_2_2_2_2_2_2_2_2_2_2_2_2_2_2_	2_2_2_2_2_2_2_2_2_2_2_2_2_2_2_2_2_2_2_2_	2_2_2_2_2_2_2_2_2_2_2_2_2_2_2_2_2_2_2_2_
chr12	46059007	46062506	3499	CNV_chr12_46059007_46062506				intergenic				0.022170057381325	0.022170057381325	0.155190401669275	0.022170057381325	0.022170057381325	0.022170057381325	0.022170057381325	0.022170057381325	0.266308604677185	1.608358e-09		2	2	1.52631578947368	2	2	2	2	2	2_2_2_2_2_2_2_2_2_2_2_2_2_2_2_2_2_2_2_2_	2_2_2_2_2_2_2_2_2_2_2_2_2_2_2_2_2_2_2_2_	2_2_2_2_2_1_2_2_2_1_2_1_1_2_1_0_2_2_0_	2_2_2_2_2_2_2_2_2_2_2_2_2_2_2_2_2_2_2_2_	2_2_2_2_2_2_2_2_2_2_2_2_2_2_2_2_2_2_2_2_	2_2_2_2_2_2_2_2_2_2_2_2_2_2_2_2_2_2_2_2_	2_2_2_2_2_2_2_2_2_2_2_2_2_2_2_2_2_2_2_2_	2_2_2_2_2_2_2_2_2_2_2_2_2_2_2_2_2_2_2_2_
chr12	46500279	46505228	4949	CNV_chr12_46500279_46505228		ENSCAFG00000003038.1	ENSCAFT00000004887.1	noncoding transcript				0	-0.00328947368421053	0	-0.00328947368421053	0	0	0	0	-0.00649350649350653	0.5660287	NO GO-ANNOTATION	2	2.05	2	2.05	2	2	2	2	2_2_2_2_2_2_2_2_2_2_2_2_2_2_2_2_2_2_2_2_	2_2_2_2_2_2_2_2_2_2_3_2_2_2_2_2_2_2_2_2_	2_2_2_2_2_2_2_2_2_2_2_2_2_2_2_2_2_2_	2_2_2_2_2_3_2_2_2_2_2_2_2_2_2_2_2_2_2_2_	2_2_2_2_2_2_2_2_2_2_2_2_2_2_2_2_2_2_2_2_	2_2_2_2_2_2_2_2_2_2_2_2_2_2_2_2_2_2_2_	2_2_2_2_2_2_2_2_2_2_2_2_2_2_2_2_2_2_2_	2_2_2_2_2_2_2_2_2_2_2_2_2_2_2_2_2_2_2_2_
chr12	47775753	47779002	3249	CNV_chr12_47775753_47779002				intergenic		conserved	27	0	0	-0.00328947368421053	0	-0.00328947368421053	0	0	0	-0.00632911392405063	0.5420152		2	2	2.05	2	2.05	2	2	2	2_2_2_2_2_2_2_2_2_2_2_2_2_2_2_2_2_2_2_2_	2_2_2_2_2_2_2_2_2_2_2_2_2_2_2_2_2_2_2_2_	2_2_2_2_2_2_2_3_2_2_2_2_2_2_2_2_2_2_2_2_	2_2_2_2_2_2_2_2_2_2_2_2_2_2_2_2_2_2_2_2_	2_2_2_2_2_2_2_2_2_2_2_2_2_2_2_2_2_3_2_2_	2_2_2_2_2_2_2_2_2_2_2_2_2_2_2_2_2_2_2_2_	2_2_2_2_2_2_2_2_2_2_2_2_2_2_2_2_2_2_2_2_	2_2_2_2_2_2_2_2_2_2_2_2_2_2_2_2_2_2_2_2_
chr12	48567905	48572618	4713	CNV_chr12_48567905_48572618				intergenic		conserved	54	0	0	0	0	-0.00328947368421053	0	0	-0.00328947368421053	-0.00645161290322586	0.5599924		2	2	2	2	2.05	2	2	2.05	2_2_2_2_2_2_2_2_2_2_2_2_2_2_2_2_2_2_2_2_	2_2_2_2_2_2_2_2_2_2_2_2_2_2_2_2_2_2_2_	2_2_2_2_2_2_2_2_2_2_2_2_2_2_2_2_2_2_2_2_	2_2_2_2_2_2_2_2_2_2_2_2_2_2_2_2_2_2_2_	2_2_2_2_3_2_2_2_2_2_2_2_2_2_2_2_2_2_2_2_	2_2_2_2_2_2_2_2_2_2_2_2_2_2_2_2_2_2_2_2_	2_2_2_2_2_2_2_2_2_2_2_2_2_2_2_2_2_2_2_	2_2_2_3_2_2_2_2_2_2_2_2_2_2_2_2_2_2_2_2_
chr12	49846147	49849208	3061	CNV_chr12_49846147_49849208				intergenic				0.318728653325563	0.0470142874587862	0.0373831775700934	0.0462740384615385	0.0470142874587862	0.0470142874587862	0.0470142874587862	0.0470142874587862	0.468493274352261	2.364053e-19		1.35	2	1.94736842105263	2	2	2	2	2	1_1_0_2_2_1_2_2_2_1_2_2_1_1_2_1_1_1_1_1_	2_2_2_2_2_2_2_2_2_2_2_2_2_2_2_2_2_2_2_2_	2_2_2_2_2_2_2_2_2_2_2_2_1_2_2_2_2_2_2_	2_2_2_2_2_2_2_2_2_2_2_2_2_2_2_2_2_2_2_	2_2_2_2_2_2_2_2_2_2_2_2_2_2_2_2_2_2_2_2_	2_2_2_2_2_2_2_2_2_2_2_2_2_2_2_2_2_2_2_2_	2_2_2_2_2_2_2_2_2_2_2_2_2_2_2_2_2_2_2_2_	2_2_2_2_2_2_2_2_2_2_2_2_2_2_2_2_2_2_2_2_
chr12	51264366	51268115	3749	CNV_chr12_51264366_51268115				intergenic		conserved	221	0.00375375375375376	0.00375375375375376	0.0260939510939511	0.00357142857142857	0.00375375375375376	0.00375375375375376	0.00375375375375376	0.00375375375375376	0.0494623655913979	0.03723512		2	2	2.10526315789474	2	2	2	2	2	2_2_2_2_2_2_2_2_2_2_2_2_2_2_2_2_2_2_2_2_	2_2_2_2_2_2_2_2_2_2_2_2_2_2_2_2_2_2_2_2_	2_3_2_2_2_2_2_2_2_2_2_2_2_2_2_2_2_3_2_	2_2_2_2_2_2_2_2_2_2_2_2_2_2_2_2_2_2_	2_2_2_2_2_2_2_2_2_2_2_2_2_2_2_2_2_2_2_2_	2_2_2_2_2_2_2_2_2_2_2_2_2_2_2_2_2_2_2_2_	2_2_2_2_2_2_2_2_2_2_2_2_2_2_2_2_2_2_2_2_	2_2_2_2_2_2_2_2_2_2_2_2_2_2_2_2_2_2_2_2_
chr12	51760907	51766206	5299	CNV_chr12_51760907_51766206				intergenic				0.0327340856143413	0.0514881781370568	0.0531884114798054	0.138881201141446	0.02547882847887	0.0514881781370568	0.0514881781370568	0.0514881781370568	0.169910697532602	9.422999e-06		2.15	2	2.22222222222222	2.47368421052632	2.1	2	2	2	2_2_2_2_2_2_3_2_2_2_2_3_2_2_2_2_2_2_2_3_	2_2_2_2_2_2_2_2_2_2_2_2_2_2_2_2_2_2_2_2_	2_2_3_2_2_2_2_2_2_2_2_3_3_2_2_2_3_2_	3_2_2_3_2_2_3_2_2_2_3_2_2_2_4_2_3_3_3_	2_2_2_2_2_2_3_3_2_2_2_2_2_2_2_2_2_2_2_2_	2_2_2_2_2_2_2_2_2_2_2_2_2_2_2_2_2_2_2_2_	2_2_2_2_2_2_2_2_2_2_2_2_2_2_2_2_2_2_2_2_	2_2_2_2_2_2_2_2_2_2_2_2_2_2_2_2_2_2_2_2_
chr12	51986661	52003926	17265	CNV_chr12_51986661_52003926				intergenic		conserved	703	0	0	-0.00328947368421053	0	-0.00328947368421053	0	0	0	-0.00632911392405063	0.5420152		2	2	2.05	2	2.05	2	2	2	2_2_2_2_2_2_2_2_2_2_2_2_2_2_2_2_2_2_2_2_	2_2_2_2_2_2_2_2_2_2_2_2_2_2_2_2_2_2_2_2_	2_3_2_2_2_2_2_2_2_2_2_2_2_2_2_2_2_2_2_2_	2_2_2_2_2_2_2_2_2_2_2_2_2_2_2_2_2_2_2_2_	2_3_2_2_2_2_2_2_2_2_2_2_2_2_2_2_2_2_2_2_	2_2_2_2_2_2_2_2_2_2_2_2_2_2_2_2_2_2_2_2_	2_2_2_2_2_2_2_2_2_2_2_2_2_2_2_2_2_2_2_2_	2_2_2_2_2_2_2_2_2_2_2_2_2_2_2_2_2_2_2_2_
chr12	53594246	53597395	3149	CNV_chr12_53594246_53597395				intergenic		conserved	27	0.00711237553342816	0.00711237553342816	0.00711237553342816	0.00711237553342816	0.0497866287339971	0.00711237553342816	0.00711237553342816	0.00711237553342816	0.0938652363392557	0.00236624		2	2	2	2	1.85	2	2	2	2_2_2_2_2_2_2_2_2_2_2_2_2_2_2_2_2_2_2_2_	2_2_2_2_2_2_2_2_2_2_2_2_2_2_2_2_2_2_2_2_	2_2_2_2_2_2_2_2_2_2_2_2_2_2_2_2_2_2_2_2_	2_2_2_2_2_2_2_2_2_2_2_2_2_2_2_2_2_2_2_2_	2_2_2_2_2_2_2_1_1_2_2_2_2_2_2_1_2_2_2_2_	2_2_2_2_2_2_2_2_2_2_2_2_2_2_2_2_2_2_2_2_	2_2_2_2_2_2_2_2_2_2_2_2_2_2_2_2_2_2_2_2_	2_2_2_2_2_2_2_2_2_2_2_2_2_2_2_2_2_2_2_2_
chr12	55751898	55754397	2499	CNV_chr12_55751898_55754397				intergenic		conserved	20	0.032313988436654	0.032313988436654	0.0316840277777778	0.0316840277777778	0.153230543596895	0.0316840277777778	0.0455774148208359	0.032313988436654	0.201678765880218	8.398469e-07		2	2	2	2	2.35294117647059	2	2.15	2	2_2_2_2_2_2_2_2_2_2_2_2_2_2_2_2_2_2_2_2_	2_2_2_2_2_2_2_2_2_2_2_2_2_2_2_2_2_2_2_2_	2_2_2_2_2_2_2_2_2_2_2_2_2_2_2_2_2_2_2_	2_2_2_2_2_2_2_2_2_2_2_2_2_2_2_2_2_2_2_	2_2_2_2_2_2_2_2_2_3_3_2_3_3_3_3_2_	2_2_2_2_2_2_2_2_2_2_2_2_2_2_2_2_2_2_2_	3_2_2_2_2_2_2_2_2_2_2_2_3_2_2_3_2_2_2_2_	2_2_2_2_2_2_2_2_2_2_2_2_2_2_2_2_2_2_2_2_
chr12	55999184	56003633	4449	CNV_chr12_55999184_56003633				intergenic		conserved	37	0	0	0	-0.00657894736842106	-0.00657894736842106	-0.00657894736842106	0	0	-0.0128205128205128	0.6661856		2	2	2	2.05	2.05	2.05	2	2	2_2_2_2_2_2_2_2_2_2_2_2_2_2_2_2_2_2_2_2_	2_2_2_2_2_2_2_2_2_2_2_2_2_2_2_2_2_2_2_2_	2_2_2_2_2_2_2_2_2_2_2_2_2_2_2_2_2_2_2_	2_2_2_2_2_2_2_2_2_2_3_2_2_2_2_2_2_2_2_2_	2_2_2_3_2_2_2_2_2_2_2_2_2_2_2_2_2_2_2_2_	2_2_2_2_2_3_2_2_2_2_2_2_2_2_2_2_2_2_2_2_	2_2_2_2_2_2_2_2_2_2_2_2_2_2_2_2_2_2_2_2_	2_2_2_2_2_2_2_2_2_2_2_2_2_2_2_2_2_2_2_2_
chr12	57176819	57180318	3499	CNV_chr12_57176819_57180318	FBXL4	ENSCAFG00000003467.3	ENSCAFT00000005576.3	intron	F-box and leucine-rich repeat protein 4 [Source:HGNC Symbol;Acc:HGNC:13601]	conserved	38	-0.00328947368421053	0	0	0	-0.00328947368421053	0	0	0	-0.00641025641025634	0.5539774	NO GO-ANNOTATION	2.05	2	2	2	2.05	2	2	2	2_2_2_2_2_2_2_2_2_2_2_2_2_2_2_2_3_2_2_2_	2_2_2_2_2_2_2_2_2_2_2_2_2_2_2_2_2_2_2_2_	2_2_2_2_2_2_2_2_2_2_2_2_2_2_2_2_2_2_	2_2_2_2_2_2_2_2_2_2_2_2_2_2_2_2_2_2_2_2_	2_2_2_2_2_2_2_3_2_2_2_2_2_2_2_2_2_2_2_2_	2_2_2_2_2_2_2_2_2_2_2_2_2_2_2_2_2_2_2_2_	2_2_2_2_2_2_2_2_2_2_2_2_2_2_2_2_2_2_2_2_	2_2_2_2_2_2_2_2_2_2_2_2_2_2_2_2_2_2_2_2_
chr12	58022975	58027224	4249	CNV_chr12_58022975_58027224				intergenic		conserved	18	0.0142247510668563	0.0142247510668563	0.0392168484273747	0.0392168484273747	0.0138888888888889	0.0142247510668563	0.0142247510668563	0.0142247510668563	0.0760233918128655	0.008071107		2	2	1.85	1.85	2	2	2	2	2_2_2_2_2_2_2_2_2_2_2_2_2_2_2_2_2_2_2_2_	2_2_2_2_2_2_2_2_2_2_2_2_2_2_2_2_2_2_2_2_	2_1_2_2_2_2_1_2_2_2_2_2_2_2_2_1_2_2_2_2_	2_1_2_2_1_2_2_2_2_2_2_2_2_2_2_2_2_2_2_1_	2_2_2_2_2_2_2_2_2_2_2_2_2_2_2_2_2_2_2_	2_2_2_2_2_2_2_2_2_2_2_2_2_2_2_2_2_2_2_2_	2_2_2_2_2_2_2_2_2_2_2_2_2_2_2_2_2_2_2_2_	2_2_2_2_2_2_2_2_2_2_2_2_2_2_2_2_2_2_2_2_
chr12	58754936	58758254	3318	CNV_chr12_58754936_58758254	ASCC3	ENSCAFG00000003554.3	ENSCAFT00000005717.3	intron	activating signal cointegrator 1 complex subunit 3 [Source:HGNC Symbol;Acc:HGNC:18697]	conserved	23	0.0183765829541452	0.00346260387811634	0.00346260387811634	0.00346260387811634	-0.00231481481481484	0.00337837837837838	0.00346260387811634	0.00346260387811634	0.0226372382569326	0.1624641	DNA dealkylation involved in DNA repair, cell proliferation, DNA duplex unwinding,	2.1	2	2	2	2.05263157894737	2	2	2	2_2_2_2_2_2_2_3_2_2_2_2_2_2_2_2_3_2_2_2_	2_2_2_2_2_2_2_2_2_2_2_2_2_2_2_2_2_2_2_2_	2_2_2_2_2_2_2_2_2_2_2_2_2_2_2_2_2_2_2_2_	2_2_2_2_2_2_2_2_2_2_2_2_2_2_2_2_2_2_2_2_	2_2_2_2_2_2_2_2_2_2_2_2_2_3_2_2_2_2_2_	2_2_2_2_2_2_2_2_2_2_2_2_2_2_2_2_2_2_2_	2_2_2_2_2_2_2_2_2_2_2_2_2_2_2_2_2_2_2_2_	2_2_2_2_2_2_2_2_2_2_2_2_2_2_2_2_2_2_2_2_
chr12	58876741	58881260	4519	CNV_chr12_58876741_58881260	ASCC3	ENSCAFG00000003554.3	ENSCAFT00000005717.3	intron	activating signal cointegrator 1 complex subunit 3 [Source:HGNC Symbol;Acc:HGNC:18697]	conserved	153	0	0	0	-0.00328947368421053	0	0	0	-0.00328947368421053	-0.00632911392405063	0.5420152	DNA dealkylation involved in DNA repair, cell proliferation, DNA duplex unwinding,	2	2	2	2.05	2	2	2	2.05	2_2_2_2_2_2_2_2_2_2_2_2_2_2_2_2_2_2_2_2_	2_2_2_2_2_2_2_2_2_2_2_2_2_2_2_2_2_2_2_2_	2_2_2_2_2_2_2_2_2_2_2_2_2_2_2_2_2_2_2_2_	2_2_2_2_2_2_2_2_2_2_2_2_2_2_2_2_2_3_2_2_	2_2_2_2_2_2_2_2_2_2_2_2_2_2_2_2_2_2_2_2_	2_2_2_2_2_2_2_2_2_2_2_2_2_2_2_2_2_2_2_2_	2_2_2_2_2_2_2_2_2_2_2_2_2_2_2_2_2_2_2_2_	2_2_2_3_2_2_2_2_2_2_2_2_2_2_2_2_2_2_2_2_
chr12	59765720	59773258	7538	CNV_chr12_59765720_59773258	GRIK2	ENSCAFG00000003580.4	ENSCAFT00000005767.3	intron	glutamate receptor, ionotropic, kainate 2 [Source:HGNC Symbol;Acc:HGNC:4580]	conserved	66	0.00346260387811634	0.00346260387811634	0.00328947368421052	0.00346260387811634	0.00346260387811634	0.00337837837837838	0.00346260387811634	0.0239808714531706	0.0465195246179966	0.05088239	synaptic transmission, glutamatergic, ionotropic glutamate receptor signaling pathway, modulation of synaptic transmission, positive regulation of synaptic transmission, regulation of short-term neuronal synaptic plasticity, ion transmembrane transport, ion transport, transport, negative regulation of synaptic transmission, glutamatergic, inhibitory postsynaptic potential, regulation of long-term…	2	2	2	2	2	2	2	2.1	2_2_2_2_2_2_2_2_2_2_2_2_2_2_2_2_2_2_2_2_	2_2_2_2_2_2_2_2_2_2_2_2_2_2_2_2_2_2_2_2_	2_2_2_2_2_2_2_2_2_2_2_2_2_2_2_2_2_2_	2_2_2_2_2_2_2_2_2_2_2_2_2_2_2_2_2_2_2_2_	2_2_2_2_2_2_2_2_2_2_2_2_2_2_2_2_2_2_2_2_	2_2_2_2_2_2_2_2_2_2_2_2_2_2_2_2_2_2_2_	2_2_2_2_2_2_2_2_2_2_2_2_2_2_2_2_2_2_2_2_	3_2_2_2_2_2_2_2_2_2_2_2_2_2_2_3_2_2_2_2_
chr12	60456628	60462151	5523	CNV_chr12_60456628_60462151				intergenic		conserved	16	0	-0.00328947368421053	-0.00328947368421053	0	0	0	0	0	-0.00632911392405063	0.5420152		2	2.05	2.05	2	2	2	2	2	2_2_2_2_2_2_2_2_2_2_2_2_2_2_2_2_2_2_2_2_	2_2_2_2_3_2_2_2_2_2_2_2_2_2_2_2_2_2_2_2_	2_2_2_2_2_2_2_2_2_2_2_2_2_3_2_2_2_2_2_2_	2_2_2_2_2_2_2_2_2_2_2_2_2_2_2_2_2_2_2_2_	2_2_2_2_2_2_2_2_2_2_2_2_2_2_2_2_2_2_2_2_	2_2_2_2_2_2_2_2_2_2_2_2_2_2_2_2_2_2_2_2_	2_2_2_2_2_2_2_2_2_2_2_2_2_2_2_2_2_2_2_2_	2_2_2_2_2_2_2_2_2_2_2_2_2_2_2_2_2_2_2_2_
chr12	61211117	61214216	3099	CNV_chr12_61211117_61214216				intergenic		conserved	67	-0.00328947368421053	0	0	0	0	0	0	-0.00328947368421053	-0.00645161290322586	0.5599924		2.05	2	2	2	2	2	2	2.05	2_2_2_2_2_2_2_2_2_2_2_2_2_2_2_2_3_2_2_2_	2_2_2_2_2_2_2_2_2_2_2_2_2_2_2_2_2_2_2_2_	2_2_2_2_2_2_2_2_2_2_2_2_2_2_2_2_2_2_2_	2_2_2_2_2_2_2_2_2_2_2_2_2_2_2_2_2_2_2_2_	2_2_2_2_2_2_2_2_2_2_2_2_2_2_2_2_2_2_2_2_	2_2_2_2_2_2_2_2_2_2_2_2_2_2_2_2_2_2_2_	2_2_2_2_2_2_2_2_2_2_2_2_2_2_2_2_2_2_2_	2_2_2_2_2_2_2_2_2_2_2_2_2_2_2_2_2_3_2_2_
chr12	61259144	61261643	2499	CNV_chr12_61259144_61261643				intergenic		conserved	1272	0	-0.00328947368421053	0	0	0	0	0	-0.00328947368421053	-0.00662251655629144	0.5842536		2	2.05	2	2	2	2	2	2.05	2_2_2_2_2_2_2_2_2_2_2_2_2_2_2_2_2_2_2_2_	2_2_2_3_2_2_2_2_2_2_2_2_2_2_2_2_2_2_2_2_	2_2_2_2_2_2_2_2_2_2_2_2_2_2_2_2_2_2_2_	2_2_2_2_2_2_2_2_2_2_2_2_2_2_2_2_2_2_2_	2_2_2_2_2_2_2_2_2_2_2_2_2_2_2_2_2_2_	2_2_2_2_2_2_2_2_2_2_2_2_2_2_2_2_2_2_2_	2_2_2_2_2_2_2_2_2_2_2_2_2_2_2_2_2_2_	2_2_2_2_2_2_2_2_3_2_2_2_2_2_2_2_2_2_2_2_
chr12	61293463	61296212	2749	CNV_chr12_61293463_61296212				intergenic		conserved	18	-0.00337837837837838	-0.00337837837837838	0	0	0	0	0	0	-0.00641025641025634	0.5292729		2.05263157894737	2.05	2	2	2	2	2	2	2_2_2_2_2_2_2_2_2_2_2_2_2_2_2_2_2_2_3_	2_2_3_2_2_2_2_2_2_2_2_2_2_2_2_2_2_2_2_2_	2_2_2_2_2_2_2_2_2_2_2_2_2_2_2_2_2_2_2_2_	2_2_2_2_2_2_2_2_2_2_2_2_2_2_2_2_2_2_2_2_	2_2_2_2_2_2_2_2_2_2_2_2_2_2_2_2_2_2_2_	2_2_2_2_2_2_2_2_2_2_2_2_2_2_2_2_2_2_2_2_	2_2_2_2_2_2_2_2_2_2_2_2_2_2_2_2_2_2_2_2_	2_2_2_2_2_2_2_2_2_2_2_2_2_2_2_2_2_2_2_2_
chr12	61988642	62020465	31823	CNV_chr12_61988642_62020465				intergenic		conserved	1141	0.118463360974784	0.016923337282112	0.016923337282112	0.016923337282112	0.016923337282112	0.016923337282112	0.016923337282112	0.016923337282112	0.211888455862878	2.415828e-07		1.65	2	2	2	2	2	2	2	2_2_2_1_1_1_2_2_2_2_2_2_0_2_2_2_2_1_1_2_	2_2_2_2_2_2_2_2_2_2_2_2_2_2_2_2_2_2_2_2_	2_2_2_2_2_2_2_2_2_2_2_2_2_2_2_2_2_2_2_2_	2_2_2_2_2_2_2_2_2_2_2_2_2_2_2_2_2_2_2_2_	2_2_2_2_2_2_2_2_2_2_2_2_2_2_2_2_2_2_2_2_	2_2_2_2_2_2_2_2_2_2_2_2_2_2_2_2_2_2_2_2_	2_2_2_2_2_2_2_2_2_2_2_2_2_2_2_2_2_2_2_2_	2_2_2_2_2_2_2_2_2_2_2_2_2_2_2_2_2_2_2_2_
chr12	62124671	62128820	4149	CNV_chr12_62124671_62128820				intergenic		conserved	1325	0.00346260387811634	0.00346260387811634	0.00346260387811634	0.00346260387811634	0.00346260387811634	0.00346260387811634	0.0242382271468144	0.00346260387811634	0.0466355762824784	0.04558409		2	2	2	2	2	2	2.1	2	2_2_2_2_2_2_2_2_2_2_2_2_2_2_2_2_2_2_2_2_	2_2_2_2_2_2_2_2_2_2_2_2_2_2_2_2_2_2_2_2_	2_2_2_2_2_2_2_2_2_2_2_2_2_2_2_2_2_2_2_2_	2_2_2_2_2_2_2_2_2_2_2_2_2_2_2_2_2_2_2_2_	2_2_2_2_2_2_2_2_2_2_2_2_2_2_2_2_2_2_2_2_	2_2_2_2_2_2_2_2_2_2_2_2_2_2_2_2_2_2_2_2_	2_2_2_3_2_2_2_2_2_2_2_2_2_2_2_3_2_2_2_2_	2_2_2_2_2_2_2_2_2_2_2_2_2_2_2_2_2_2_2_2_
chr12	62609464	62622418	12954	CNV_chr12_62609464_62622418				intergenic		conserved	43	0.00346260387811634	0.00346260387811634	0.00346260387811634	0.00346260387811634	0.00346260387811634	0.0242382271468144	0.00346260387811634	0.00346260387811634	0.0466355762824784	0.04558409		2	2	2	2	2	2.1	2	2	2_2_2_2_2_2_2_2_2_2_2_2_2_2_2_2_2_2_2_2_	2_2_2_2_2_2_2_2_2_2_2_2_2_2_2_2_2_2_2_2_	2_2_2_2_2_2_2_2_2_2_2_2_2_2_2_2_2_2_2_2_	2_2_2_2_2_2_2_2_2_2_2_2_2_2_2_2_2_2_2_2_	2_2_2_2_2_2_2_2_2_2_2_2_2_2_2_2_2_2_2_2_	2_2_2_2_2_2_2_2_2_2_2_2_3_3_2_2_2_2_2_2_	2_2_2_2_2_2_2_2_2_2_2_2_2_2_2_2_2_2_2_2_	2_2_2_2_2_2_2_2_2_2_2_2_2_2_2_2_2_2_2_2_
chr12	63945115	63949164	4049	CNV_chr12_63945115_63949164	RTN4IP1	ENSCAFG00000003719.3	ENSCAFT00000005989.3	intron	reticulon 4 interacting protein 1 [Source:HGNC Symbol;Acc:HGNC:18647]	conserved	22	0	0	0	0	-0.00328947368421053	0	0	-0.00328947368421053	-0.00636942675159243	0.5479846	oxidation-reduction process,	2	2	2	2	2.05	2	2	2.05	2_2_2_2_2_2_2_2_2_2_2_2_2_2_2_2_2_2_2_2_	2_2_2_2_2_2_2_2_2_2_2_2_2_2_2_2_2_2_2_2_	2_2_2_2_2_2_2_2_2_2_2_2_2_2_2_2_2_2_2_	2_2_2_2_2_2_2_2_2_2_2_2_2_2_2_2_2_2_2_2_	3_2_2_2_2_2_2_2_2_2_2_2_2_2_2_2_2_2_2_2_	2_2_2_2_2_2_2_2_2_2_2_2_2_2_2_2_2_2_2_2_	2_2_2_2_2_2_2_2_2_2_2_2_2_2_2_2_2_2_2_2_	2_2_3_2_2_2_2_2_2_2_2_2_2_2_2_2_2_2_2_2_
chr12	64064569	64068318	3749	CNV_chr12_64064569_64068318				intergenic		conserved	104	0.00375375375375376	0.00375375375375376	0.00375375375375376	0.00375375375375376	0.00375375375375376	0.00375375375375376	0.0262762762762763	0.00375375375375376	0.0495399858457183	0.0344074		2	2	2	2	2	2	1.89473684210526	2	2_2_2_2_2_2_2_2_2_2_2_2_2_2_2_2_2_2_2_2_	2_2_2_2_2_2_2_2_2_2_2_2_2_2_2_2_2_2_2_2_	2_2_2_2_2_2_2_2_2_2_2_2_2_2_2_2_2_2_2_2_	2_2_2_2_2_2_2_2_2_2_2_2_2_2_2_2_2_2_2_2_	2_2_2_2_2_2_2_2_2_2_2_2_2_2_2_2_2_2_2_2_	2_2_2_2_2_2_2_2_2_2_2_2_2_2_2_2_2_2_2_2_	2_2_2_2_2_2_1_2_1_2_2_2_2_2_2_2_2_2_2_	2_2_2_2_2_2_2_2_2_2_2_2_2_2_2_2_2_2_2_2_
chr12	65276321	65282255	5934	CNV_chr12_65276321_65282255	SNX3	ENSCAFG00000003772.3	ENSCAFT00000006070.3	intron	sorting nexin 3 [Source:HGNC Symbol;Acc:HGNC:11174]	conserved	940	0.00771604938271605	0.00771604938271605	0.00771604938271605	0.00771604938271605	0.00771604938271605	0.00771604938271605	0.00771604938271605	0.0540123456790124	0.0997150997150999	0.001423549	hemoglobin biosynthetic process, regulation of intracellular protein transport, regulation of cellular protein metabolic process, transferrin transport, vesicle organization, endocytosis, response to bacterium, protein to membrane docking, negative regulation of phagocytosis, intralumenal vesicle formation, negative regulation of early endosome to late endosome transport, negative regulation of p…	2	2	2	2	2	2	2	2.15789473684211	2_2_2_2_2_2_2_2_2_2_2_2_2_2_2_2_2_2_2_2_	2_2_2_2_2_2_2_2_2_2_2_2_2_2_2_2_2_2_2_2_	2_2_2_2_2_2_2_2_2_2_2_2_2_2_2_2_2_2_2_2_	2_2_2_2_2_2_2_2_2_2_2_2_2_2_2_2_2_2_2_2_	2_2_2_2_2_2_2_2_2_2_2_2_2_2_2_2_2_2_2_2_	2_2_2_2_2_2_2_2_2_2_2_2_2_2_2_2_2_2_2_2_	2_2_2_2_2_2_2_2_2_2_2_2_2_2_2_2_2_2_2_2_	2_3_2_2_2_2_2_2_2_2_2_2_3_2_2_2_3_2_2_
chr12	66127617	66143150	15533	CNV_chr12_66127617_66143150				intergenic		conserved	201	0.0830886978402181	0.576151816336545	0.0830886978402181	0.0830886978402181	0.0830886978402181	0.0830886978402181	0.0776196292952361	0.0830886978402181	0.751028929827414	3.432919e-44		2	3.3	2	2	2	2	2.05	2	2_2_2_2_2_2_2_2_2_2_2_2_2_2_2_2_2_2_2_2_	3_4_3_3_4_3_4_4_2_2_3_4_3_4_3_3_4_4_3_3_	2_2_2_2_2_2_2_2_2_2_2_2_2_2_2_2_2_2_2_2_	2_2_2_2_2_2_2_2_2_2_2_2_2_2_2_2_2_2_2_2_	2_2_2_2_2_2_2_2_2_2_2_2_2_2_2_2_2_2_2_2_	2_2_2_2_2_2_2_2_2_2_2_2_2_2_2_2_2_2_2_2_	2_3_2_2_2_2_2_2_2_2_2_2_2_2_2_2_2_2_2_2_	2_2_2_2_2_2_2_2_2_2_2_2_2_2_2_2_2_2_2_2_
chr12	67415090	67419289	4199	CNV_chr12_67415090_67419289				intergenic		conserved	74	0.0271887148211085	0.00346260387811634	0.00346260387811634	0.00346260387811634	0.00346260387811634	0.00346260387811634	0.00346260387811634	0.00641309155241044	0.0391165805955389	0.06927294		1.9	2	2	2	2	2	2	2.05	1_2_1_2_2_2_2_2_2_2_2_2_2_2_2_2_2_2_2_2_	2_2_2_2_2_2_2_2_2_2_2_2_2_2_2_2_2_2_2_2_	2_2_2_2_2_2_2_2_2_2_2_2_2_2_2_2_2_2_2_2_	2_2_2_2_2_2_2_2_2_2_2_2_2_2_2_2_2_2_2_2_	2_2_2_2_2_2_2_2_2_2_2_2_2_2_2_2_2_2_2_2_	2_2_2_2_2_2_2_2_2_2_2_2_2_2_2_2_2_2_2_2_	2_2_2_2_2_2_2_2_2_2_2_2_2_2_2_2_2_2_2_2_	2_3_2_2_2_2_2_2_2_2_2_2_2_2_2_2_2_2_2_2_
chr12	67432427	67445671	13244	CNV_chr12_67432427_67445671	AMD1	ENSCAFG00000003905.3	ENSCAFT00000006286.3	coding	adenosylmethionine decarboxylase 1 [Source:HGNC Symbol;Acc:HGNC:457]	conserved	4092	0	0	0	0	0	0	-0.00328947368421053	-0.00328947368421053	-0.00632911392405063	0.5420152	NO GO-ANNOTATION	2	2	2	2	2	2	2.05	2.05	2_2_2_2_2_2_2_2_2_2_2_2_2_2_2_2_2_2_2_2_	2_2_2_2_2_2_2_2_2_2_2_2_2_2_2_2_2_2_2_2_	2_2_2_2_2_2_2_2_2_2_2_2_2_2_2_2_2_2_2_2_	2_2_2_2_2_2_2_2_2_2_2_2_2_2_2_2_2_2_2_2_	2_2_2_2_2_2_2_2_2_2_2_2_2_2_2_2_2_2_2_2_	2_2_2_2_2_2_2_2_2_2_2_2_2_2_2_2_2_2_2_2_	2_3_2_2_2_2_2_2_2_2_2_2_2_2_2_2_2_2_2_2_	2_2_2_2_2_2_2_2_2_2_2_2_2_2_2_2_2_3_2_2_
chr12	69208368	69217052	8684	CNV_chr12_69208368_69217052				intergenic		conserved	39	0	0	0	-0.00328947368421053	-0.00328947368421053	0	0	0	-0.00632911392405063	0.5420152		2	2	2	2.05	2.05	2	2	2	2_2_2_2_2_2_2_2_2_2_2_2_2_2_2_2_2_2_2_2_	2_2_2_2_2_2_2_2_2_2_2_2_2_2_2_2_2_2_2_2_	2_2_2_2_2_2_2_2_2_2_2_2_2_2_2_2_2_2_2_2_	2_2_3_2_2_2_2_2_2_2_2_2_2_2_2_2_2_2_2_2_	2_3_2_2_2_2_2_2_2_2_2_2_2_2_2_2_2_2_2_2_	2_2_2_2_2_2_2_2_2_2_2_2_2_2_2_2_2_2_2_2_	2_2_2_2_2_2_2_2_2_2_2_2_2_2_2_2_2_2_2_2_	2_2_2_2_2_2_2_2_2_2_2_2_2_2_2_2_2_2_2_2_
chr12	69704183	69706682	2499	CNV_chr12_69704183_69706682				intergenic		conserved	63	-0.00543599154710266	0.00375375375375376	0.00375375375375376	-0.00562705562705561	0.00366512345679013	0.00366512345679013	0.00366512345679013	0.0141965874604764	0.00846210448859459	0.3087368		2.05	2	2	2.05263157894737	2	2	2	2.10526315789474	2_2_2_2_2_2_2_2_3_2_2_2_2_2_2_2_2_2_2_2_	2_2_2_2_2_2_2_2_2_2_2_2_2_2_2_2_2_2_2_2_	2_2_2_2_2_2_2_2_2_2_2_2_2_2_2_2_2_2_2_2_	2_2_2_2_2_2_2_2_2_2_2_2_2_2_2_2_3_2_2_	2_2_2_2_2_2_2_2_2_2_2_2_2_2_2_2_2_2_2_	2_2_2_2_2_2_2_2_2_2_2_2_2_2_2_2_2_2_2_	2_2_2_2_2_2_2_2_2_2_2_2_2_2_2_2_2_2_2_	3_2_3_2_2_2_2_2_2_2_2_2_2_2_2_2_2_2_2_
chr12	70895019	70901518	6499	CNV_chr12_70895019_70901518				intergenic		conserved	1040	0.00346260387811634	0.00346260387811634	-0.00213371266002846	0.00346260387811634	0.00346260387811634	0.00346260387811634	0.0186419106086696	0.00346260387811634	0.022795843110962	0.1611144		2	2	2.05	2	2	2	2.1	2	2_2_2_2_2_2_2_2_2_2_2_2_2_2_2_2_2_2_2_2_	2_2_2_2_2_2_2_2_2_2_2_2_2_2_2_2_2_2_2_2_	2_2_2_2_2_2_2_2_2_2_2_2_2_2_2_2_2_3_2_2_	2_2_2_2_2_2_2_2_2_2_2_2_2_2_2_2_2_2_2_2_	2_2_2_2_2_2_2_2_2_2_2_2_2_2_2_2_2_2_2_2_	2_2_2_2_2_2_2_2_2_2_2_2_2_2_2_2_2_2_2_2_	2_2_2_3_2_2_2_2_2_2_2_2_2_2_3_2_2_2_2_2_	2_2_2_2_2_2_2_2_2_2_2_2_2_2_2_2_2_2_2_2_
chr12	71513248	71520199	6951	CNV_chr12_71513248_71520199				intergenic		conserved	1219	0.0616604272186743	0.0616604272186743	0.0616604272186743	0.0616604272186743	0.0616604272186743	0.41678616528573	0.0616604272186743	0.0468236019736842	0.551691729323308	4.384327e-25		2	2	2	2	2	0.9	2	1.9	2_2_2_2_2_2_2_2_2_2_2_2_2_2_2_2_2_2_2_2_	2_2_2_2_2_2_2_2_2_2_2_2_2_2_2_2_2_2_2_2_	2_2_2_2_2_2_2_2_2_2_2_2_2_2_2_2_2_2_2_2_	2_2_2_2_2_2_2_2_2_2_2_2_2_2_2_2_2_2_2_2_	2_2_2_2_2_2_2_2_2_2_2_2_2_2_2_2_2_2_2_2_	2_0_1_0_2_0_0_1_1_2_1_2_1_1_0_0_2_1_0_1_	2_2_2_2_2_2_2_2_2_2_2_2_2_2_2_2_2_2_2_2_	2_2_2_2_2_2_2_2_0_2_2_2_2_2_2_2_2_2_2_2_
chr12	71598907	71602066	3159	CNV_chr12_71598907_71602066				intergenic		conserved	14	0	0	0	-0.00328947368421053	-0.00328947368421053	0	0	0	-0.00636942675159243	0.5479846		2	2	2	2.05	2.05	2	2	2	2_2_2_2_2_2_2_2_2_2_2_2_2_2_2_2_2_2_2_2_	2_2_2_2_2_2_2_2_2_2_2_2_2_2_2_2_2_2_2_2_	2_2_2_2_2_2_2_2_2_2_2_2_2_2_2_2_2_2_2_	2_2_2_2_2_3_2_2_2_2_2_2_2_2_2_2_2_2_2_2_	2_2_2_2_2_2_3_2_2_2_2_2_2_2_2_2_2_2_2_2_	2_2_2_2_2_2_2_2_2_2_2_2_2_2_2_2_2_2_2_2_	2_2_2_2_2_2_2_2_2_2_2_2_2_2_2_2_2_2_2_2_	2_2_2_2_2_2_2_2_2_2_2_2_2_2_2_2_2_2_2_2_
chr12	71907214	71910763	3549	CNV_chr12_71907214_71910763	NT5DC1	ENSCAFG00000004060.3	ENSCAFT00000006504.3	coding	5'-nucleotidase domain containing 1 [Source:HGNC Symbol;Acc:HGNC:21556]	conserved	369	-0.00328947368421053	-0.00328947368421053	0	0	0	0	0	0	-0.00645161290322586	0.5599924	dephosphorylation,	2.05	2.05	2	2	2	2	2	2	2_2_2_2_2_2_2_2_2_2_2_2_2_2_2_2_2_3_2_2_	2_2_2_2_2_2_3_2_2_2_2_2_2_2_2_2_2_2_2_2_	2_2_2_2_2_2_2_2_2_2_2_2_2_2_2_2_2_2_2_2_	2_2_2_2_2_2_2_2_2_2_2_2_2_2_2_2_2_2_2_	2_2_2_2_2_2_2_2_2_2_2_2_2_2_2_2_2_2_2_2_	2_2_2_2_2_2_2_2_2_2_2_2_2_2_2_2_2_2_2_2_	2_2_2_2_2_2_2_2_2_2_2_2_2_2_2_2_2_2_	2_2_2_2_2_2_2_2_2_2_2_2_2_2_2_2_2_2_2_2_
chr12	71918630	71923139	4509	CNV_chr12_71918630_71923139	TSPYL4	ENSCAFG00000023770.3	ENSCAFT00000036758.3	promoter	TSPY-like 4 [Source:HGNC Symbol;Acc:HGNC:21559]	conserved	26	0	0	0	0	0	0	-0.00337837837837838	-0.00337837837837838	-0.00636942675159243	0.5232257	nucleosome assembly,	2	2	2	2	2	2	2.05	2.05263157894737	2_2_2_2_2_2_2_2_2_2_2_2_2_2_2_2_2_2_2_2_	2_2_2_2_2_2_2_2_2_2_2_2_2_2_2_2_2_2_2_2_	2_2_2_2_2_2_2_2_2_2_2_2_2_2_2_2_2_2_2_2_	2_2_2_2_2_2_2_2_2_2_2_2_2_2_2_2_2_2_2_2_	2_2_2_2_2_2_2_2_2_2_2_2_2_2_2_2_2_2_2_2_	2_2_2_2_2_2_2_2_2_2_2_2_2_2_2_2_2_2_2_2_	2_3_2_2_2_2_2_2_2_2_2_2_2_2_2_2_2_2_2_2_	2_2_2_2_2_2_2_2_2_2_2_2_2_2_2_2_2_2_3_
chr13	46711	52942	6231	CNV_chr13_46711_52942	LAPTM4B	ENSCAFG00000000460.3	ENSCAFT00000000736.3	intron	lysosomal protein transmembrane 4 beta [Source:HGNC Symbol;Acc:HGNC:13646]	conserved	20	0.00692520775623268	0.0118898330463427	0.00692520775623268	0.0118898330463427	-0.00426742532005692	0.00692520775623268	0.00692520775623268	0.00692520775623268	0.0173853989813242	0.2084117	NO GO-ANNOTATION	2	2.1	2	2.1	2.05	2	2	2	2_2_2_2_2_2_2_2_2_2_2_2_2_2_2_2_2_2_2_2_	2_2_2_2_2_2_2_2_2_3_2_3_2_2_2_2_2_2_2_2_	2_2_2_2_2_2_2_2_2_2_2_2_2_2_2_2_2_2_2_2_	2_2_2_2_2_3_3_2_2_2_2_2_2_2_2_2_2_2_2_2_	2_2_2_2_2_2_2_2_2_2_2_2_2_2_2_2_2_2_2_3_	2_2_2_2_2_2_2_2_2_2_2_2_2_2_2_2_2_2_2_2_	2_2_2_2_2_2_2_2_2_2_2_2_2_2_2_2_2_2_2_2_	2_2_2_2_2_2_2_2_2_2_2_2_2_2_2_2_2_2_2_2_
chr13	126586	135643	9057	CNV_chr13_126586_135643	LAPTM4B	ENSCAFG00000000460.3	ENSCAFT00000000736.3	coding	lysosomal protein transmembrane 4 beta [Source:HGNC Symbol;Acc:HGNC:13646]	conserved	105	0	0	-0.00328947368421053	0	-0.00328947368421053	0	0	0	-0.00636942675159243	0.5479846	NO GO-ANNOTATION	2	2	2.05	2	2.05	2	2	2	2_2_2_2_2_2_2_2_2_2_2_2_2_2_2_2_2_2_2_2_	2_2_2_2_2_2_2_2_2_2_2_2_2_2_2_2_2_2_2_2_	2_2_2_2_3_2_2_2_2_2_2_2_2_2_2_2_2_2_2_2_	2_2_2_2_2_2_2_2_2_2_2_2_2_2_2_2_2_2_2_2_	2_2_2_2_2_2_2_2_2_2_2_2_2_2_2_2_2_3_2_2_	2_2_2_2_2_2_2_2_2_2_2_2_2_2_2_2_2_2_2_2_	2_2_2_2_2_2_2_2_2_2_2_2_2_2_2_2_2_2_2_	2_2_2_2_2_2_2_2_2_2_2_2_2_2_2_2_2_2_2_2_
chr13	621085	625784	4699	CNV_chr13_621085_625784	KCNS2	ENSCAFG00000000488.3	ENSCAFT00000000774.3	coding	potassium voltage-gated channel, modifier subfamily S, member 2 [Source:HGNC Symbol;Acc:HGNC:6301]	conserved	830	0	0	-0.00328947368421053	0	0	-0.00328947368421053	0	0	-0.00632911392405063	0.5420152	protein homooligomerization, potassium ion transmembrane transport, potassium ion transport, regulation of ion transmembrane transport, transmembrane transport, ion transport, transport, regulation of delayed rectifier potassium channel activity,	2	2	2.05	2	2	2.05	2	2	2_2_2_2_2_2_2_2_2_2_2_2_2_2_2_2_2_2_2_2_	2_2_2_2_2_2_2_2_2_2_2_2_2_2_2_2_2_2_2_2_	2_2_2_2_2_3_2_2_2_2_2_2_2_2_2_2_2_2_2_2_	2_2_2_2_2_2_2_2_2_2_2_2_2_2_2_2_2_2_2_2_	2_2_2_2_2_2_2_2_2_2_2_2_2_2_2_2_2_2_2_2_	2_2_2_2_2_2_2_2_2_2_2_2_2_2_2_2_2_2_2_3_	2_2_2_2_2_2_2_2_2_2_2_2_2_2_2_2_2_2_2_2_	2_2_2_2_2_2_2_2_2_2_2_2_2_2_2_2_2_2_2_2_
chr13	759215	763414	4199	CNV_chr13_759215_763414	STK3	ENSCAFG00000000484.3	ENSCAFT00000000770.3	intron	serine/threonine kinase 3 [Source:HGNC Symbol;Acc:HGNC:11406]	conserved	19	0	0	0	0	-0.00328947368421053	0	-0.00328947368421053	0	-0.00641025641025634	0.5539774	signal transduction, regulation of apoptotic process, signal transduction by protein phosphorylation, hippo signaling, stress-activated protein kinase signaling cascade, activation of MAPKK activity, MAPK cascade, regulation of mitotic cell cycle, protein phosphorylation, protein stabilization, positive regulation of sequence-specific DNA binding transcription factor activity, positive regulation…	2	2	2	2	2.05	2	2.05	2	2_2_2_2_2_2_2_2_2_2_2_2_2_2_2_2_2_2_2_2_	2_2_2_2_2_2_2_2_2_2_2_2_2_2_2_2_2_2_2_2_	2_2_2_2_2_2_2_2_2_2_2_2_2_2_2_2_2_2_2_2_	2_2_2_2_2_2_2_2_2_2_2_2_2_2_2_2_2_2_2_	2_2_2_2_2_2_2_2_2_2_2_2_2_2_2_2_2_2_2_3_	2_2_2_2_2_2_2_2_2_2_2_2_2_2_2_2_2_2_2_	2_2_2_2_2_2_2_2_2_2_2_2_3_2_2_2_2_2_2_2_	2_2_2_2_2_2_2_2_2_2_2_2_2_2_2_2_2_2_2_2_
chr13	953717	956416	2699	CNV_chr13_953717_956416				intergenic		conserved	61	-0.00694444444444444	0	0	0	-0.00694444444444444	0	-0.00694444444444444	0	-0.0130718954248366	0.6338643		2.05263157894737	2	2	2	2.05263157894737	2	2.05263157894737	2	2_2_2_2_2_2_2_2_3_2_2_2_2_2_2_2_2_2_2_	2_2_2_2_2_2_2_2_2_2_2_2_2_2_2_2_2_2_2_	2_2_2_2_2_2_2_2_2_2_2_2_2_2_2_2_2_2_2_2_	2_2_2_2_2_2_2_2_2_2_2_2_2_2_2_2_2_2_2_2_	2_2_2_2_2_2_2_2_2_2_2_2_3_2_2_2_2_2_2_	2_2_2_2_2_2_2_2_2_2_2_2_2_2_2_2_2_2_2_2_	2_2_2_2_2_2_2_2_2_3_2_2_2_2_2_2_2_2_2_	2_2_2_2_2_2_2_2_2_2_2_2_2_2_2_2_2_2_2_2_
chr13	1850380	1854910	4530	CNV_chr13_1850380_1854910				intergenic		conserved	88	0.00711237553342816	0.00711237553342816	0.00711237553342816	0.00711237553342816	0.00711237553342816	0.00711237553342816	0.000274122807017558	0.0429483760075865	0.0612348178137653	0.01932753		2	2	2	2	2	2	2.05	2.15	2_2_2_2_2_2_2_2_2_2_2_2_2_2_2_2_2_2_2_2_	2_2_2_2_2_2_2_2_2_2_2_2_2_2_2_2_2_2_2_2_	2_2_2_2_2_2_2_2_2_2_2_2_2_2_2_2_2_2_2_2_	2_2_2_2_2_2_2_2_2_2_2_2_2_2_2_2_2_2_2_2_	2_2_2_2_2_2_2_2_2_2_2_2_2_2_2_2_2_2_2_2_	2_2_2_2_2_2_2_2_2_2_2_2_2_2_2_2_2_2_2_2_	2_3_2_2_2_2_2_2_2_2_2_2_2_2_2_2_2_2_2_2_	2_3_3_2_2_2_2_2_2_2_2_2_2_3_2_2_2_2_2_2_
chr13	2442866	2483413	40547	CNV_chr13_2442866_2483413	SNX31	ENSCAFG00000000563.4	ENSCAFT00000000870.2	coding	sorting nexin 31 [Source:HGNC Symbol;Acc:HGNC:28605]	conserved	205	0.0863032955142844	0.116718160868963	0.116718160868963	0.0759008272677698	0.191107712061104	0.122763289007874	0.0863032955142844	0.163882793333026	0.294112243960687	1.0783e-10	NO GO-ANNOTATION	1.95	2	2	1.9	1.25	1.5	1.95	1.35	2_2_2_2_2_2_2_2_1_2_2_2_2_2_2_2_2_2_2_2_	2_2_2_2_2_2_2_2_2_2_2_2_2_2_2_2_2_2_2_2_	2_2_2_2_2_2_2_2_2_2_2_2_2_2_2_2_2_2_2_2_	2_2_2_2_2_2_2_2_2_2_1_2_2_2_2_2_2_1_2_2_	0_0_0_1_2_2_2_2_1_2_1_2_1_2_1_2_1_1_1_1_	1_2_2_2_1_2_2_2_1_1_2_2_2_2_0_1_1_1_1_2_	2_2_2_2_2_2_2_2_2_2_2_1_2_2_2_2_2_2_2_2_	2_1_1_2_2_2_1_2_2_2_1_1_1_2_0_2_1_1_1_0_
chr13	2565760	2572959	7199	CNV_chr13_2565760_2572959		ENSCAFG00000000567.4	ENSCAFT00000000885.3	coding	Polyadenylate-binding protein [Source:UniProtKB/TrEMBL;Acc:J9P326]	conserved	4560	0	0	0	0	-0.00328947368421053	0	-0.00328947368421053	0	-0.00632911392405063	0.5420152	NO GO-ANNOTATION	2	2	2	2	2.05	2	2.05	2	2_2_2_2_2_2_2_2_2_2_2_2_2_2_2_2_2_2_2_2_	2_2_2_2_2_2_2_2_2_2_2_2_2_2_2_2_2_2_2_2_	2_2_2_2_2_2_2_2_2_2_2_2_2_2_2_2_2_2_2_2_	2_2_2_2_2_2_2_2_2_2_2_2_2_2_2_2_2_2_2_2_	3_2_2_2_2_2_2_2_2_2_2_2_2_2_2_2_2_2_2_2_	2_2_2_2_2_2_2_2_2_2_2_2_2_2_2_2_2_2_2_2_	2_3_2_2_2_2_2_2_2_2_2_2_2_2_2_2_2_2_2_2_	2_2_2_2_2_2_2_2_2_2_2_2_2_2_2_2_2_2_2_2_
chr13	2697870	2704869	6999	CNV_chr13_2697870_2704869				intergenic		conserved	19	0	-0.00328947368421053	0	0	0	-0.00328947368421053	0	0	-0.00632911392405063	0.5420152		2	2.05	2	2	2	2.05	2	2	2_2_2_2_2_2_2_2_2_2_2_2_2_2_2_2_2_2_2_2_	2_2_2_2_2_2_2_2_2_2_2_2_3_2_2_2_2_2_2_2_	2_2_2_2_2_2_2_2_2_2_2_2_2_2_2_2_2_2_2_2_	2_2_2_2_2_2_2_2_2_2_2_2_2_2_2_2_2_2_2_2_	2_2_2_2_2_2_2_2_2_2_2_2_2_2_2_2_2_2_2_2_	2_2_2_3_2_2_2_2_2_2_2_2_2_2_2_2_2_2_2_2_	2_2_2_2_2_2_2_2_2_2_2_2_2_2_2_2_2_2_2_2_	2_2_2_2_2_2_2_2_2_2_2_2_2_2_2_2_2_2_2_2_
chr13	2992047	3007481	15434	CNV_chr13_2992047_3007481				intergenic		conserved	82	0.00711237553342816	0.00711237553342816	0.00711237553342816	0.0497866287339971	0.00711237553342816	0.00711237553342816	0.00711237553342816	0.00711237553342816	0.0938652363392557	0.00236624		2	2	2	1.85	2	2	2	2	2_2_2_2_2_2_2_2_2_2_2_2_2_2_2_2_2_2_2_2_	2_2_2_2_2_2_2_2_2_2_2_2_2_2_2_2_2_2_2_2_	2_2_2_2_2_2_2_2_2_2_2_2_2_2_2_2_2_2_2_2_	2_2_2_2_2_2_2_2_2_1_2_2_2_1_2_2_1_2_2_2_	2_2_2_2_2_2_2_2_2_2_2_2_2_2_2_2_2_2_2_2_	2_2_2_2_2_2_2_2_2_2_2_2_2_2_2_2_2_2_2_2_	2_2_2_2_2_2_2_2_2_2_2_2_2_2_2_2_2_2_2_2_	2_2_2_2_2_2_2_2_2_2_2_2_2_2_2_2_2_2_2_2_
chr13	3530351	3534150	3799	CNV_chr13_3530351_3534150				intergenic		conserved	71	0	0	-0.00328947368421053	0	0	-0.00328947368421053	0	0	-0.00636942675159243	0.5479846		2	2	2.05	2	2	2.05	2	2	2_2_2_2_2_2_2_2_2_2_2_2_2_2_2_2_2_2_2_2_	2_2_2_2_2_2_2_2_2_2_2_2_2_2_2_2_2_2_2_2_	2_2_2_2_2_2_2_2_3_2_2_2_2_2_2_2_2_2_2_2_	2_2_2_2_2_2_2_2_2_2_2_2_2_2_2_2_2_2_2_	2_2_2_2_2_2_2_2_2_2_2_2_2_2_2_2_2_2_2_2_	2_2_2_2_2_2_2_2_2_2_2_2_3_2_2_2_2_2_2_2_	2_2_2_2_2_2_2_2_2_2_2_2_2_2_2_2_2_2_2_2_	2_2_2_2_2_2_2_2_2_2_2_2_2_2_2_2_2_2_2_2_
chr13	3955612	3959654	4042	CNV_chr13_3955612_3959654	UBR5	ENSCAFG00000000619.4	ENSCAFT00000000972.4	intron	ubiquitin protein ligase E3 component n-recognin 5 [Source:HGNC Symbol;Acc:HGNC:16806]	conserved	21	0.0497866287339971	0.00711237553342816	0.00711237553342816	0.00711237553342816	0.00711237553342816	0.00711237553342816	0.00711237553342816	0.00711237553342816	0.0938652363392557	0.00236624	progesterone receptor signaling pathway, protein ubiquitination involved in ubiquitin-dependent protein catabolic process, progesterone receptor signaling pathway, protein ubiquitination involved in ubiquitin-dependent protein catabolic process, positive regulation of protein import into nucleus, translocation, positive regulation of catenin import into nucleus, progesterone receptor signaling pa…	1.85	2	2	2	2	2	2	2	2_2_2_2_2_2_2_2_2_1_2_2_2_1_1_2_2_2_2_2_	2_2_2_2_2_2_2_2_2_2_2_2_2_2_2_2_2_2_2_2_	2_2_2_2_2_2_2_2_2_2_2_2_2_2_2_2_2_2_2_2_	2_2_2_2_2_2_2_2_2_2_2_2_2_2_2_2_2_2_2_2_	2_2_2_2_2_2_2_2_2_2_2_2_2_2_2_2_2_2_2_2_	2_2_2_2_2_2_2_2_2_2_2_2_2_2_2_2_2_2_2_2_	2_2_2_2_2_2_2_2_2_2_2_2_2_2_2_2_2_2_2_2_	2_2_2_2_2_2_2_2_2_2_2_2_2_2_2_2_2_2_2_2_
chr13	4469205	4474091	4886	CNV_chr13_4469205_4474091				intergenic		conserved	35	0	-0.00328947368421053	0	0	0	0	-0.00328947368421053	0	-0.00632911392405063	0.5420152		2	2.05	2	2	2	2	2.05	2	2_2_2_2_2_2_2_2_2_2_2_2_2_2_2_2_2_2_2_2_	2_2_2_2_2_2_2_2_2_2_2_2_2_2_2_2_2_3_2_2_	2_2_2_2_2_2_2_2_2_2_2_2_2_2_2_2_2_2_2_2_	2_2_2_2_2_2_2_2_2_2_2_2_2_2_2_2_2_2_2_2_	2_2_2_2_2_2_2_2_2_2_2_2_2_2_2_2_2_2_2_2_	2_2_2_2_2_2_2_2_2_2_2_2_2_2_2_2_2_2_2_2_	2_3_2_2_2_2_2_2_2_2_2_2_2_2_2_2_2_2_2_2_	2_2_2_2_2_2_2_2_2_2_2_2_2_2_2_2_2_2_2_2_
chr13	4597614	4601713	4099	CNV_chr13_4597614_4601713	BAALC	ENSCAFG00000032147.1	ENSCAFT00000046401.1	promoter	brain and acute leukemia, cytoplasmic [Source:HGNC Symbol;Acc:HGNC:14333]	conserved	19	0	0	0	-0.00328947368421053	0	0	-0.00328947368421053	0	-0.00632911392405063	0.5420152	NO GO-ANNOTATION	2	2	2	2.05	2	2	2.05	2	2_2_2_2_2_2_2_2_2_2_2_2_2_2_2_2_2_2_2_2_	2_2_2_2_2_2_2_2_2_2_2_2_2_2_2_2_2_2_2_2_	2_2_2_2_2_2_2_2_2_2_2_2_2_2_2_2_2_2_2_2_	2_2_2_2_3_2_2_2_2_2_2_2_2_2_2_2_2_2_2_2_	2_2_2_2_2_2_2_2_2_2_2_2_2_2_2_2_2_2_2_2_	2_2_2_2_2_2_2_2_2_2_2_2_2_2_2_2_2_2_2_2_	2_3_2_2_2_2_2_2_2_2_2_2_2_2_2_2_2_2_2_2_	2_2_2_2_2_2_2_2_2_2_2_2_2_2_2_2_2_2_2_2_
chr13	4973323	4998987	25664	CNV_chr13_4973323_4998987		ENSCAFG00000028565.1	ENSCAFT00000048127.1	coding	Uncharacterized protein [Source:UniProtKB/TrEMBL;Acc:J9NSE1]	conserved	59	0.120975913983088	0.366288387400259	0.193178950315734	0.0927521176294233	0.14991102295048	0.0743745588795199	0.193178950315734	0.12044324607485	0.323059090960242	5.444077e-12	NO GO-ANNOTATION	2.4	3.35	2	2.3	2.7	2.8	2	2.1	3_2_3_3_3_2_2_2_3_2_2_3_2_2_2_2_2_3_3_2_	4_3_3_3_3_2_4_4_3_3_4_3_4_3_4_3_4_4_4_2_	2_2_2_2_2_2_2_2_2_2_2_2_2_2_2_2_2_2_2_2_	2_4_2_2_3_2_2_3_2_3_2_2_2_2_2_2_2_2_3_2_	2_2_2_2_2_4_3_3_2_3_3_2_3_3_3_4_3_3_3_2_	2_4_3_3_3_2_5_2_4_2_3_2_6_2_2_2_3_2_2_2_	2_2_2_2_2_2_2_2_2_2_2_2_2_2_2_2_2_2_2_2_	2_2_2_2_2_2_2_2_4_2_2_2_2_2_2_2_2_2_2_2_
chr13	5051858	5063596	11738	CNV_chr13_5051858_5063596	RIMS2	ENSCAFG00000000670.4	ENSCAFT00000001036.3	intron	regulating synaptic membrane exocytosis 2 [Source:HGNC Symbol;Acc:HGNC:17283]	conserved	13	0.0413698720485424	0.0413698720485424	0.0559431189029378	0.0368957854788775	0.0143643637818316	0.0413698720485424	0.0407515373913224	0.0413698720485424	0.0824398960363872	0.005114418	intracellular protein transport, regulation of exocytosis, calcium ion-dependent exocytosis of neurotransmitter, regulation of exocytosis, calcium ion-dependent exocytosis of neurotransmitter, positive regulation of dendrite extension, cAMP-mediated signaling, neurotransmitter secretion, insulin secretion, calcium ion-dependent exocytosis, regulation of membrane potential,	2	2	2.25	2.2	2.1	2	2.21052631578947	2	2_2_2_2_2_2_2_2_2_2_2_2_2_2_2_2_2_2_2_2_	2_2_2_2_2_2_2_2_2_2_2_2_2_2_2_2_2_2_2_2_	3_3_2_2_2_3_2_2_2_2_2_2_3_2_2_3_2_2_2_2_	2_2_2_2_2_2_2_2_3_2_2_3_2_2_3_2_2_2_2_3_	2_2_2_2_2_2_2_2_2_2_3_2_2_2_2_2_3_2_2_2_	2_2_2_2_2_2_2_2_2_2_2_2_2_2_2_2_2_2_2_2_	2_2_2_2_2_2_2_3_2_2_3_2_3_3_2_2_2_2_2_	2_2_2_2_2_2_2_2_2_2_2_2_2_2_2_2_2_2_2_2_
chr13	5142703	5147295	4592	CNV_chr13_5142703_5147295	RIMS2	ENSCAFG00000000670.4	ENSCAFT00000001036.3	intron	regulating synaptic membrane exocytosis 2 [Source:HGNC Symbol;Acc:HGNC:17283]	conserved	126	0.00346260387811634	0.00346260387811634	0.00328947368421052	-0.00213371266002846	0.0184687804147638	0.00346260387811634	0.00346260387811634	0.00346260387811634	0.0226372382569326	0.1699013	intracellular protein transport, regulation of exocytosis, calcium ion-dependent exocytosis of neurotransmitter, regulation of exocytosis, calcium ion-dependent exocytosis of neurotransmitter, positive regulation of dendrite extension, cAMP-mediated signaling, neurotransmitter secretion, insulin secretion, calcium ion-dependent exocytosis, regulation of membrane potential,	2	2	2	2.05	2.1	2	2	2	2_2_2_2_2_2_2_2_2_2_2_2_2_2_2_2_2_2_2_2_	2_2_2_2_2_2_2_2_2_2_2_2_2_2_2_2_2_2_2_2_	2_2_2_2_2_2_2_2_2_2_2_2_2_2_2_2_2_2_	2_3_2_2_2_2_2_2_2_2_2_2_2_2_2_2_2_2_2_2_	2_3_2_2_2_2_3_2_2_2_2_2_2_2_2_2_2_2_2_2_	2_2_2_2_2_2_2_2_2_2_2_2_2_2_2_2_2_2_2_2_	2_2_2_2_2_2_2_2_2_2_2_2_2_2_2_2_2_2_2_2_	2_2_2_2_2_2_2_2_2_2_2_2_2_2_2_2_2_2_2_2_
chr13	6631125	6637824	6699	CNV_chr13_6631125_6637824	ZFPM2	ENSCAFG00000000678.4	ENSCAFT00000043829.1	coding	zinc finger protein, FOG family member 2 [Source:HGNC Symbol;Acc:HGNC:16700]	conserved	2496	0	-0.00328947368421053	0	0	0	0	0	-0.00328947368421053	-0.00632911392405063	0.5420152	cell differentiation, heart development, negative regulation of transcription from RNA polymerase II promoter, outflow tract septum morphogenesis, right ventricular cardiac muscle tissue morphogenesis, negative regulation of fat cell differentiation, ventricular septum morphogenesis, positive regulation of transcription from RNA polymerase II promoter, negative regulation of transcription, DNA-te…	2	2.05	2	2	2	2	2	2.05	2_2_2_2_2_2_2_2_2_2_2_2_2_2_2_2_2_2_2_2_	2_2_2_2_2_2_2_3_2_2_2_2_2_2_2_2_2_2_2_2_	2_2_2_2_2_2_2_2_2_2_2_2_2_2_2_2_2_2_2_2_	2_2_2_2_2_2_2_2_2_2_2_2_2_2_2_2_2_2_2_2_	2_2_2_2_2_2_2_2_2_2_2_2_2_2_2_2_2_2_2_2_	2_2_2_2_2_2_2_2_2_2_2_2_2_2_2_2_2_2_2_2_	2_2_2_2_2_2_2_2_2_2_2_2_2_2_2_2_2_2_2_2_	2_2_2_3_2_2_2_2_2_2_2_2_2_2_2_2_2_2_2_2_
chr13	7257531	7260980	3449	CNV_chr13_7257531_7260980	OXR1	ENSCAFG00000000680.3	ENSCAFT00000001061.3	intron	oxidation resistance 1 [Source:HGNC Symbol;Acc:HGNC:15822]	conserved	50	0.0675919250180245	0.0675919250180245	0.0668052256532066	0.0675919250180245	0.0675919250180245	0.0675919250180245	0.0675919250180245	0.472356775761354	0.668855193652559	1.196176e-34	oxidation-reduction process, adult walking behavior, negative regulation of neuron apoptotic process, cellular response to hydroperoxide,	2	2	2	2	2	2	2	0.9	2_2_2_2_2_2_2_2_2_2_2_2_2_2_2_2_2_2_2_2_	2_2_2_2_2_2_2_2_2_2_2_2_2_2_2_2_2_2_2_2_	2_2_2_2_2_2_2_2_2_2_2_2_2_2_2_2_2_2_2_	2_2_2_2_2_2_2_2_2_2_2_2_2_2_2_2_2_2_2_2_	2_2_2_2_2_2_2_2_2_2_2_2_2_2_2_2_2_2_2_2_	2_2_2_2_2_2_2_2_2_2_2_2_2_2_2_2_2_2_2_2_	2_2_2_2_2_2_2_2_2_2_2_2_2_2_2_2_2_2_2_2_	0_1_1_1_0_0_2_0_2_2_1_1_1_0_1_0_1_1_1_2_
chr13	8370829	8373428	2599	CNV_chr13_8370829_8373428				intergenic		conserved	20	0	-0.00337837837837838	-0.00337837837837838	0	0	0	0	0	-0.00641025641025634	0.5292729		2	2.05	2.05263157894737	2	2	2	2	2	2_2_2_2_2_2_2_2_2_2_2_2_2_2_2_2_2_2_2_2_	2_2_2_2_2_2_2_2_2_2_2_2_2_2_2_2_2_2_2_3_	2_2_2_2_2_2_3_2_2_2_2_2_2_2_2_2_2_2_2_	2_2_2_2_2_2_2_2_2_2_2_2_2_2_2_2_2_2_2_2_	2_2_2_2_2_2_2_2_2_2_2_2_2_2_2_2_2_2_2_2_	2_2_2_2_2_2_2_2_2_2_2_2_2_2_2_2_2_2_2_	2_2_2_2_2_2_2_2_2_2_2_2_2_2_2_2_2_2_2_2_	2_2_2_2_2_2_2_2_2_2_2_2_2_2_2_2_2_2_2_2_
chr13	9002897	9005896	2999	CNV_chr13_9002897_9005896				intergenic		conserved	155	0	0	-0.00328947368421053	0	-0.00328947368421053	0	0	0	-0.00641025641025634	0.5539774		2	2	2.05	2	2.05	2	2	2	2_2_2_2_2_2_2_2_2_2_2_2_2_2_2_2_2_2_2_	2_2_2_2_2_2_2_2_2_2_2_2_2_2_2_2_2_2_2_2_	2_2_2_2_3_2_2_2_2_2_2_2_2_2_2_2_2_2_2_2_	2_2_2_2_2_2_2_2_2_2_2_2_2_2_2_2_2_2_2_2_	2_2_2_2_2_2_2_2_2_2_2_2_2_3_2_2_2_2_2_2_	2_2_2_2_2_2_2_2_2_2_2_2_2_2_2_2_2_2_2_2_	2_2_2_2_2_2_2_2_2_2_2_2_2_2_2_2_2_2_2_	2_2_2_2_2_2_2_2_2_2_2_2_2_2_2_2_2_2_2_2_
chr13	9527172	9560858	33686	CNV_chr13_9527172_9560858				intergenic		conserved	78	0.0747156836815657	0.52300978577096	0.0747156836815657	0.0747156836815657	0.0747156836815657	0.0747156836815657	0.0747156836815657	0.0747156836815657	0.718405158712138	3.591229e-40		2	3.1	2	2	2	2	2	2	2_2_2_2_2_2_2_2_2_2_2_2_2_2_2_2_2_2_2_2_	3_3_3_3_3_2_3_4_3_3_4_4_3_2_3_3_3_4_4_2_	2_2_2_2_2_2_2_2_2_2_2_2_2_2_2_2_2_2_2_2_	2_2_2_2_2_2_2_2_2_2_2_2_2_2_2_2_2_2_2_2_	2_2_2_2_2_2_2_2_2_2_2_2_2_2_2_2_2_2_2_2_	2_2_2_2_2_2_2_2_2_2_2_2_2_2_2_2_2_2_2_2_	2_2_2_2_2_2_2_2_2_2_2_2_2_2_2_2_2_2_2_2_	2_2_2_2_2_2_2_2_2_2_2_2_2_2_2_2_2_2_2_2_
chr13	10919511	10924510	4999	CNV_chr13_10919511_10924510				intergenic		conserved	28	0	0	0	-0.00328947368421053	0	0	-0.00328947368421053	0	-0.00632911392405063	0.5420152		2	2	2	2.05	2	2	2.05	2	2_2_2_2_2_2_2_2_2_2_2_2_2_2_2_2_2_2_2_2_	2_2_2_2_2_2_2_2_2_2_2_2_2_2_2_2_2_2_2_2_	2_2_2_2_2_2_2_2_2_2_2_2_2_2_2_2_2_2_2_2_	2_2_2_2_2_2_2_2_3_2_2_2_2_2_2_2_2_2_2_2_	2_2_2_2_2_2_2_2_2_2_2_2_2_2_2_2_2_2_2_2_	2_2_2_2_2_2_2_2_2_2_2_2_2_2_2_2_2_2_2_2_	2_2_2_2_2_2_3_2_2_2_2_2_2_2_2_2_2_2_2_2_	2_2_2_2_2_2_2_2_2_2_2_2_2_2_2_2_2_2_2_2_
chr13	11786807	11815895	29088	CNV_chr13_11786807_11815895				intergenic		conserved	263	0.0767543859649123	0.0109649122807018	0.0109649122807018	0.0109649122807018	0.0109649122807018	0.0109649122807018	0.0109649122807018	0.0109649122807018	0.1417004048583	7.513688e-05		2.2	2	2	2	2	2	2	2	2_2_2_3_2_2_2_2_2_3_2_2_2_3_3_2_2_2_2_2_	2_2_2_2_2_2_2_2_2_2_2_2_2_2_2_2_2_2_2_2_	2_2_2_2_2_2_2_2_2_2_2_2_2_2_2_2_2_2_2_2_	2_2_2_2_2_2_2_2_2_2_2_2_2_2_2_2_2_2_2_2_	2_2_2_2_2_2_2_2_2_2_2_2_2_2_2_2_2_2_2_2_	2_2_2_2_2_2_2_2_2_2_2_2_2_2_2_2_2_2_2_2_	2_2_2_2_2_2_2_2_2_2_2_2_2_2_2_2_2_2_2_2_	2_2_2_2_2_2_2_2_2_2_2_2_2_2_2_2_2_2_2_2_
chr13	12158576	12164430	5854	CNV_chr13_12158576_12164430				intergenic		conserved	19	0.00346260387811634	0.00346260387811634	0.0186419106086696	0.00346260387811634	-0.00213371266002846	0.00346260387811634	0.00346260387811634	0.00346260387811634	0.022795843110962	0.1611144		2	2	2.1	2	2.05	2	2	2	2_2_2_2_2_2_2_2_2_2_2_2_2_2_2_2_2_2_2_2_	2_2_2_2_2_2_2_2_2_2_2_2_2_2_2_2_2_2_2_2_	2_2_2_3_3_2_2_2_2_2_2_2_2_2_2_2_2_2_2_2_	2_2_2_2_2_2_2_2_2_2_2_2_2_2_2_2_2_2_2_2_	2_3_2_2_2_2_2_2_2_2_2_2_2_2_2_2_2_2_2_2_	2_2_2_2_2_2_2_2_2_2_2_2_2_2_2_2_2_2_2_2_	2_2_2_2_2_2_2_2_2_2_2_2_2_2_2_2_2_2_2_2_	2_2_2_2_2_2_2_2_2_2_2_2_2_2_2_2_2_2_2_2_
chr13	12173821	12176765	2944	CNV_chr13_12173821_12176765				intergenic		conserved	52	0.0815805677988073	0.504643758628293	0.0806826102518697	0.0862668007944028	0.0815805677988073	0.0815805677988073	0.0815805677988073	0.0815805677988073	0.625087296044696	1.204838e-30		2	0.75	2	1.8	2	2	2	2	2_2_2_2_2_2_2_2_2_2_2_2_2_2_2_2_2_2_2_2_	1_1_1_0_0_1_1_0_0_0_1_1_2_1_1_2_0_2_0_0_	2_2_2_2_2_2_2_2_2_2_2_2_2_2_2_2_2_2_2_	2_0_2_2_1_2_2_2_2_2_2_2_2_2_2_2_1_2_2_2_	2_2_2_2_2_2_2_2_2_2_2_2_2_2_2_2_2_2_2_2_	2_2_2_2_2_2_2_2_2_2_2_2_2_2_2_2_2_2_2_2_	2_2_2_2_2_2_2_2_2_2_2_2_2_2_2_2_2_2_2_2_	2_2_2_2_2_2_2_2_2_2_2_2_2_2_2_2_2_2_2_2_
chr13	12350053	12361052	10999	CNV_chr13_12350053_12361052				intergenic		conserved	185	0.0500293335112311	0.0500293335112311	0.0500293335112311	0.0333701434185367	0.0500293335112311	0.0774561194328193	0.157720631833779	0.0500293335112311	0.203219484882419	5.117332e-07		2	2	2	1.8	2	1.75	1.45	2	2_2_2_2_2_2_2_2_2_2_2_2_2_2_2_2_2_2_2_2_	2_2_2_2_2_2_2_2_2_2_2_2_2_2_2_2_2_2_2_2_	2_2_2_2_2_2_2_2_2_2_2_2_2_2_2_2_2_2_2_2_	2_0_2_2_1_2_2_2_2_2_2_2_2_2_2_2_1_2_2_2_	2_2_2_2_2_2_2_2_2_2_2_2_2_2_2_2_2_2_2_2_	2_2_2_1_2_2_1_2_2_2_2_2_1_2_1_2_1_2_2_2_	1_1_1_1_2_1_2_1_2_0_1_2_2_2_2_2_0_2_2_2_	2_2_2_2_2_2_2_2_2_2_2_2_2_2_2_2_2_2_2_2_
chr13	12611484	12615983	4499	CNV_chr13_12611484_12615983	CSMD3	ENSCAFG00000000786.4	ENSCAFT00000001231.3	intron	CUB and Sushi multiple domains 3 [Source:HGNC Symbol;Acc:HGNC:19291]	conserved	305	0	0	-0.00328947368421053	0	-0.00328947368421053	0	0	0	-0.00632911392405063	0.5420152	NO GO-ANNOTATION	2	2	2.05	2	2.05	2	2	2	2_2_2_2_2_2_2_2_2_2_2_2_2_2_2_2_2_2_2_2_	2_2_2_2_2_2_2_2_2_2_2_2_2_2_2_2_2_2_2_2_	2_2_2_2_2_2_2_2_2_2_2_2_2_2_3_2_2_2_2_2_	2_2_2_2_2_2_2_2_2_2_2_2_2_2_2_2_2_2_2_2_	3_2_2_2_2_2_2_2_2_2_2_2_2_2_2_2_2_2_2_2_	2_2_2_2_2_2_2_2_2_2_2_2_2_2_2_2_2_2_2_2_	2_2_2_2_2_2_2_2_2_2_2_2_2_2_2_2_2_2_2_2_	2_2_2_2_2_2_2_2_2_2_2_2_2_2_2_2_2_2_2_2_
chr13	12651143	12653661	2518	CNV_chr13_12651143_12653661	CSMD3	ENSCAFG00000000786.4	ENSCAFT00000001231.3	intron	CUB and Sushi multiple domains 3 [Source:HGNC Symbol;Acc:HGNC:19291]	conserved	14	0.0145649121343566	-0.00534708685293482	0.00375375375375376	0.00375375375375376	-0.00534708685293482	0.00375375375375376	0.00366512345679013	0.00375375375375376	0.00883838383838394	0.297683	NO GO-ANNOTATION	2.10526315789474	2.05	2	2	2.05	2	2	2	2_2_2_2_2_2_2_3_2_2_3_2_2_2_2_2_2_2_2_	3_2_2_2_2_2_2_2_2_2_2_2_2_2_2_2_2_2_2_2_	2_2_2_2_2_2_2_2_2_2_2_2_2_2_2_2_2_2_2_2_	2_2_2_2_2_2_2_2_2_2_2_2_2_2_2_2_2_2_2_2_	2_2_2_2_2_2_2_2_2_2_2_3_2_2_2_2_2_2_2_2_	2_2_2_2_2_2_2_2_2_2_2_2_2_2_2_2_2_2_2_2_	2_2_2_2_2_2_2_2_2_2_2_2_2_2_2_2_2_2_2_	2_2_2_2_2_2_2_2_2_2_2_2_2_2_2_2_2_2_2_2_
chr13	13333751	13340603	6852	CNV_chr13_13333751_13340603	CSMD3	ENSCAFG00000000786.4	ENSCAFT00000001238.4	intron	CUB and Sushi multiple domains 3 [Source:HGNC Symbol;Acc:HGNC:19291]	conserved	17	0.00346260387811634	0.00346260387811634	0.00346260387811634	0.00346260387811634	0.00346260387811634	0.00346260387811634	0.00346260387811634	0.0242382271468144	0.0466355762824784	0.04558409	NO GO-ANNOTATION	2	2	2	2	2	2	2	2.1	2_2_2_2_2_2_2_2_2_2_2_2_2_2_2_2_2_2_2_2_	2_2_2_2_2_2_2_2_2_2_2_2_2_2_2_2_2_2_2_2_	2_2_2_2_2_2_2_2_2_2_2_2_2_2_2_2_2_2_2_2_	2_2_2_2_2_2_2_2_2_2_2_2_2_2_2_2_2_2_2_2_	2_2_2_2_2_2_2_2_2_2_2_2_2_2_2_2_2_2_2_2_	2_2_2_2_2_2_2_2_2_2_2_2_2_2_2_2_2_2_2_2_	2_2_2_2_2_2_2_2_2_2_2_2_2_2_2_2_2_2_2_2_	2_3_2_2_2_2_2_2_2_3_2_2_2_2_2_2_2_2_2_2_
chr13	13383835	13394134	10299	CNV_chr13_13383835_13394134	CSMD3	ENSCAFG00000000786.4	ENSCAFT00000001238.4	intron	CUB and Sushi multiple domains 3 [Source:HGNC Symbol;Acc:HGNC:19291]	conserved	26	0.103055695688363	0.14380270572221	0.0808029585920053	0.0998361704219189	0.282267825054203	0.217163328858783	0.14380270572221	0.103055695688363	0.353302231433388	3.689693e-13	NO GO-ANNOTATION	2.05	2	2.11111111111111	2.35	2.68421052631579	2.6	2	2.05	2_2_2_2_2_2_2_2_2_2_2_2_2_2_2_3_2_2_2_2_	2_2_2_2_2_2_2_2_2_2_2_2_2_2_2_2_2_2_2_2_	2_2_2_2_2_2_3_3_2_2_2_2_2_2_2_2_2_2_	2_2_2_3_2_2_2_2_3_2_3_2_2_3_3_3_2_2_2_3_	3_3_3_3_3_2_3_3_2_3_2_3_3_3_2_2_2_3_3_	2_3_2_2_3_3_2_3_3_3_3_3_2_2_3_3_3_3_2_2_	2_2_2_2_2_2_2_2_2_2_2_2_2_2_2_2_2_2_2_2_	2_2_2_2_2_2_2_2_3_2_2_2_2_2_2_2_2_2_2_2_
chr13	13502001	13506200	4199	CNV_chr13_13502001_13506200	CSMD3	ENSCAFG00000000786.4	ENSCAFT00000001238.4	intron	CUB and Sushi multiple domains 3 [Source:HGNC Symbol;Acc:HGNC:19291]	conserved	185	0.0150375939849624	0.00339406744205506	0.0150375939849624	0.0150375939849624	0.0150375939849624	0.0882735470583768	0.0150375939849624	0.00293475293475294	0.116838148001583	0.0004953674	NO GO-ANNOTATION	2	2.05	2	2	2	2.25	2	2.05263157894737	2_2_2_2_2_2_2_2_2_2_2_2_2_2_2_2_2_2_2_2_	2_2_2_2_2_3_2_2_2_2_2_2_2_2_2_2_2_2_2_2_	2_2_2_2_2_2_2_2_2_2_2_2_2_2_2_2_2_2_2_2_	2_2_2_2_2_2_2_2_2_2_2_2_2_2_2_2_2_2_2_2_	2_2_2_2_2_2_2_2_2_2_2_2_2_2_2_2_2_2_2_2_	2_2_3_3_2_2_2_3_2_2_2_2_2_3_2_2_2_2_2_3_	2_2_2_2_2_2_2_2_2_2_2_2_2_2_2_2_2_2_2_2_	2_2_2_2_2_2_2_3_2_2_2_2_2_2_2_2_2_2_2_
chr13	14192762	14230097	37335	CNV_chr13_14192762_14230097		ENSCAFG00000000805.2	ENSCAFT00000001258.2	noncoding transcript		conserved	599	0.0193498452012384	0.0193498452012384	0.0193498452012384	0.135448916408669	0.0193498452012384	0.0193498452012384	0.0193498452012384	0.0193498452012384	0.239234449760766	2.095627e-08	NO GO-ANNOTATION	2	2	2	1.7	2	2	2	2	2_2_2_2_2_2_2_2_2_2_2_2_2_2_2_2_2_2_2_2_	2_2_2_2_2_2_2_2_2_2_2_2_2_2_2_2_2_2_2_2_	2_2_2_2_2_2_2_2_2_2_2_2_2_2_2_2_2_2_2_2_	2_2_2_1_2_2_2_2_2_2_1_2_2_1_1_1_2_2_2_1_	2_2_2_2_2_2_2_2_2_2_2_2_2_2_2_2_2_2_2_2_	2_2_2_2_2_2_2_2_2_2_2_2_2_2_2_2_2_2_2_2_	2_2_2_2_2_2_2_2_2_2_2_2_2_2_2_2_2_2_2_2_	2_2_2_2_2_2_2_2_2_2_2_2_2_2_2_2_2_2_2_2_
chr13	14756842	14763683	6841	CNV_chr13_14756842_14763683				intergenic		conserved	345	0	0	0	0	-0.00328947368421053	0	0	-0.00328947368421053	-0.00632911392405063	0.5420152		2	2	2	2	2.05	2	2	2.05	2_2_2_2_2_2_2_2_2_2_2_2_2_2_2_2_2_2_2_2_	2_2_2_2_2_2_2_2_2_2_2_2_2_2_2_2_2_2_2_2_	2_2_2_2_2_2_2_2_2_2_2_2_2_2_2_2_2_2_2_2_	2_2_2_2_2_2_2_2_2_2_2_2_2_2_2_2_2_2_2_2_	2_3_2_2_2_2_2_2_2_2_2_2_2_2_2_2_2_2_2_2_	2_2_2_2_2_2_2_2_2_2_2_2_2_2_2_2_2_2_2_2_	2_2_2_2_2_2_2_2_2_2_2_2_2_2_2_2_2_2_2_2_	2_3_2_2_2_2_2_2_2_2_2_2_2_2_2_2_2_2_2_2_
chr13	14937546	14940995	3449	CNV_chr13_14937546_14940995				intergenic		conserved	109	0.101954028520058	0.0990542746027535	0.211215962670054	0.306656472296796	0.16987328013521	0.213567426971258	0.156524962579585	0.319530010135198	0.381447395713927	1.009487e-14		1.25	1.26315789473684	1.7	1.9	0.75	0.6	1.55	0.4	0_2_1_2_1_1_2_2_0_2_2_1_1_1_2_2_1_0_0_2_	0_1_1_2_2_1_1_2_2_2_1_2_0_2_1_0_2_0_2_	1_1_2_1_2_2_2_1_1_2_2_2_2_2_2_1_2_2_2_2_	2_2_2_2_2_2_2_2_1_2_2_2_2_2_2_2_2_2_2_1_	0_0_1_1_1_2_0_0_1_0_2_1_1_0_0_1_2_1_0_1_	0_0_1_2_0_0_1_1_0_0_0_1_1_1_1_0_1_0_0_2_	2_0_2_2_2_1_2_2_2_1_2_2_1_1_1_1_2_2_1_2_	0_0_1_0_0_0_1_0_1_1_1_0_0_0_1_0_0_1_1_0_
chr13	15054817	15064916	10099	CNV_chr13_15054817_15064916	TRPS1	ENSCAFG00000000810.3	ENSCAFT00000001274.3	intron	trichorhinophalangeal syndrome I [Source:HGNC Symbol;Acc:HGNC:12340]	conserved	2638	0	0	0	0	0	0	-0.00328947368421053	-0.00328947368421053	-0.00632911392405063	0.5420152	regulation of transcription, DNA-templated, regulation of chondrocyte differentiation, regulation of histone deacetylation, negative regulation of transcription from RNA polymerase II promoter, transmembrane receptor protein serine/threonine kinase signaling pathway, chondrocyte differentiation, positive regulation of extrinsic apoptotic signaling pathway via death domain receptors, negative regu…	2	2	2	2	2	2	2.05	2.05	2_2_2_2_2_2_2_2_2_2_2_2_2_2_2_2_2_2_2_2_	2_2_2_2_2_2_2_2_2_2_2_2_2_2_2_2_2_2_2_2_	2_2_2_2_2_2_2_2_2_2_2_2_2_2_2_2_2_2_2_2_	2_2_2_2_2_2_2_2_2_2_2_2_2_2_2_2_2_2_2_2_	2_2_2_2_2_2_2_2_2_2_2_2_2_2_2_2_2_2_2_2_	2_2_2_2_2_2_2_2_2_2_2_2_2_2_2_2_2_2_2_2_	2_3_2_2_2_2_2_2_2_2_2_2_2_2_2_2_2_2_2_2_	2_2_2_3_2_2_2_2_2_2_2_2_2_2_2_2_2_2_2_2_
chr13	15072667	15079116	6449	CNV_chr13_15072667_15079116	TRPS1	ENSCAFG00000000810.3	ENSCAFT00000001274.3	intron	trichorhinophalangeal syndrome I [Source:HGNC Symbol;Acc:HGNC:12340]	conserved	5337	0	0	0	0	0	0	-0.00328947368421053	-0.00328947368421053	-0.00632911392405063	0.5420152	regulation of transcription, DNA-templated, regulation of chondrocyte differentiation, regulation of histone deacetylation, negative regulation of transcription from RNA polymerase II promoter, transmembrane receptor protein serine/threonine kinase signaling pathway, chondrocyte differentiation, positive regulation of extrinsic apoptotic signaling pathway via death domain receptors, negative regu…	2	2	2	2	2	2	2.05	2.05	2_2_2_2_2_2_2_2_2_2_2_2_2_2_2_2_2_2_2_2_	2_2_2_2_2_2_2_2_2_2_2_2_2_2_2_2_2_2_2_2_	2_2_2_2_2_2_2_2_2_2_2_2_2_2_2_2_2_2_2_2_	2_2_2_2_2_2_2_2_2_2_2_2_2_2_2_2_2_2_2_2_	2_2_2_2_2_2_2_2_2_2_2_2_2_2_2_2_2_2_2_2_	2_2_2_2_2_2_2_2_2_2_2_2_2_2_2_2_2_2_2_2_	2_2_2_2_3_2_2_2_2_2_2_2_2_2_2_2_2_2_2_2_	2_3_2_2_2_2_2_2_2_2_2_2_2_2_2_2_2_2_2_2_
chr13	15719180	15722929	3749	CNV_chr13_15719180_15722929				intergenic		conserved	530	0	-0.00328947368421053	-0.00328947368421053	0	0	0	0	0	-0.00636942675159243	0.5479846		2	2.05	2.05	2	2	2	2	2	2_2_2_2_2_2_2_2_2_2_2_2_2_2_2_2_2_2_2_2_	2_2_2_2_2_2_2_3_2_2_2_2_2_2_2_2_2_2_2_2_	2_2_2_2_2_2_2_2_3_2_2_2_2_2_2_2_2_2_2_2_	2_2_2_2_2_2_2_2_2_2_2_2_2_2_2_2_2_2_2_2_	2_2_2_2_2_2_2_2_2_2_2_2_2_2_2_2_2_2_2_2_	2_2_2_2_2_2_2_2_2_2_2_2_2_2_2_2_2_2_2_2_	2_2_2_2_2_2_2_2_2_2_2_2_2_2_2_2_2_2_2_	2_2_2_2_2_2_2_2_2_2_2_2_2_2_2_2_2_2_2_2_
chr13	16183566	16187126	3560	CNV_chr13_16183566_16187126	EIF3H	ENSCAFG00000000816.4	ENSCAFT00000047451.2	intron	eukaryotic translation initiation factor 3, subunit H [Source:HGNC Symbol;Acc:HGNC:3273]	conserved	19	0	0	0	0	-0.00328947368421053	0	0	-0.00328947368421053	-0.00632911392405063	0.5420152	formation of translation preinitiation complex, translational initiation, translation, formation of translation preinitiation complex, translational initiation, translation,	2	2	2	2	2.05	2	2	2.05	2_2_2_2_2_2_2_2_2_2_2_2_2_2_2_2_2_2_2_2_	2_2_2_2_2_2_2_2_2_2_2_2_2_2_2_2_2_2_2_2_	2_2_2_2_2_2_2_2_2_2_2_2_2_2_2_2_2_2_2_2_	2_2_2_2_2_2_2_2_2_2_2_2_2_2_2_2_2_2_2_2_	2_3_2_2_2_2_2_2_2_2_2_2_2_2_2_2_2_2_2_2_	2_2_2_2_2_2_2_2_2_2_2_2_2_2_2_2_2_2_2_2_	2_2_2_2_2_2_2_2_2_2_2_2_2_2_2_2_2_2_2_2_	2_3_2_2_2_2_2_2_2_2_2_2_2_2_2_2_2_2_2_2_
chr13	17745785	17751634	5849	CNV_chr13_17745785_17751634	SAMD12	ENSCAFG00000000833.3	ENSCAFT00000001303.3	intron	sterile alpha motif domain containing 12 [Source:HGNC Symbol;Acc:HGNC:31750]	conserved	16	0	0	-0.00328947368421053	0	-0.00328947368421053	0	0	0	-0.00632911392405063	0.5420152	NO GO-ANNOTATION	2	2	2.05	2	2.05	2	2	2	2_2_2_2_2_2_2_2_2_2_2_2_2_2_2_2_2_2_2_2_	2_2_2_2_2_2_2_2_2_2_2_2_2_2_2_2_2_2_2_2_	2_2_2_2_2_2_2_2_2_2_2_2_2_2_3_2_2_2_2_2_	2_2_2_2_2_2_2_2_2_2_2_2_2_2_2_2_2_2_2_2_	2_2_2_2_2_2_2_2_2_3_2_2_2_2_2_2_2_2_2_2_	2_2_2_2_2_2_2_2_2_2_2_2_2_2_2_2_2_2_2_2_	2_2_2_2_2_2_2_2_2_2_2_2_2_2_2_2_2_2_2_2_	2_2_2_2_2_2_2_2_2_2_2_2_2_2_2_2_2_2_2_2_
chr13	18205161	18208859	3698	CNV_chr13_18205161_18208859		ENSCAFG00000000835.2	ENSCAFT00000001307.2	intron				0.112925999442282	0.0263797012630733	0.0263797012630733	0.0474830956895588	0.00764764492086565	0.0263797012630733	0.0162861879853627	0.0263797012630733	0.144992002437352	5.841455e-05	NO GO-ANNOTATION	1.55	2	2	1.75	2	2	1.95	2	2_1_2_2_2_0_2_2_2_2_2_2_1_1_2_0_1_2_1_2_	2_2_2_2_2_2_2_2_2_2_2_2_2_2_2_2_2_2_2_2_	2_2_2_2_2_2_2_2_2_2_2_2_2_2_2_2_2_2_2_2_	1_2_2_2_2_2_2_1_2_2_2_0_2_2_2_2_2_2_1_2_	3_2_2_2_2_2_2_1_2_2_2_2_2_2_2_2_2_2_2_2_	2_2_2_2_2_2_2_2_2_2_2_2_2_2_2_2_2_2_2_2_	2_2_1_2_2_2_2_2_2_2_2_2_2_2_2_2_2_2_2_2_	2_2_2_2_2_2_2_2_2_2_2_2_2_2_2_2_2_2_2_2_
chr13	19328261	19332989	4728	CNV_chr13_19328261_19332989	MTBP	ENSCAFG00000000951.3	ENSCAFT00000001477.3	intron	MDM2 binding protein [Source:HGNC Symbol;Acc:HGNC:7417]	conserved	28	0.0325801473108064	0.0662556857705592	0.0662556857705592	0.0662556857705592	0.103380575179013	0.0588136574890284	0.00739639139661071	0.0240144400834427	0.106322102412153	0.001039839	protein localization to kinetochore, negative regulation of cell proliferation, negative regulation of mitotic nuclear division, traversing start control point of mitotic cell cycle,	1.78947368421053	2	2	2	1.6	1.7	1.85	1.9	2_2_2_2_2_2_2_2_2_1_2_1_1_2_2_2_2_1_2_	2_2_2_2_2_2_2_2_2_2_2_2_2_2_2_2_2_2_2_2_	2_2_2_2_2_2_2_2_2_2_2_2_2_2_2_2_2_2_2_2_	2_2_2_2_2_2_2_2_2_2_2_2_2_2_2_2_2_2_2_2_	2_2_1_1_2_1_2_2_2_2_1_2_1_2_2_1_1_1_2_2_	1_2_2_2_2_1_2_2_1_2_2_2_2_1_1_2_2_2_1_2_	2_2_2_1_2_2_2_2_2_2_2_0_2_2_2_2_2_2_2_2_	2_2_2_2_2_2_2_2_1_1_2_2_2_2_2_2_2_2_2_2_
chr13	19740918	19744437	3519	CNV_chr13_19740918_19744437				intergenic		conserved	13	-0.00704365079365079	0	-0.0068506006006006	0	0	0	-0.00694980694980695	0	-0.0132450331125828	0.6450569		2.05555555555556	2	2.05	2	2	2	2.05263157894737	2	2_2_2_2_2_2_3_2_2_2_2_2_2_2_2_2_2_2_	2_2_2_2_2_2_2_2_2_2_2_2_2_2_2_2_2_2_	2_2_2_2_2_2_2_2_2_2_2_3_2_2_2_2_2_2_2_2_	2_2_2_2_2_2_2_2_2_2_2_2_2_2_2_2_2_2_2_2_	2_2_2_2_2_2_2_2_2_2_2_2_2_2_2_2_2_2_2_	2_2_2_2_2_2_2_2_2_2_2_2_2_2_2_2_2_2_2_2_	2_3_2_2_2_2_2_2_2_2_2_2_2_2_2_2_2_2_2_	2_2_2_2_2_2_2_2_2_2_2_2_2_2_2_2_2_2_2_2_
chr13	20168500	20172749	4249	CNV_chr13_20168500_20172749				intergenic		conserved	38	0	0	0	-0.00328947368421053	0	-0.00328947368421053	0	0	-0.00632911392405063	0.5420152		2	2	2	2.05	2	2.05	2	2	2_2_2_2_2_2_2_2_2_2_2_2_2_2_2_2_2_2_2_2_	2_2_2_2_2_2_2_2_2_2_2_2_2_2_2_2_2_2_2_2_	2_2_2_2_2_2_2_2_2_2_2_2_2_2_2_2_2_2_2_2_	2_2_2_2_2_2_2_2_2_2_2_2_2_2_2_3_2_2_2_2_	2_2_2_2_2_2_2_2_2_2_2_2_2_2_2_2_2_2_2_2_	2_2_2_2_2_2_2_2_2_2_2_2_2_2_2_2_2_2_3_2_	2_2_2_2_2_2_2_2_2_2_2_2_2_2_2_2_2_2_2_2_	2_2_2_2_2_2_2_2_2_2_2_2_2_2_2_2_2_2_2_2_
chr13	21067361	21070310	2949	CNV_chr13_21067361_21070310				intergenic		conserved	139	0.00346260387811634	0.00337837837837838	0.00328947368421052	0.00337837837837838	0.0238966459534326	0.00346260387811634	0.00346260387811634	0.00346260387811634	0.0464798359535202	0.05277135		2	2	2	2	2.1	2	2	2	2_2_2_2_2_2_2_2_2_2_2_2_2_2_2_2_2_2_2_2_	2_2_2_2_2_2_2_2_2_2_2_2_2_2_2_2_2_2_2_	2_2_2_2_2_2_2_2_2_2_2_2_2_2_2_2_2_2_	2_2_2_2_2_2_2_2_2_2_2_2_2_2_2_2_2_2_2_	2_2_2_2_2_2_2_2_2_2_2_2_2_2_2_3_2_3_2_2_	2_2_2_2_2_2_2_2_2_2_2_2_2_2_2_2_2_2_2_2_	2_2_2_2_2_2_2_2_2_2_2_2_2_2_2_2_2_2_2_2_	2_2_2_2_2_2_2_2_2_2_2_2_2_2_2_2_2_2_2_2_
chr13	21108884	21112883	3999	CNV_chr13_21108884_21112883				intergenic		conserved	23	0	0	0	0	-0.00328947368421053	0	-0.00328947368421053	0	-0.00636942675159243	0.5479846		2	2	2	2	2.05	2	2.05	2	2_2_2_2_2_2_2_2_2_2_2_2_2_2_2_2_2_2_2_2_	2_2_2_2_2_2_2_2_2_2_2_2_2_2_2_2_2_2_2_2_	2_2_2_2_2_2_2_2_2_2_2_2_2_2_2_2_2_2_2_	2_2_2_2_2_2_2_2_2_2_2_2_2_2_2_2_2_2_2_2_	2_2_2_2_2_2_2_2_2_2_2_2_2_2_2_3_2_2_2_2_	2_2_2_2_2_2_2_2_2_2_2_2_2_2_2_2_2_2_2_2_	2_2_2_2_2_2_2_2_2_2_2_2_2_2_2_2_3_2_2_2_	2_2_2_2_2_2_2_2_2_2_2_2_2_2_2_2_2_2_2_2_
chr13	21578848	21601634	22786	CNV_chr13_21578848_21601634		ENSCAFG00000001000.4	ENSCAFT00000043446.2	coding	Uncharacterized protein [Source:UniProtKB/TrEMBL;Acc:J9NUD7]	conserved	260	0.0681641953471245	0.166436334965633	0.112835287129493	0.0723275597607956	0.0751064185954467	0.164894992720016	0.0498001659043424	0.200313448236324	0.256221870591552	1.815526e-08	NO GO-ANNOTATION	2.61111111111111	2	2.10526315789474	2.35	2.22222222222222	3.3	2.42105263157895	3.42857142857143	5_3_2_2_2_2_2_2_3_2_3_2_4_2_2_3_3_3_	2_2_2_2_2_2_2_2_2_2_2_2_2_2_2_2_2_2_2_2_	2_2_3_2_2_2_2_2_2_2_2_3_2_2_2_2_2_2_2_	2_2_2_2_3_2_2_2_2_2_2_2_2_3_3_3_4_3_2_2_	2_3_3_2_2_2_2_2_2_2_2_2_2_2_2_2_4_2_	2_4_2_4_2_4_2_4_2_4_4_4_2_4_4_6_4_4_2_2_	5_3_2_2_2_3_2_4_2_2_2_2_3_2_2_2_2_2_2_	3_3_4_4_4_6_4_2_4_2_2_2_5_3_
chr13	22571711	22575260	3549	CNV_chr13_22571711_22575260	TATDN1	ENSCAFG00000001044.3	ENSCAFT00000001600.3	coding	TatD DNase domain containing 1 [Source:HGNC Symbol;Acc:HGNC:24220]	conserved	1458	0.00346260387811634	0.00346260387811634	0.00346260387811634	0.00346260387811634	0.00337837837837838	0.00346260387811634	0.0239808714531706	0.00328947368421052	0.0465195246179966	0.05088239	ERAD pathway, protein destabilization, regulation of ER to Golgi vesicle-mediated transport, regulation of protein processing, regulation of protein ubiquitination, positive regulation of protein ubiquitination involved in ubiquitin-dependent protein catabolic process, negative regulation of translation, negative regulation of cell proliferation,	2	2	2	2	2	2	2.1	2	2_2_2_2_2_2_2_2_2_2_2_2_2_2_2_2_2_2_2_2_	2_2_2_2_2_2_2_2_2_2_2_2_2_2_2_2_2_2_2_2_	2_2_2_2_2_2_2_2_2_2_2_2_2_2_2_2_2_2_2_2_	2_2_2_2_2_2_2_2_2_2_2_2_2_2_2_2_2_2_2_2_	2_2_2_2_2_2_2_2_2_2_2_2_2_2_2_2_2_2_2_	2_2_2_2_2_2_2_2_2_2_2_2_2_2_2_2_2_2_2_2_	2_3_2_3_2_2_2_2_2_2_2_2_2_2_2_2_2_2_2_2_	2_2_2_2_2_2_2_2_2_2_2_2_2_2_2_2_2_2_
chr13	23077538	23087537	9999	CNV_chr13_23077538_23087537				intergenic		conserved	260	0.00346260387811634	0.00346260387811634	0.00346260387811634	0.00346260387811634	0.00346260387811634	0.00346260387811634	0.0242382271468144	0.00346260387811634	0.0466355762824784	0.04558409		2	2	2	2	2	2	2.1	2	2_2_2_2_2_2_2_2_2_2_2_2_2_2_2_2_2_2_2_2_	2_2_2_2_2_2_2_2_2_2_2_2_2_2_2_2_2_2_2_2_	2_2_2_2_2_2_2_2_2_2_2_2_2_2_2_2_2_2_2_2_	2_2_2_2_2_2_2_2_2_2_2_2_2_2_2_2_2_2_2_2_	2_2_2_2_2_2_2_2_2_2_2_2_2_2_2_2_2_2_2_2_	2_2_2_2_2_2_2_2_2_2_2_2_2_2_2_2_2_2_2_2_	2_3_2_3_2_2_2_2_2_2_2_2_2_2_2_2_2_2_2_2_	2_2_2_2_2_2_2_2_2_2_2_2_2_2_2_2_2_2_2_2_
chr13	23215906	23222305	6399	CNV_chr13_23215906_23222305				intergenic		conserved	117	0.00621818392771676	0.00621818392771676	0.0043308322324376	0.00564085145924803	-0.00881379476275283	0.00621818392771676	0.00621818392771676	-0.00575010393271281	-0.000964156079854909	0.4493197		2	2	2.15	2.1	2.1	2	2	2.05	2_2_2_2_2_2_2_2_2_2_2_2_2_2_2_2_2_2_2_2_	2_2_2_2_2_2_2_2_2_2_2_2_2_2_2_2_2_2_2_2_	2_2_2_3_4_2_2_2_2_2_2_2_2_2_2_2_2_2_2_2_	2_2_2_3_2_2_2_2_3_2_2_2_2_2_2_2_2_2_2_2_	2_4_2_2_2_2_2_2_2_2_2_2_2_2_2_2_2_2_2_2_	2_2_2_2_2_2_2_2_2_2_2_2_2_2_2_2_2_2_2_2_	2_2_2_2_2_2_2_2_2_2_2_2_2_2_2_2_2_2_2_2_	2_3_2_2_2_2_2_2_2_2_2_2_2_2_2_2_2_2_2_2_
chr13	23298676	23305425	6749	CNV_chr13_23298676_23305425				intergenic		conserved	139	0.116025768172685	0.0164601772628569	0.0221054252508388	0.0221054252508388	0.0221054252508388	0.0221054252508388	0.0221054252508388	0.0221054252508388	0.127770289332623	0.0002137752		1.7	1.85	2	2	2	2	2	2	2_1_2_1_2_2_2_2_1_2_2_1_2_1_2_2_1_2_2_2_	2_2_2_2_2_2_2_2_1_2_0_2_2_2_2_2_2_2_2_2_	2_2_2_2_2_2_2_2_2_2_2_2_2_2_2_2_2_2_2_2_	2_2_2_2_2_2_2_2_2_2_2_2_2_2_2_2_2_2_2_2_	2_2_2_2_2_2_2_2_2_2_2_2_2_2_2_2_2_2_2_2_	2_2_2_2_2_2_2_2_2_2_2_2_2_2_2_2_2_2_2_2_	2_2_2_2_2_2_2_2_2_2_2_2_2_2_2_2_2_2_2_2_	2_2_2_2_2_2_2_2_2_2_2_2_2_2_2_2_2_2_2_2_
chr13	23350584	23354583	3999	CNV_chr13_23350584_23354583				intergenic		conserved	81	0	0	0	-0.00328947368421053	0	0	-0.00328947368421053	0	-0.00641025641025634	0.5539774		2	2	2	2.05	2	2	2.05	2	2_2_2_2_2_2_2_2_2_2_2_2_2_2_2_2_2_2_2_2_	2_2_2_2_2_2_2_2_2_2_2_2_2_2_2_2_2_2_2_	2_2_2_2_2_2_2_2_2_2_2_2_2_2_2_2_2_2_2_2_	2_2_2_2_2_2_2_2_2_3_2_2_2_2_2_2_2_2_2_2_	2_2_2_2_2_2_2_2_2_2_2_2_2_2_2_2_2_2_2_2_	2_2_2_2_2_2_2_2_2_2_2_2_2_2_2_2_2_2_2_2_	2_3_2_2_2_2_2_2_2_2_2_2_2_2_2_2_2_2_2_2_	2_2_2_2_2_2_2_2_2_2_2_2_2_2_2_2_2_2_2_
chr13	25630599	25634348	3749	CNV_chr13_25630599_25634348				intergenic		conserved	59	0	-0.00666785206258891	0	-0.00666785206258891	0	0	-0.00675675675675675	0	-0.0129032258064517	0.6551965		2	2.05	2	2.05	2	2	2.05263157894737	2	2_2_2_2_2_2_2_2_2_2_2_2_2_2_2_2_2_2_2_2_	2_2_2_2_2_2_2_2_2_2_2_2_2_2_2_2_2_3_2_2_	2_2_2_2_2_2_2_2_2_2_2_2_2_2_2_2_2_2_2_2_	2_3_2_2_2_2_2_2_2_2_2_2_2_2_2_2_2_2_2_2_	2_2_2_2_2_2_2_2_2_2_2_2_2_2_2_2_2_2_2_2_	2_2_2_2_2_2_2_2_2_2_2_2_2_2_2_2_2_2_2_2_	2_2_2_2_2_2_2_2_2_2_2_3_2_2_2_2_2_2_2_	2_2_2_2_2_2_2_2_2_2_2_2_2_2_2_2_2_2_2_
chr13	26768529	26780577	12048	CNV_chr13_26768529_26780577				intergenic		conserved	1340	0.0129725722757598	0.0129725722757598	0.0129725722757598	0.0129725722757598	0.0129725722757598	0.0129725722757598	0.0129725722757598	0.0908080059303187	0.165848705364698	1.138045e-05		2	2	2	2	2	2	2	1.7	2_2_2_2_2_2_2_2_2_2_2_2_2_2_2_2_2_2_2_2_	2_2_2_2_2_2_2_2_2_2_2_2_2_2_2_2_2_2_2_2_	2_2_2_2_2_2_2_2_2_2_2_2_2_2_2_2_2_2_2_2_	2_2_2_2_2_2_2_2_2_2_2_2_2_2_2_2_2_2_2_2_	2_2_2_2_2_2_2_2_2_2_2_2_2_2_2_2_2_2_2_2_	2_2_2_2_2_2_2_2_2_2_2_2_2_2_2_2_2_2_2_2_	2_2_2_2_2_2_2_2_2_2_2_2_2_2_2_2_2_2_2_2_	2_2_2_2_2_2_2_2_2_2_2_1_0_1_2_2_2_2_1_1_
chr13	27025323	27060098	34775	CNV_chr13_27025323_27060098	FAM49B	ENSCAFG00000001093.4	ENSCAFT00000001666.4	intron	family with sequence similarity 49, member B [Source:HGNC Symbol;Acc:HGNC:25216]	conserved	230	0.00346260387811634	0.00346260387811634	0.00346260387811634	0.00346260387811634	0.00346260387811634	0.00346260387811634	-0.00213371266002846	0.0186419106086696	0.022795843110962	0.1611144	NO GO-ANNOTATION	2	2	2	2	2	2	2.05	2.1	2_2_2_2_2_2_2_2_2_2_2_2_2_2_2_2_2_2_2_2_	2_2_2_2_2_2_2_2_2_2_2_2_2_2_2_2_2_2_2_2_	2_2_2_2_2_2_2_2_2_2_2_2_2_2_2_2_2_2_2_2_	2_2_2_2_2_2_2_2_2_2_2_2_2_2_2_2_2_2_2_2_	2_2_2_2_2_2_2_2_2_2_2_2_2_2_2_2_2_2_2_2_	2_2_2_2_2_2_2_2_2_2_2_2_2_2_2_2_2_2_2_2_	2_3_2_2_2_2_2_2_2_2_2_2_2_2_2_2_2_2_2_2_	2_3_2_3_2_2_2_2_2_2_2_2_2_2_2_2_2_2_2_2_
chr13	27075399	27081160	5761	CNV_chr13_27075399_27081160				intergenic		conserved	60	0	0	0	0	0	0	-0.00337837837837838	-0.00337837837837838	-0.00636942675159243	0.5232257		2	2	2	2	2	2	2.05263157894737	2.05	2_2_2_2_2_2_2_2_2_2_2_2_2_2_2_2_2_2_2_2_	2_2_2_2_2_2_2_2_2_2_2_2_2_2_2_2_2_2_2_2_	2_2_2_2_2_2_2_2_2_2_2_2_2_2_2_2_2_2_2_2_	2_2_2_2_2_2_2_2_2_2_2_2_2_2_2_2_2_2_2_2_	2_2_2_2_2_2_2_2_2_2_2_2_2_2_2_2_2_2_2_2_	2_2_2_2_2_2_2_2_2_2_2_2_2_2_2_2_2_2_2_2_	2_3_2_2_2_2_2_2_2_2_2_2_2_2_2_2_2_2_2_	2_3_2_2_2_2_2_2_2_2_2_2_2_2_2_2_2_2_2_2_
chr13	27302774	27306973	4199	CNV_chr13_27302774_27306973	ASAP1	ENSCAFG00000001096.3	ENSCAFT00000001671.3	intron	ArfGAP with SH3 domain, ankyrin repeat and PH domain 1 [Source:HGNC Symbol;Acc:HGNC:2720]	conserved	37	0	0	0	0	0	0	-0.00337837837837838	-0.00337837837837838	-0.00641025641025634	0.5292729	positive regulation of GTPase activity, cilium morphogenesis, negative regulation of dendritic spine development,	2	2	2	2	2	2	2.05	2.05263157894737	2_2_2_2_2_2_2_2_2_2_2_2_2_2_2_2_2_2_2_2_	2_2_2_2_2_2_2_2_2_2_2_2_2_2_2_2_2_2_2_2_	2_2_2_2_2_2_2_2_2_2_2_2_2_2_2_2_2_2_2_2_	2_2_2_2_2_2_2_2_2_2_2_2_2_2_2_2_2_2_2_	2_2_2_2_2_2_2_2_2_2_2_2_2_2_2_2_2_2_2_2_	2_2_2_2_2_2_2_2_2_2_2_2_2_2_2_2_2_2_2_2_	2_3_2_2_2_2_2_2_2_2_2_2_2_2_2_2_2_2_2_2_	2_2_2_2_2_2_2_2_2_2_2_2_2_2_2_2_3_2_2_
chr13	27549536	27552543	3007	CNV_chr13_27549536_27552543				intergenic				0	-0.00328947368421053	0	0	0	0	-0.00328947368421053	0	-0.00632911392405063	0.5420152		2	2.05	2	2	2	2	2.05	2	2_2_2_2_2_2_2_2_2_2_2_2_2_2_2_2_2_2_2_2_	2_2_2_2_2_2_2_2_2_2_2_2_2_2_2_3_2_2_2_2_	2_2_2_2_2_2_2_2_2_2_2_2_2_2_2_2_2_2_2_2_	2_2_2_2_2_2_2_2_2_2_2_2_2_2_2_2_2_2_2_2_	2_2_2_2_2_2_2_2_2_2_2_2_2_2_2_2_2_2_2_2_	2_2_2_2_2_2_2_2_2_2_2_2_2_2_2_2_2_2_2_2_	2_2_2_2_2_2_2_3_2_2_2_2_2_2_2_2_2_2_2_2_	2_2_2_2_2_2_2_2_2_2_2_2_2_2_2_2_2_2_2_2_
chr13	27850581	27855405	4824	CNV_chr13_27850581_27855405	ADCY8	ENSCAFG00000001097.4	ENSCAFT00000001672.4	intron	adenylate cyclase 8 (brain) [Source:HGNC Symbol;Acc:HGNC:239]	conserved	13	0.0221499695183906	0.0221499695183906	0.0221499695183906	0.0221499695183906	0.0345510498162636	0.00704656862745099	0.0221499695183906	0.0806754650873507	0.107122109910538	0.0009474903	intracellular signal transduction, cAMP biosynthetic process, cyclic nucleotide biosynthetic process, long-term memory,	2	2	2	2	1.85	1.95	2	1.75	2_2_2_2_2_2_2_2_2_2_2_2_2_2_2_2_2_2_2_2_	2_2_2_2_2_2_2_2_2_2_2_2_2_2_2_2_2_2_2_2_	2_2_2_2_2_2_2_2_2_2_2_2_2_2_2_2_2_2_2_2_	2_2_2_2_2_2_2_2_2_2_2_2_2_2_2_2_2_2_2_2_	2_2_2_2_2_1_2_2_2_2_2_2_1_2_1_2_2_2_2_2_	2_2_2_2_2_2_2_2_2_2_2_2_2_2_2_2_2_2_2_1_	2_2_2_2_2_2_2_2_2_2_2_2_2_2_2_2_2_2_2_2_	2_2_2_2_2_2_2_1_2_2_2_2_1_1_1_2_2_2_1_2_
chr13	28446939	28486040	39101	CNV_chr13_28446939_28486040				intergenic		conserved	366	0.0382430897387353	0.0382430897387353	0.267701628171147	0.0382430897387353	0.0382430897387353	0.0382430897387353	0.0382430897387353	0.0382430897387353	0.430802041282657	1.918885e-17		2	2	1.25	2	2	2	2	2	2_2_2_2_2_2_2_2_2_2_2_2_2_2_2_2_2_2_2_2_	2_2_2_2_2_2_2_2_2_2_2_2_2_2_2_2_2_2_2_2_	2_2_1_1_2_2_1_0_2_0_1_1_2_1_1_2_2_0_2_0_	2_2_2_2_2_2_2_2_2_2_2_2_2_2_2_2_2_2_2_2_	2_2_2_2_2_2_2_2_2_2_2_2_2_2_2_2_2_2_2_2_	2_2_2_2_2_2_2_2_2_2_2_2_2_2_2_2_2_2_2_2_	2_2_2_2_2_2_2_2_2_2_2_2_2_2_2_2_2_2_2_2_	2_2_2_2_2_2_2_2_2_2_2_2_2_2_2_2_2_2_2_2_
chr13	28653456	28656705	3249	CNV_chr13_28653456_28656705	EFR3A	ENSCAFG00000001100.3	ENSCAFT00000001676.3	intron	EFR3 homolog A [Source:HGNC Symbol;Acc:HGNC:28970]			0	-0.00337837837837838	0	0	0	0	0	-0.00337837837837838	-0.00645161290322586	0.5353479	NO GO-ANNOTATION	2	2.05	2	2	2	2	2	2.05263157894737	2_2_2_2_2_2_2_2_2_2_2_2_2_2_2_2_2_2_2_	2_2_2_2_2_2_3_2_2_2_2_2_2_2_2_2_2_2_2_2_	2_2_2_2_2_2_2_2_2_2_2_2_2_2_2_2_2_2_2_2_	2_2_2_2_2_2_2_2_2_2_2_2_2_2_2_2_2_2_2_2_	2_2_2_2_2_2_2_2_2_2_2_2_2_2_2_2_2_2_2_2_	2_2_2_2_2_2_2_2_2_2_2_2_2_2_2_2_2_2_2_2_	2_2_2_2_2_2_2_2_2_2_2_2_2_2_2_2_2_2_2_	2_2_2_2_2_2_2_2_2_2_2_2_2_2_2_3_2_2_2_
chr13	29011763	29067433	55670	CNV_chr13_29011763_29067433				intergenic		conserved	1087	0.0150375939849624	0.0150375939849624	0.0150375939849624	0.0150375939849624	0.0969980097302079	0.00677244582043343	0.0150375939849624	0.0150375939849624	0.148667122351333	4.400954e-05		2	2	2	2	2.25	2.05	2	2	2_2_2_2_2_2_2_2_2_2_2_2_2_2_2_2_2_2_2_2_	2_2_2_2_2_2_2_2_2_2_2_2_2_2_2_2_2_2_2_2_	2_2_2_2_2_2_2_2_2_2_2_2_2_2_2_2_2_2_2_2_	2_2_2_2_2_2_2_2_2_2_2_2_2_2_2_2_2_2_2_2_	3_2_2_3_2_2_2_2_2_3_2_3_2_2_2_2_2_3_2_2_	2_3_2_2_2_2_2_2_2_2_2_2_2_2_2_2_2_2_2_2_	2_2_2_2_2_2_2_2_2_2_2_2_2_2_2_2_2_2_2_2_	2_2_2_2_2_2_2_2_2_2_2_2_2_2_2_2_2_2_2_2_
chr13	29080623	29095622	14999	CNV_chr13_29080623_29095622				intergenic		conserved	99	0.0109649122807018	0.0109649122807018	0.0109649122807018	0.0109649122807018	0.0690977443609023	0.00330827067669174	0.0109649122807018	0.0109649122807018	0.103769100169779	0.001198008		2	2	2	2	2.2	2.05	2	2	2_2_2_2_2_2_2_2_2_2_2_2_2_2_2_2_2_2_2_2_	2_2_2_2_2_2_2_2_2_2_2_2_2_2_2_2_2_2_2_2_	2_2_2_2_2_2_2_2_2_2_2_2_2_2_2_2_2_2_2_2_	2_2_2_2_2_2_2_2_2_2_2_2_2_2_2_2_2_2_2_2_	3_2_2_2_2_2_2_2_2_3_2_3_2_2_2_2_2_3_2_2_	2_3_2_2_2_2_2_2_2_2_2_2_2_2_2_2_2_2_2_2_	2_2_2_2_2_2_2_2_2_2_2_2_2_2_2_2_2_2_2_2_	2_2_2_2_2_2_2_2_2_2_2_2_2_2_2_2_2_2_2_2_
chr13	29605067	29608066	2999	CNV_chr13_29605067_29608066				intergenic		conserved	54	0	0	0	-0.00676169590643275	-0.00694444444444444	0	-0.00676169590643275	0	-0.0131578947368422	0.6553894		2	2	2	2.05	2.05555555555556	2	2.05	2	2_2_2_2_2_2_2_2_2_2_2_2_2_2_2_2_2_2_2_	2_2_2_2_2_2_2_2_2_2_2_2_2_2_2_2_2_2_2_2_	2_2_2_2_2_2_2_2_2_2_2_2_2_2_2_2_2_2_2_2_	2_2_2_2_2_3_2_2_2_2_2_2_2_2_2_2_2_2_2_2_	2_2_2_3_2_2_2_2_2_2_2_2_2_2_2_2_2_2_	2_2_2_2_2_2_2_2_2_2_2_2_2_2_2_2_2_2_2_2_	3_2_2_2_2_2_2_2_2_2_2_2_2_2_2_2_2_2_2_2_	2_2_2_2_2_2_2_2_2_2_2_2_2_2_2_2_2_2_
chr13	30028875	30032214	3339	CNV_chr13_30028875_30032214				intergenic		conserved	83	0	0	0	0	-0.00328947368421053	0	-0.00328947368421053	0	-0.00632911392405063	0.5420152		2	2	2	2	2.05	2	2.05	2	2_2_2_2_2_2_2_2_2_2_2_2_2_2_2_2_2_2_2_2_	2_2_2_2_2_2_2_2_2_2_2_2_2_2_2_2_2_2_2_2_	2_2_2_2_2_2_2_2_2_2_2_2_2_2_2_2_2_2_2_2_	2_2_2_2_2_2_2_2_2_2_2_2_2_2_2_2_2_2_2_2_	3_2_2_2_2_2_2_2_2_2_2_2_2_2_2_2_2_2_2_2_	2_2_2_2_2_2_2_2_2_2_2_2_2_2_2_2_2_2_2_2_	2_2_2_2_2_2_2_2_3_2_2_2_2_2_2_2_2_2_2_2_	2_2_2_2_2_2_2_2_2_2_2_2_2_2_2_2_2_2_2_2_
chr13	30881612	30886361	4749	CNV_chr13_30881612_30886361				intergenic		conserved	144	0	0	-0.00328947368421053	0	0	0	-0.00328947368421053	0	-0.00632911392405063	0.5420152		2	2	2.05	2	2	2	2.05	2	2_2_2_2_2_2_2_2_2_2_2_2_2_2_2_2_2_2_2_2_	2_2_2_2_2_2_2_2_2_2_2_2_2_2_2_2_2_2_2_2_	2_2_2_2_2_2_3_2_2_2_2_2_2_2_2_2_2_2_2_2_	2_2_2_2_2_2_2_2_2_2_2_2_2_2_2_2_2_2_2_2_	2_2_2_2_2_2_2_2_2_2_2_2_2_2_2_2_2_2_2_2_	2_2_2_2_2_2_2_2_2_2_2_2_2_2_2_2_2_2_2_2_	2_2_2_2_2_2_2_2_2_2_2_2_3_2_2_2_2_2_2_2_	2_2_2_2_2_2_2_2_2_2_2_2_2_2_2_2_2_2_2_2_
chr13	32124936	32129935	4999	CNV_chr13_32124936_32129935				intergenic		conserved	19	0	0	-0.00328947368421053	0	0	-0.00328947368421053	0	0	-0.00636942675159243	0.5479846		2	2	2.05	2	2	2.05	2	2	2_2_2_2_2_2_2_2_2_2_2_2_2_2_2_2_2_2_2_2_	2_2_2_2_2_2_2_2_2_2_2_2_2_2_2_2_2_2_2_2_	2_2_2_2_2_2_2_3_2_2_2_2_2_2_2_2_2_2_2_2_	2_2_2_2_2_2_2_2_2_2_2_2_2_2_2_2_2_2_2_2_	2_2_2_2_2_2_2_2_2_2_2_2_2_2_2_2_2_2_2_	2_2_2_2_2_3_2_2_2_2_2_2_2_2_2_2_2_2_2_2_	2_2_2_2_2_2_2_2_2_2_2_2_2_2_2_2_2_2_2_2_	2_2_2_2_2_2_2_2_2_2_2_2_2_2_2_2_2_2_2_2_
chr13	32425509	32430562	5053	CNV_chr13_32425509_32430562				intergenic				-0.00328947368421053	0	0	0	-0.00328947368421053	0	0	0	-0.00632911392405063	0.5420152		2.05	2	2	2	2.05	2	2	2	2_2_2_2_2_2_2_2_2_2_2_2_2_2_2_2_2_3_2_2_	2_2_2_2_2_2_2_2_2_2_2_2_2_2_2_2_2_2_2_2_	2_2_2_2_2_2_2_2_2_2_2_2_2_2_2_2_2_2_2_2_	2_2_2_2_2_2_2_2_2_2_2_2_2_2_2_2_2_2_2_2_	2_2_2_2_2_2_2_2_2_2_2_2_3_2_2_2_2_2_2_2_	2_2_2_2_2_2_2_2_2_2_2_2_2_2_2_2_2_2_2_2_	2_2_2_2_2_2_2_2_2_2_2_2_2_2_2_2_2_2_2_2_	2_2_2_2_2_2_2_2_2_2_2_2_2_2_2_2_2_2_2_2_
chr13	33309289	33312805	3516	CNV_chr13_33309289_33312805				intergenic				0.00346260387811634	0.00346260387811634	0.00346260387811634	0.00346260387811634	0.00346260387811634	0.00346260387811634	0.0186419106086696	-0.00213371266002846	0.022795843110962	0.1611144		2	2	2	2	2	2	2.1	2.05	2_2_2_2_2_2_2_2_2_2_2_2_2_2_2_2_2_2_2_2_	2_2_2_2_2_2_2_2_2_2_2_2_2_2_2_2_2_2_2_2_	2_2_2_2_2_2_2_2_2_2_2_2_2_2_2_2_2_2_2_2_	2_2_2_2_2_2_2_2_2_2_2_2_2_2_2_2_2_2_2_2_	2_2_2_2_2_2_2_2_2_2_2_2_2_2_2_2_2_2_2_2_	2_2_2_2_2_2_2_2_2_2_2_2_2_2_2_2_2_2_2_2_	2_2_2_2_2_2_2_2_2_2_2_3_2_3_2_2_2_2_2_2_	2_2_2_2_2_2_2_2_2_2_3_2_2_2_2_2_2_2_2_2_
chr13	33413895	33418194	4299	CNV_chr13_33413895_33418194	FAM135B	ENSCAFG00000001173.3	ENSCAFT00000001815.3	coding	family with sequence similarity 135, member B [Source:HGNC Symbol;Acc:HGNC:28029]	conserved	1168	0	0	0	-0.00328947368421053	0	0	-0.00328947368421053	0	-0.00632911392405063	0.5420152	intracellular protein transport, GPI anchor metabolic process,	2	2	2	2.05	2	2	2.05	2	2_2_2_2_2_2_2_2_2_2_2_2_2_2_2_2_2_2_2_2_	2_2_2_2_2_2_2_2_2_2_2_2_2_2_2_2_2_2_2_2_	2_2_2_2_2_2_2_2_2_2_2_2_2_2_2_2_2_2_2_2_	2_2_2_2_2_2_2_3_2_2_2_2_2_2_2_2_2_2_2_2_	2_2_2_2_2_2_2_2_2_2_2_2_2_2_2_2_2_2_2_2_	2_2_2_2_2_2_2_2_2_2_2_2_2_2_2_2_2_2_2_2_	2_2_2_2_2_2_2_2_2_2_2_2_2_2_3_2_2_2_2_2_	2_2_2_2_2_2_2_2_2_2_2_2_2_2_2_2_2_2_2_2_
chr13	33594278	33597927	3649	CNV_chr13_33594278_33597927				intergenic		conserved	47	0	-0.00328947368421053	-0.00328947368421053	0	0	0	0	0	-0.00636942675159243	0.5479846		2	2.05	2.05	2	2	2	2	2	2_2_2_2_2_2_2_2_2_2_2_2_2_2_2_2_2_2_2_2_	2_2_2_2_2_2_2_3_2_2_2_2_2_2_2_2_2_2_2_2_	2_2_2_2_3_2_2_2_2_2_2_2_2_2_2_2_2_2_2_2_	2_2_2_2_2_2_2_2_2_2_2_2_2_2_2_2_2_2_2_	2_2_2_2_2_2_2_2_2_2_2_2_2_2_2_2_2_2_2_2_	2_2_2_2_2_2_2_2_2_2_2_2_2_2_2_2_2_2_2_2_	2_2_2_2_2_2_2_2_2_2_2_2_2_2_2_2_2_2_2_2_	2_2_2_2_2_2_2_2_2_2_2_2_2_2_2_2_2_2_2_2_
chr13	33915087	33921636	6549	CNV_chr13_33915087_33921636	COL22A1	ENSCAFG00000001178.4	ENSCAFT00000044169.1	promoter	collagen, type XXII, alpha 1 [Source:HGNC Symbol;Acc:HGNC:22989]	conserved	216	0	-0.00328947368421053	0	-0.00328947368421053	0	0	0	0	-0.00636942675159243	0.5479846	NO GO-ANNOTATION	2	2.05	2	2.05	2	2	2	2	2_2_2_2_2_2_2_2_2_2_2_2_2_2_2_2_2_2_2_2_	2_2_2_2_2_2_2_2_3_2_2_2_2_2_2_2_2_2_2_2_	2_2_2_2_2_2_2_2_2_2_2_2_2_2_2_2_2_2_2_	2_2_2_2_2_3_2_2_2_2_2_2_2_2_2_2_2_2_2_2_	2_2_2_2_2_2_2_2_2_2_2_2_2_2_2_2_2_2_2_2_	2_2_2_2_2_2_2_2_2_2_2_2_2_2_2_2_2_2_2_2_	2_2_2_2_2_2_2_2_2_2_2_2_2_2_2_2_2_2_2_2_	2_2_2_2_2_2_2_2_2_2_2_2_2_2_2_2_2_2_2_2_
chr13	34205496	34208245	2749	CNV_chr13_34205496_34208245				intergenic		conserved	14	0.00408496732026144	0.00399159663865548	0.00399159663865548	0.027930191684517	0.00389273356401384	0.00408496732026144	0.00389273356401384	0.00399159663865548	0.0525069088037899	0.03359407		2	2	2	2.11111111111111	2	2	2	2	2_2_2_2_2_2_2_2_2_2_2_2_2_2_2_2_2_2_2_2_	2_2_2_2_2_2_2_2_2_2_2_2_2_2_2_2_2_2_2_	2_2_2_2_2_2_2_2_2_2_2_2_2_2_2_2_2_2_2_	2_2_2_2_2_2_2_2_2_2_2_3_2_2_2_2_3_2_	2_2_2_2_2_2_2_2_2_2_2_2_2_2_2_2_2_2_	2_2_2_2_2_2_2_2_2_2_2_2_2_2_2_2_2_2_2_2_	2_2_2_2_2_2_2_2_2_2_2_2_2_2_2_2_2_2_	2_2_2_2_2_2_2_2_2_2_2_2_2_2_2_2_2_2_2_
chr13	34219996	34222995	2999	CNV_chr13_34219996_34222995				intergenic				-0.00328947368421053	0	0	0	0	0	-0.00328947368421053	0	-0.00653594771241823	0.5720851		2.05	2	2	2	2	2	2.05	2	2_2_2_2_2_2_2_2_2_2_2_2_2_2_2_2_2_3_2_2_	2_2_2_2_2_2_2_2_2_2_2_2_2_2_2_2_2_2_2_2_	2_2_2_2_2_2_2_2_2_2_2_2_2_2_2_2_2_2_	2_2_2_2_2_2_2_2_2_2_2_2_2_2_2_2_2_2_	2_2_2_2_2_2_2_2_2_2_2_2_2_2_2_2_2_2_2_2_	2_2_2_2_2_2_2_2_2_2_2_2_2_2_2_2_2_2_2_2_	2_2_2_2_3_2_2_2_2_2_2_2_2_2_2_2_2_2_2_2_	2_2_2_2_2_2_2_2_2_2_2_2_2_2_2_2_2_2_2_
chr13	34627237	34631086	3849	CNV_chr13_34627237_34631086	TRAPPC9	ENSCAFG00000001181.3	ENSCAFT00000001830.3	intron	trafficking protein particle complex 9 [Source:HGNC Symbol;Acc:HGNC:30832]			0	0	-0.00657894736842106	0	-0.00657894736842106	-0.00657894736842106	0	0	-0.0127388535031847	0.6599845	NO GO-ANNOTATION	2	2	2.05	2	2.05	2.05	2	2	2_2_2_2_2_2_2_2_2_2_2_2_2_2_2_2_2_2_2_2_	2_2_2_2_2_2_2_2_2_2_2_2_2_2_2_2_2_2_2_2_	2_2_2_2_2_2_2_3_2_2_2_2_2_2_2_2_2_2_2_2_	2_2_2_2_2_2_2_2_2_2_2_2_2_2_2_2_2_2_2_2_	2_2_2_2_2_2_2_2_2_2_2_2_2_2_2_2_2_2_3_2_	2_2_2_2_2_3_2_2_2_2_2_2_2_2_2_2_2_2_2_2_	2_2_2_2_2_2_2_2_2_2_2_2_2_2_2_2_2_2_2_2_	2_2_2_2_2_2_2_2_2_2_2_2_2_2_2_2_2_2_2_2_
chr13	37899793	37906895	7102	CNV_chr13_37899793_37906895				intergenic				0.00346260387811634	0.00346260387811634	0.00346260387811634	0.00346260387811634	0.00346260387811634	0.00346260387811634	0.00346260387811634	0.0242382271468144	0.0466355762824784	0.04558409		2	2	2	2	2	2	2	2.1	2_2_2_2_2_2_2_2_2_2_2_2_2_2_2_2_2_2_2_2_	2_2_2_2_2_2_2_2_2_2_2_2_2_2_2_2_2_2_2_2_	2_2_2_2_2_2_2_2_2_2_2_2_2_2_2_2_2_2_2_2_	2_2_2_2_2_2_2_2_2_2_2_2_2_2_2_2_2_2_2_2_	2_2_2_2_2_2_2_2_2_2_2_2_2_2_2_2_2_2_2_2_	2_2_2_2_2_2_2_2_2_2_2_2_2_2_2_2_2_2_2_2_	2_2_2_2_2_2_2_2_2_2_2_2_2_2_2_2_2_2_2_2_	2_2_2_2_2_2_2_3_2_2_2_2_2_2_2_2_2_2_3_2_
chr13	39066240	39068740	2500	CNV_chr13_39066240_39068740	SLC30A9	ENSCAFG00000001798.3	ENSCAFT00000002830.3	coding	solute carrier family 30 (zinc transporter), member 9 [Source:HGNC Symbol;Acc:HGNC:1329]	conserved	151	0	-0.00328947368421053	0	0	-0.00328947368421053	0	0	0	-0.00645161290322586	0.5599924	cation transmembrane transport, cation transport, transmembrane transport, positive regulation of transcription from RNA polymerase II promoter,	2	2.05	2	2	2.05	2	2	2	2_2_2_2_2_2_2_2_2_2_2_2_2_2_2_2_2_2_2_2_	2_2_2_2_2_2_2_2_2_2_2_2_2_2_2_2_2_2_2_3_	2_2_2_2_2_2_2_2_2_2_2_2_2_2_2_2_2_2_	2_2_2_2_2_2_2_2_2_2_2_2_2_2_2_2_2_2_2_2_	3_2_2_2_2_2_2_2_2_2_2_2_2_2_2_2_2_2_2_2_	2_2_2_2_2_2_2_2_2_2_2_2_2_2_2_2_2_2_2_2_	2_2_2_2_2_2_2_2_2_2_2_2_2_2_2_2_2_2_2_2_	2_2_2_2_2_2_2_2_2_2_2_2_2_2_2_2_2_2_2_
chr13	39548368	39551367	2999	CNV_chr13_39548368_39551367	ATP8A1	ENSCAFG00000001816.4	ENSCAFT00000002869.3	coding	ATPase, aminophospholipid transporter (APLT), class I, type 8A, member 1 [Source:HGNC Symbol;Acc:HGNC:13531]	conserved	360	0.00346260387811634	0.00346260387811634	0.00346260387811634	0.00337837837837838	0.00337837837837838	0.00346260387811634	0.0239855506476005	0.00337837837837838	0.0465195246179966	0.05088239	phospholipid translocation, phospholipid transport, metabolic process, phospholipid translocation, phospholipid transport, metabolic process, positive regulation of phospholipid translocation, positive regulation of cell migration, learning,	2	2	2	2	2	2	2.1	2	2_2_2_2_2_2_2_2_2_2_2_2_2_2_2_2_2_2_2_2_	2_2_2_2_2_2_2_2_2_2_2_2_2_2_2_2_2_2_2_2_	2_2_2_2_2_2_2_2_2_2_2_2_2_2_2_2_2_2_2_2_	2_2_2_2_2_2_2_2_2_2_2_2_2_2_2_2_2_2_2_	2_2_2_2_2_2_2_2_2_2_2_2_2_2_2_2_2_2_2_	2_2_2_2_2_2_2_2_2_2_2_2_2_2_2_2_2_2_2_2_	2_3_2_2_2_2_2_2_2_2_3_2_2_2_2_2_2_2_2_2_	2_2_2_2_2_2_2_2_2_2_2_2_2_2_2_2_2_2_2_
chr13	39899294	39905122	5828	CNV_chr13_39899294_39905122				intergenic		conserved	302	0	0	-0.00328947368421053	-0.00328947368421053	0	0	0	0	-0.00632911392405063	0.5420152		2	2	2.05	2.05	2	2	2	2	2_2_2_2_2_2_2_2_2_2_2_2_2_2_2_2_2_2_2_2_	2_2_2_2_2_2_2_2_2_2_2_2_2_2_2_2_2_2_2_2_	2_2_2_2_3_2_2_2_2_2_2_2_2_2_2_2_2_2_2_2_	2_2_2_2_2_3_2_2_2_2_2_2_2_2_2_2_2_2_2_2_	2_2_2_2_2_2_2_2_2_2_2_2_2_2_2_2_2_2_2_2_	2_2_2_2_2_2_2_2_2_2_2_2_2_2_2_2_2_2_2_2_	2_2_2_2_2_2_2_2_2_2_2_2_2_2_2_2_2_2_2_2_	2_2_2_2_2_2_2_2_2_2_2_2_2_2_2_2_2_2_2_2_
chr13	39943138	39948924	5786	CNV_chr13_39943138_39948924				intergenic				0	0	0	-0.00328947368421053	-0.00328947368421053	0	0	0	-0.00636942675159243	0.5479846		2	2	2	2.05	2.05	2	2	2	2_2_2_2_2_2_2_2_2_2_2_2_2_2_2_2_2_2_2_2_	2_2_2_2_2_2_2_2_2_2_2_2_2_2_2_2_2_2_2_2_	2_2_2_2_2_2_2_2_2_2_2_2_2_2_2_2_2_2_2_	2_2_3_2_2_2_2_2_2_2_2_2_2_2_2_2_2_2_2_2_	2_3_2_2_2_2_2_2_2_2_2_2_2_2_2_2_2_2_2_2_	2_2_2_2_2_2_2_2_2_2_2_2_2_2_2_2_2_2_2_2_	2_2_2_2_2_2_2_2_2_2_2_2_2_2_2_2_2_2_2_2_	2_2_2_2_2_2_2_2_2_2_2_2_2_2_2_2_2_2_2_2_
chr13	40215957	40250858	34901	CNV_chr13_40215957_40250858				intergenic		conserved	146	0.105263157894737	0.0150375939849624	0.0150375939849624	0.0150375939849624	0.0150375939849624	0.0150375939849624	0.0150375939849624	0.0150375939849624	0.190152801358234	1.55167e-06		1.75	2	2	2	2	2	2	2	2_2_2_2_2_1_1_2_2_2_2_2_1_2_2_1_2_2_1_2_	2_2_2_2_2_2_2_2_2_2_2_2_2_2_2_2_2_2_2_2_	2_2_2_2_2_2_2_2_2_2_2_2_2_2_2_2_2_2_2_2_	2_2_2_2_2_2_2_2_2_2_2_2_2_2_2_2_2_2_2_2_	2_2_2_2_2_2_2_2_2_2_2_2_2_2_2_2_2_2_2_2_	2_2_2_2_2_2_2_2_2_2_2_2_2_2_2_2_2_2_2_2_	2_2_2_2_2_2_2_2_2_2_2_2_2_2_2_2_2_2_2_2_	2_2_2_2_2_2_2_2_2_2_2_2_2_2_2_2_2_2_2_2_
chr13	40335191	40337690	2499	CNV_chr13_40335191_40337690				intergenic		conserved	13	0	0	0	0	-0.00328947368421053	0	0	-0.00328947368421053	-0.00632911392405063	0.5420152		2	2	2	2	2.05	2	2	2.05	2_2_2_2_2_2_2_2_2_2_2_2_2_2_2_2_2_2_2_2_	2_2_2_2_2_2_2_2_2_2_2_2_2_2_2_2_2_2_2_2_	2_2_2_2_2_2_2_2_2_2_2_2_2_2_2_2_2_2_2_2_	2_2_2_2_2_2_2_2_2_2_2_2_2_2_2_2_2_2_2_2_	2_2_2_2_2_2_2_2_2_2_2_2_3_2_2_2_2_2_2_2_	2_2_2_2_2_2_2_2_2_2_2_2_2_2_2_2_2_2_2_2_	2_2_2_2_2_2_2_2_2_2_2_2_2_2_2_2_2_2_2_2_	2_2_2_2_2_2_2_2_2_2_2_2_2_2_2_2_2_2_2_3_
chr13	40904083	40910559	6476	CNV_chr13_40904083_40910559	KCTD8	ENSCAFG00000001828.3	ENSCAFT00000002883.3	intron	potassium channel tetramerization domain containing 8 [Source:HGNC Symbol;Acc:HGNC:22394]	conserved	51	0.15491469630445	0.125325933118651	0.11400526440281	0.167064880955092	0.295436411561718	0.152730910991851	0.152730910991851	0.0883439665858125	0.354953733718395	1.697262e-13	protein homooligomerization, regulation of G-protein coupled receptor protein signaling pathway,	1.3	1.95	1.9	1.1	1	2	2	1.85	2_2_1_0_1_1_1_2_2_2_2_2_1_0_2_0_1_2_1_1_	2_2_2_2_2_2_2_2_2_2_2_2_2_2_2_2_1_2_2_2_	2_2_2_1_2_2_2_2_2_2_2_2_1_2_2_2_2_2_2_2_	1_0_2_0_0_0_0_1_0_0_2_2_2_2_2_2_2_1_1_2_	1_1_2_1_1_0_2_1_1_2_1_2_0_1_1_1_0_0_1_1_	2_2_2_2_2_2_2_2_2_2_2_2_2_2_2_2_2_2_2_2_	2_2_2_2_2_2_2_2_2_2_2_2_2_2_2_2_2_2_2_2_	2_1_2_2_2_2_2_2_2_2_2_0_2_2_2_2_2_2_2_2_
chr13	41540474	41580754	40280	CNV_chr13_41540474_41580754				intergenic		conserved	96	0.0937807188541148	0.0645528294420261	0.0645528294420261	0.287476186674687	0.0502574650774096	0.0645528294420261	0.0459233691970799	0.0645528294420261	0.398051554717997	1.13393e-15		2.25	2	2	3	2.1	2	2.05	2	2_2_3_2_3_2_2_2_2_2_2_2_2_3_2_3_3_2_2_2_	2_2_2_2_2_2_2_2_2_2_2_2_2_2_2_2_2_2_2_2_	2_2_2_2_2_2_2_2_2_2_2_2_2_2_2_2_2_2_2_2_	3_4_2_4_2_4_4_4_4_4_3_2_2_2_2_2_2_3_4_3_	2_2_3_2_2_2_2_2_3_2_2_2_2_2_2_2_2_2_2_2_	2_2_2_2_2_2_2_2_2_2_2_2_2_2_2_2_2_2_2_2_	2_2_2_3_2_2_2_2_2_2_2_2_2_2_2_2_2_2_2_2_	2_2_2_2_2_2_2_2_2_2_2_2_2_2_2_2_2_2_2_2_
chr13	41967495	41983860	16365	CNV_chr13_41967495_41983860				intergenic		conserved	20	0.0550239234449761	0.385167464114833	0.0550239234449761	0.0550239234449761	0.0550239234449761	0.0550239234449761	0.0550239234449761	0.0550239234449761	0.574487065120428	9.102593e-27		2	3	2	2	2	2	2	2	2_2_2_2_2_2_2_2_2_2_2_2_2_2_2_2_2_2_2_2_	2_3_4_4_3_2_3_3_2_2_2_3_4_3_3_4_3_2_4_4_	2_2_2_2_2_2_2_2_2_2_2_2_2_2_2_2_2_2_2_2_	2_2_2_2_2_2_2_2_2_2_2_2_2_2_2_2_2_2_2_2_	2_2_2_2_2_2_2_2_2_2_2_2_2_2_2_2_2_2_2_2_	2_2_2_2_2_2_2_2_2_2_2_2_2_2_2_2_2_2_2_2_	2_2_2_2_2_2_2_2_2_2_2_2_2_2_2_2_2_2_2_2_	2_2_2_2_2_2_2_2_2_2_2_2_2_2_2_2_2_2_2_2_
[truncated: 3,331 more rows]
