# Supplementary material for: The genetic consequences of dog breed formation—Accumulation of deleterious genetic variation and fixation of mutations associated with myxomatous mitral valve disease in cavalier King Charles spaniels
Source: PLoS Genet. 2021 Sep 2;17(9):e1009726. doi: 10.1371/journal.pgen.1009726 (PMC8412370; doi:10.1371/journal.pgen.1009726)
Supplement: S3 Data — Id, breed (dachshund or beagle), nationality (Swedish or Danish), sex (0-femal, 1-male), MMVD_status (0-healthy, 1-affected), graded_MMVD_status (according to ACVIM guidelines: 0-A, 1-B1, 2-B2, 3-C), age (age at examination) and genotypes for the 10 candidate markers (NEBL 1, 2, 3, 4, 5, 6, SORBS2, LPHN2, HDGFL1 and HTR1F) in the dachshunds and beagle used for within breed association analyses. (TXT) [file pgen.1009726.s004.txt]

id	breed	nationality	sex	MMVD_status	graded_MMVD_status	age	NEBL1	NEBL2	NEBL3	NEBL4	NEBL5	NEBL6	SORBS2	LPHN2	HDGFL1	HTR1F
67	dachshund	Swedish	0	1	2	9.75770020533881	2	1	0	1	2	1	NA	0	2	0
68	dachshund	Swedish	1	1	2	9.28405201916495	1	1	0	1	1	2	NA	0	2	0
69	dachshund	Swedish	0	1	1	6.91854893908282	2	2	1	2	2	0	NA	0	0	0
70	dachshund	Swedish	0	0	0	5.80971937029432	2	1	1	1	1	1	NA	0	1	1
71	dachshund	Swedish	1	1	1	11.4661190965092	2	2	1	1	2	0	NA	0	2	0
72	dachshund	Swedish	0	1	3	12.6050650239562	2	2	1	2	1	1	NA	0	2	0
73	dachshund	Swedish	1	1	1	9.79603011635866	1	1	0	1	1	1	NA	0	2	0
74	dachshund	Swedish	1	1	2	11.1129363449692	2	1	0	1	2	0	NA	0	2	0
75	dachshund	Swedish	1	1	3	8.0766598220397	2	1	1	1	1	2	NA	0	2	0
76	dachshund	Swedish	0	1	2	9.36892539356605	1	0	1	0	1	0	NA	0	2	0
152	dachshund	Swedish	0	1	3	12.6707734428474	1	1	0	1	2	0	0	0	2	0
153	dachshund	Swedish	0	1	2	9.38261464750171	2	2	0	1	2	1	0	0	2	0
154	dachshund	Swedish	0	0	0	8.15879534565366	1	1	1	1	1	1	0	0	2	0
155	dachshund	Swedish	0	0	0	11.7371663244353	1	1	0	1	2	0	0	1	2	0
156	dachshund	Swedish	0	0	0	8.6652977412731	1	0	0	0	1	0	0	0	2	0
157	dachshund	Swedish	0	0	0	7.46885694729637	2	2	2	2	1	1	0	0	2	0
158	dachshund	Swedish	0	1	1	11.0444900752909	1	0	1	1	2	1	0	0	2	0
159	dachshund	Swedish	0	1	1	6.98699520876112	2	2	1	2	2	0	0	NA	2	0
160	dachshund	Swedish	0	1	1	8.02737850787132	2	2	0	2	2	0	0	0	2	0
161	dachshund	Swedish	0	1	2	12.3422313483915	2	2	2	2	0	2	0	0	2	0
162	dachshund	Swedish	1	0	0	9.02395619438741	1	1	1	1	1		0	0	2	0
163	dachshund	Swedish	1	0	0	11.4086242299795	0	0	0	0	0	2	0	0	2	0
164	dachshund	Swedish	1	1	2	8.08213552361396	2	2	0	2	2	0	0	0	2	0
165	dachshund	Swedish	0	1	1	11.0527036276523	2	2	1	2	1	1	0	0	2	0
166	dachshund	Swedish	1	0	0	9.98220396988364	2	2	1	2	2	0	0	NA	2	1
167	dachshund	Swedish	0	0	0	13.7768651608487	2	1	1	1	1	2	0	0	0	0
168	dachshund	Swedish	0	1	1	9.65913757700205	2	2	2	2	0	2	0	0	1	0
169	dachshund	Swedish	0	0	0	12.6488706365503	2	2	0	1	2	1	0	0	1	0
170	dachshund	Swedish	0	0	0	8.70362765229295	1	1	0	1	2	0	0	0	1	0
171	dachshund	Swedish	1	1	1	8.84325804243669	1	1	1	2	2	1	0	0	2	2
172	dachshund	Swedish	0	0	0	7.60027378507871	2	1	1	1	2	1	0	0	2	0
173	dachshund	Swedish	0	0	0	7.7782340862423	2	2	2	2	0	1	0	1	2	0
174	dachshund	Swedish	0	1	1	13.1307323750856	2	1	0	1	1	1	0	0	1	1
175	dachshund	Swedish	0	1	1	12.0520191649555	1	1	1	1	1	1	0	0	2	0
176	dachshund	Swedish	1	1	1	9.72210814510609	2	1	0	1	2	1	0	0	2	0
177	dachshund	Swedish	0	0	0	14.9623545516769	1	0	0	0	2	1	0	0	2	0
178	dachshund	Swedish	1	0	0	10.1902806297057	2	2	2	2	0	1	0	0	2	0
179	dachshund	Swedish	1	0	0	6.13278576317591	2	2	1	2	2	0	0	0	1	0
180	dachshund	Swedish	1	1	1	8.48733744010951	1	1	1	1	1	2	0	0	1	0
181	dachshund	Swedish	1	0	0	10.0670773442847	1	0	0	1	1	1	0	0	2	1
182	dachshund	Swedish	0	1	1	10.8446269678303	2	0	0	2	2	0	0	0	1	1
183	dachshund	Swedish	0	0	0	6.31074606433949	2	0	0	2	2	0	0	0	2	0
184	dachshund	Swedish	1	0	0	6.61464750171116	2	1	0	1	2	1	0	1	2	0
185	dachshund	Swedish	1	1	1	5.97125256673511	2	2	0	1	2	1	0	0	1	0
186	dachshund	Swedish	0	0	0	5.89185489390828	2	2	2	2	0	1	0	1	2	0
187	dachshund	Swedish	0	1	1	10.8637919233402	2	1	1	1	2	1	0	0	2	0
188	dachshund	Swedish	1	1	1	8.01095140314853	2	1	1	1	2	1	0	0	2	0
189	dachshund	Swedish	1	1	1	10.8172484599589	1	1	0	1	1	0	0	0	2	0
190	dachshund	Swedish	1	1	2	12.0438056125941	2	2	2	2	0	2	0	0	2	0
191	dachshund	Swedish	1	1	1	9.96303901437372	2	2	1	2	1	1	0	0	2	0
192	dachshund	Swedish	1	0	0	11.917864476386	2	1	0	1	2	1	0	0	2	0
193	dachshund	Swedish	1	1	1	12.848733744011	2	2	0	1	2	1	0	0	2	0
194	dachshund	Swedish	1	1	1	10.1108829568789	2	2	1	1	2	1	0	0	2	0
195	dachshund	Swedish	0	1	1	10.6694045174538	2	0	0	1	2	1	0	0	2	0
196	dachshund	Swedish	1	0	0	7.03353867214237	2	2	1	2	2	0	0	0	2	0
197	dachshund	Swedish	0	0	0	8.64887063655031	2	2	1	1	2	1	0	1	2	0
198	dachshund	Swedish	1	0	0	7.43874058863792	2	1	0	1	2	2	0	0	2	0
199	dachshund	Swedish	1	0	0	7.52087611225188	2	1	0	1	2	0	0	0	2	0
200	dachshund	Swedish	1	0	0	8.5968514715948	1	0	0	0	1	2	0	0	2	0
201	dachshund	Swedish	0	1	1	10.4476386036961	1	1	1	1	1	1	0	0	2	1
202	dachshund	Swedish	1	1	1	12.2847364818617	2	2	0	2	2	0	0	0	2	0
203	dachshund	Swedish	0	0	0	13.7741273100616	2	0	0	0	2	2	0	0	2	0
204	dachshund	Swedish	0	1	1	7.52635181382615	2	2	1	2	1	1	0	0	2	0
205	dachshund	Swedish	1	1	1	13.555099247091	2	2	1	2	1	1	0	NA	2	0
206	dachshund	Swedish	0	0	0	10.9486652977413	2	2	1	2	1	1	0	0	2	0
207	dachshund	Swedish	0	1	1	9.59342915811088	1	1	1	1	2	1	0	0	1	0
208	dachshund	Swedish	1	1	1	11.2498288843258	2	1	0	1	1	2	0	0	1	0
209	dachshund	Swedish	0	1	2	7.61396303901437	1	1	1	1	1	0	0	0	2	0
210	dachshund	Swedish	0	1	2	11.8795345653662	2	2	1	2	1	1	0	0	2	0
211	dachshund	Swedish	0	0	0	6.99247091033539	2	2	2	2	2	0	0	0	2	0
212	dachshund	Swedish	0	1	2	10.880219028063	1	1	1	1	1	1	0	0	1	0
213	dachshund	Swedish	1	1	1	7.55920602327173	2	2	1	2	2	0	0	0	2	0
214	dachshund	Swedish	0	1	2	12.9253935660506	1	1	1	1	0	1	0	1	2	0
215	dachshund	Swedish	0	1	1	14.5927446954141	2	1	1	1	2	1	0	0	2	0
216	dachshund	Swedish	1	1	1	10.6475017111567	1	1	0	0	2	1	0	0	2	0
217	dachshund	Swedish	1	0	0	9.2539356605065	2	1	0	1	2	1	0	0	1	0
218	dachshund	Swedish	0	0	0	6.57084188911704	2	2	0	2	2	0	0	0	1	0
219	dachshund	Swedish	1	0	0	6.57084188911704	1	1	1	2	2	0	0	0	2	0
220	dachshund	Swedish	1	1	1	10.5270362765229	2	2	0	1	2	1	0	0	0	0
221	dachshund	Swedish	1	1	1	7.35934291581109	0	0	0	0	2	0	0	0	2	0
222	dachshund	Swedish	1	1	1	7.72347707049966	2	2	1	2	2	0	0	0	2	0
223	dachshund	Swedish	1	1	1	9.72758384668036	2	2	0	2	2	0	0	0	2	0
224	dachshund	Swedish	0	0	0	9.17453798767967	2	0	0	2	2	1	0	0	2	0
225	dachshund	Swedish	1	1	1	14.507871321013	1	1	0	0	2	1	0	0	2	0
226	dachshund	Swedish	1	1	1	10.8774811772758	1	1	1	1	2	1	0	0	2	0
227	dachshund	Swedish	1	0	0	6.05612594113621	1	0	0	2	2	1	NA	0	2	0
228	dachshund	Swedish	1	0	0	6.40657084188912	2	2	2	2	2	0	0	0	2	0
229	dachshund	Swedish	0	1	1	10.1902806297057	1	2	0	1	1	0	0	0	2	0
230	dachshund	Swedish	0	1	1	10.2888432580424	2	2	0	2	2	0	0	0	2	0
231	dachshund	Swedish	1	1	3	13.3716632443532	1	0	0	0	2	1	0	0	NA	0
232	dachshund	Swedish	0	1	1	10.6584531143053	1	0	0	0	2	0	0	0	1	0
233	dachshund	Swedish	1	1	1	12.7118412046543	2	1	1	1	2	0	0	0	2	0
234	dachshund	Swedish	1	1	1	7.67693360711841	2	2	1	2	1	1	0	0	2	0
235	dachshund	Swedish	1	1	1	10.7816563997262	0	0	0	0	2	0	0	0	1	0
236	dachshund	Swedish	1	0	0	4.84599589322382	1	1	1	1	2	1	0	0	2	0
237	dachshund	Swedish	0	1	1	9.4154688569473	2	2	1	2	1	1	0	0	1	0
238	dachshund	Swedish	0	1	1	9.68104038329911	2	1	1	1	1	2	0	0	1	NA
239	dachshund	Swedish	0	1	3	14.0013689253936	2	2	1	2	2	0	0	0	2	0
240	dachshund	Swedish	0	0	0	9.66461327857632	1	1	1	2	1	1	0	0	1	0
241	dachshund	Swedish	1	1	1	13.8918548939083	2	1	0	1	2	1	0	0	1	0
242	dachshund	Swedish	1	1	1	9.55783709787817	2	2	2	2	0	2	0	0	2	0
243	dachshund	Swedish	1	0	0	11.2662559890486	2	1	1	1	0	1	0	0	1	0
244	dachshund	Swedish	0	1	1	13.637234770705	2	2	1	2	1	1	0	0	2	0
245	dachshund	Swedish	1	1	2	9.65366187542779	2	1	0	1	2	1	0	0	2	0
246	dachshund	Swedish	1	1	2	6.69130732375086	1	1	0	1	2	0	0	0	1	0
247	dachshund	Swedish	1	1	1	13.927446954141	2	1	0	1	2	1	NA	0	2	0
248	dachshund	Swedish	1	0	0	10.4996577686516	1	0	0	1	2	0	NA	0	2	0
249	dachshund	Swedish	0	0	0	9.54688569472964	2	2	0	2	2	0	NA	0	2	0
250	dachshund	Swedish	1	1	1	8.61875427789185	2	2	2	2	1	NA	NA	0	2	0
251	dachshund	Swedish	0	1	1	7.85763175906913	1	1	1	1	1	2	NA	0	2	0
252	dachshund	Swedish	0	1	1	10.7624914442163	1	1	1	1	1	1	NA	NA	2	0
253	dachshund	Swedish	1	1	1	15.0006844626968	2	2	0	1	2	1	NA	1	1	0
254	dachshund	Swedish	1	1	3	13.8699520876112	2	1	1	1	2	1	NA	NA	1	0
255	dachshund	Swedish	1	0	0	7.66324435318275	1	1	1	1	2	1	NA	0	2	0
256	dachshund	Swedish	0	1	2	15.9123887748118	1	1	1	1	2	0	NA	0	2	0
257	dachshund	Swedish	1	1	2	14.1930184804928	1	1	1	1	2	1	NA	0	2	0
258	dachshund	Swedish	1	1	2	13.9931553730322	2	2	0	2	2	0	NA	0	2	0
259	dachshund	Swedish	1	0	0	7.59206023271732	2	2	0	2	2	1	NA	0	2	0
260	dachshund	Swedish	1	1	1	10.3463381245722	1	0	0	1	2	0	NA	0	2	0
261	dachshund	Swedish	1	1	2	12.7775496235455	1	0	0	0	1	1	NA	0	1	0
262	dachshund	Swedish	1	0	0	8.28473648186174	2	1	0	1	2	1	0	0	NA	0
263	dachshund	Swedish	0	1	1	11.6084873374401	1	0	0	1	2	0	0	0	1	0
264	dachshund	Danish	1	1	2	9.58333333	2	2	NA	1	1	NA	0	NA	2	0
265	dachshund	Danish	0	0	0	8.91666667	2	1	1	1	2	1	0	0	2	0
266	dachshund	Danish	1	0	0	8.91666667	2	2	1	1	2	1	0	0	2	0
267	dachshund	Danish	1	1	1	6.58333333	2	2	0	2	2	0	0	0	1	0
268	dachshund	Danish	0	1	1	8.66666667	2	2	0	1	2	1	0	1	1	0
269	dachshund	Danish	1	1	1	6.5	2	1	0	0	2	2	0	0	0	0
270	dachshund	Danish	NA	1	1	12.6666667	2	1	1	1	1	1	0	0	1	0
271	dachshund	Danish	0	0	0	8.58333333	2	2	0	1	NA	1	NA	1	1	0
272	dachshund	Danish	NA	0	0	8.08333333	1	1	0	1	1	1	0	0	2	0
273	dachshund	Danish	1	1	1	11.1666667	1	0	0	1	2	0	0	0	2	1
274	dachshund	Danish	0	0	0	9.08333333	2	1	1	1	1	1	0	0	2	0
275	dachshund	Danish	1	0	0	8.58333333	2	2	1	2	2	0	0	0	2	1
276	dachshund	Danish	0	1	1	9.58333333	2	2	0	2	2	0	0	0	2	0
277	dachshund	Danish	1	1	1	4.75	1	1	0	1	1	1	0	0	2	0
278	dachshund	Danish	1	1	1	9.75	2	2	1	2	1	1	0	0	2	1
279	dachshund	Danish	0	1	1	8.66666667	2	2	0	2	2	0	0	0	2	0
280	dachshund	Danish	NA	0	0	13.0833333	2	2	1	1	1	1	0	0	2	0
281	dachshund	Danish	NA	1	1	6.75	2	2	0	1	2	1	0	0	2	0
282	dachshund	Danish	0	1	2	9.66666667	0	0	0	1	1	1	0	0	2	0
283	dachshund	Danish	0	1	1	8.01	2	0	0	0	2	2	0	0	2	1
284	dachshund	Danish	1	1	1	8.01	2	1	0	1	2	1	0	0	2	1
285	dachshund	Danish	0	0	0	14.25	1	0	0	2	2	0	0	0	2	1
286	dachshund	Danish	0	1	1	8.01	2	2	2	2	0	1	0	0	2	0
287	dachshund	Danish	NA	1	1	5.16666667	2	2	2	2	0	1	0	0	1	0
288	dachshund	Danish	0	1	1	12.4166667	2	2	1	1	1	1	0	0	1	0
289	dachshund	Danish	1	0	0	8.16666667	2	2	2	2	2	0	0	0	1	0
290	dachshund	Danish	1	1	1	9.33333333	2	1	0	0	2	2	0	0	1	0
291	dachshund	Danish	NA	1	1	11.01	2	1	0	0	NA	2	0	0	2	0
292	dachshund	Danish	0	1	1	7.91666667	1	1	0	1	1	1	0	0	2	0
293	dachshund	Danish	0	0	0	9.33333333	2	2	2	2	2	0	NA	0	2	0
294	dachshund	Danish	1	1	1	9.08333333	1	0	1	1	2	1	0	0	2	0
B1	beagle	Swedish	0	1	1	11.2767123287671	2	1	1	2	2	0	0	0	2	0
B10	beagle	Swedish	0	1	2	14.1260273972603	0	0	0	2	1	0	0	1	1	0
B11	beagle	Swedish	1	0	0	3.00547945205479	0	0	0	2	2	0	0	0	0	0
B12	beagle	Swedish	1	0	0	3.00547945205479	0	0	0	2	2	0	0	0	0	0
B14	beagle	Swedish	0	0	0	9.39178082191781	0	0	0	2	2	0	0	0	2	0
B16	beagle	Swedish	1	0	0	5.83287671232877	0	0	0	2	2	0	0	0	0	0
B17	beagle	Swedish	1	0	0	8.10684931506849	0	0	0	2	2	0	0	0	0	0
B18	beagle	Swedish	0	1	1	12.7150684931507	1	1	0	1	1	0	0	0	2	1
B2	beagle	Swedish	0	1	1	11.2328767123288	2	1	0	1	1	0	0	0	2	0
B21	beagle	Swedish	NA	NA	NA	NA	0	0	0	2	2	0	0	2	0	1
B22	beagle	Swedish	0	0	0	11.3150684931507	1	1	0	2	2	0	0	2	1	0
B23	beagle	Swedish	0	0	0	3.00547945205479	0	0	0	2	2	0	0	1	0	0
B24	beagle	Swedish	1	0	0	5.78356164383562	1	1	0	1	1	0	0	0	2	2
B25	beagle	Swedish	0	0	0	8.26849315068493	0	0	0	2	2	0	0	1	1	1
B26	beagle	Swedish	1	1	1	8.35342465753425	0	0	0	2	2	0	0	0	1	1
B27	beagle	Swedish	0	0	0	11.2602739726027	0	0	NA	2	2	0	0	0	1	1
B28	beagle	Swedish	0	1	2	11.3150684931507	1	1	NA	2	2	0	0	1	1	0
B29	beagle	Swedish	0	1	1	8.1041095890411	0	0	0	2	2	0	0	1	1	0
B3	beagle	Swedish	0	1	2	11.3095890410959	0	0	0	2	2	0	0	1	0	0
B4	beagle	Swedish	0	0	0	8.26575342465753	0	0	0	2	2	0	0	0	2	1
B5	beagle	Swedish	0	0	0	8.10684931506849	0	0	0	2	2	0	0	0	0	0
B7	beagle	Swedish	0	1	1	8.22739726027397	0	0	0	2	2	0	0	0	1	0
B9	beagle	Swedish	0	1	2	11.2767123287671	2	1	1	2	2	0	0	0	2	0
